# Supplementary material for: Scientific clickbait: Examining media coverage and readability in genome-wide association research
Source: PLoS One. 2024 Jan 5;19(1):e0296323. doi: 10.1371/journal.pone.0296323 (PMC10769046; doi:10.1371/journal.pone.0296323)
Supplement: S1 Dataset — (ZIP) [file pone.0296323.s001.zip]

Archive with 1 entries (1 files):
- S1 Dataset.txt
