# Supplementary material for: Scientific clickbait: Examining media coverage and readability in genome-wide association research
Source: PLoS One. 2024 Jan 5;19(1):e0296323. doi: 10.1371/journal.pone.0296323 (PMC10769046; doi:10.1371/journal.pone.0296323)
Supplement: S1 Dataset — (ZIP) [file pone.0296323.s001.zip › S1 Dataset.txt]

"newsid"	"mendate"	"pubmedid"	"mentitle"	"doc_id"	"text"	"n_sentences"	"n_words"	"nt_syllables"	"n_polysyllables"	"SMOG"	"GFI"	"FRES"	"FK"
1	"30-11-17 8:00"	15761122	"'Cognitive ability genes' identified"	"news_15761122_1.txt"	"A new study — the largest of its kind — scrutinizes the cognitive performance and genomes of more than 100,000 people. The findings have unlocked new details about the genetics behind cognitive ability. Head profile and DNA A new study brings us one step closer to mapping intelligence in the genetic code. Genome-wide association studies (GWAS) allow scientists to assess whether certain genetic locations are related to specific traits. GWAS screen the genome of each person in a group that carries a certain trait of interest. This can then be compared with the genomes of people without that trait. The technique has proven vital for identifying genetic variants (also called single-nucleotide polymorphisms) that appear more often in certain diseases. The results from the first study of its kind were published in 2005 and since then, the genes underlying hundreds of diseases — including hypertension and type 1 diabetes — have been identified. Searching for cognitive ability genes One trait that has proven trickier to pin down is cognitive ability. Although researchers know that intelligence does have a heritable, genetic component, finding its home in the genetic code has been challenging. Earlier studies that made some effort to get to the bottom of this problem did not produce clear-cut results. Because cognitive ability is likely to be spread across a number of locations in the genome, not having a large enough sample size is one of the reasons that previous studies have had little success. One of these earlier studies, using just a few thousand participants, was conducted by Todd Lencz, Ph.D., and published last year. His team could only identify a few genetic loci associated with cognitive ability.
Lencz set out to take another look at this problem, heading up a research team from the Feinstein Institute for Medical Research in Manhasset, NY. This time around, 107,207 people were recruited, all of whom were assessed using neuropsychological tests. Their genomes were also screened. The results were then compared with another database that housed the genomic data of 300,000 people, whose highest level of educational achievement had also been noted. This is considered to be a relatively reliable estimation of cognitive ability. More detail was gleaned this time; according to the authors, they \"were able to identify 70 genomic loci significantly associated with cognition, implicating 350 candidate genes underlying cognitive ability.\" The results were published this week in the journal Cell Reports. New and intriguing overlaps Deletions and mutations in some of the loci identified by the team have already been associated with certain neuropsychiatric conditions, backing up the reliability of the study. Interestingly, there was an overlap between cognitive ability loci and longevity: people genetically predisposed to intelligence tended to live longer. Also, a new genetic overlap was found between cognitive ability and the risk of autoimmune diseases, such as eczema, Crohn's disease, rheumatoid arthritis, and celiac disease. Finding regions of genes responsible for cognitive ability is interesting in its own right, but there are larger implications. \"For the first time, we were able to use genetic information to point us towards specific drugs that might aid in cognitive disorders of the brain, including Alzheimer's disease, schizophrenia, and attention deficit hyperactivity disorder.\" Todd Lencz, Ph.D. Alongside their dive into the genetics behind cognitive ability, the researchers hunted out potential nootropic drug targets, which are receptors that could be activated to enhance cognitive prowess. They found some candidates worthy of further study. The strongest contender was cinnarizine, a type of calcium channel inhibitor typically prescribed for seasickness. Another candidate was a glutamate receptor encoded by the GRM3 gene, which has previously been implicated in schizophrenia. In fact, drugs targeting GRM3 have been suggested as a potential treatment, although trials have not had any success to date. GWAS are becoming more commonplace as processing power expands and research techniques advance. As Lencz says, \"The field of genomics is growing by leaps and bounds.\" He continues, \"Because the number of genes we can discover is a direct function of the sample size available, further research with additional samples is likely to provide even more insight into how our genes play a role in cognitive ability.\" Intelligence is a difficult and nebulous trait, and the new findings are likely to be only a small part of the larger genetic landscape. As technology improves and available genetic data increase, the picture will no doubt become clearer."	39	356	1317	170	15.0562613103486	22.7524056467877	-115.402600115241	31.6233707865169
2	"22-04-16 9:05"	15761122	"Genetics: What It Is That Makes You Clever – And Why It’s Shrouded In Controversy"	"news_15761122_2.txt"	"For nearly 150 years, the concept of intelligence and its study have offered scientific ways of classifying people in terms of their “ability”. The drive to identify and quantify exceptional mental capacity may have a chequered history, but it is still being pursued by some researchers today. Francis Galton, who was Charles Darwin’s cousin, is considered the father of eugenics and was one of the first to formally study intelligence. His 1869 work Hereditary Genius argued that superior mental capabilities were passed down via natural selection – confined to Europe’s most eminent men, a “lineage of genius”. Barring a few exceptions, women, ethnic minorities and lower socioeconomic communities were labelled as inferior in intelligence. Galton’s controversial theories on race, socioeconomics and intelligence have been highly influential and shaped the ideologies of numerous researchers and theorists around the world. In the UK, proponents of a Galtonian view on intelligence included educational psychologist Cyril Burt, who helped formulate the 11-plus examination, and psychologist Charles Spearman who is best known for his creation of the concept “g” – the innate general factor of human mental ability. Spearman’s background as an engineer in the British army gave him a statistical sophistication that proved instrumental in shifting the direction of the field of intelligence study. Spearman hypothesised that intelligence is comprised of “g” – or “general intelligence”, and two other specific factors: verbal ability and fluency. Spearman’s extensive work on the use of “g” within the field of statistics meant that some used the “hard” sciences and maths as instruments to argue that there were biological differences between races and social classes. “G” as a representation of the biological basis of intelligence is still being used today in research within the current field of behavioural genetics. Political currency The concept of inheritance, and specifically the inheritance of intelligence, has carried over into political and educational spheres. A more recent advocate of Galtonian-inspired ideas is Dominic Cummings, who served as a special advisor to the former secretary of state for education, Michael Gove. Cummings wrote the following in a 237-page document titled “Some thoughts on education and political priorities”: Raising school performance of poorer children … would not necessarily lower parent-offspring correlations (nor change heritability estimates). When people look at the gaps between rich and poor children that already exist at a young age (3-5), they almost universally assume that these differences are because of environmental reasons (“privileges of wealth”) and ignore genetics. The birth of twins studies From the 1920s, when twin and adoption studies set out to determine the genetic and environmental origins of intelligence differences, the study of intelligence began to converse with the early stages of human behavioural genetics. Under the presumption that twins experience similar environmental aspects, twins studies enable researchers to evaluate the variance of a given outcome – such as cognitive ability – in a large group. They can then attempt to estimate how much of this variance is due to the heritability of genes, the shared environment the twins live in, or a non-shared environment. The 1980s and 1990s saw another rise in twin and adoption studies on intelligence, many of which were more systematic in nature due to advances in technology. Most supported earlier research and showed intelligence to be highly heritable and polygenic, meaning that it is influenced by many different genetic markers. The researchers Robert Plomin, JC Defries, and Nele Jacobs were at the forefront of this new wave of studies. But this research was still unable to identify the specific genetic markers within the human genome that are connected to intelligence. Genome – a new frontier Genome sequencing technologies have taken the search for the genetic components of inheritance another step forward. Despite the seemingly endless possibilities brought forth by the Human Genome Project in 2001, actually using DNA-based techniques to locate which genetic differences contribute to observed differences in intelligence has been markedly more difficult than anticipated. Genome-wide association studies (GWAS) began to take hold as a powerful tool for investigating the human genetic architecture. These studies assess connections between a trait and a multitude of DNA markers. Most commonly, they look for single-nucleotide polymorphisms, or SNPs. These are variations between genes at specific locations throughout a DNA sequence that might determine an individual’s likelihood to develop a particular disease or trait. Originally intended to identify genetic risk factors associated with susceptibility to disease, GWAS have become a means through which to try and pinpoint the genetic factors responsible for cognitive ability. But researchers have shown that intelligence is a trait influenced by many different genes: they have so far been unable to locate enough SNPs to predict the IQ of an individual. Ethical questions There’s a long way still to go, but this field is receiving a great deal of publicity. This raises several ethical questions. We must ask ourselves if this research can ever be socially neutral given the eugenic-Galtonian history underpinning it. This kind of research could have an impact on human genetic engineering and the choices parents make when deciding to have children. It could give parents with the money and desire to do so the option to make their offspring “smarter”. Though genetically engineering intelligence may appear to be in the realm of science fiction, if the genes associated with intelligence are identified, it could become a reality. Some researchers have suggested that schools which have a child’s genetic information could tailor the curriculum and teaching to create a system of “personalised learning”. But this could lead schools to expect certain levels of achievement from certain groups of children – perhaps from different socioeconomic or ethnic groups – and would raise questions of whether richer families would benefit most. Whether calling it “intelligence”, “cognitive ability”, or “IQ”, behavioural genetics research is still trying to identify the genetic markers for a trait that can predict, in essence, a person’s success in life. Given the history of this field of research, it’s vital it is conducted with an awareness of its possible ethical impact on all parts of society."	40	478	1878	242	17.1805979094757	25.0310460251046	-137.676676778243	35.431169456067
3	"21-04-16 11:00"	15761122	"Opinion: Genetics: what it is that makes you clever – and why it’s shrouded in controversy"	"news_15761122_3.txt"	"Daphne Martschenko (Faculty of Education) discusses the concept of intelligence and the drive to identify and quantify it. For nearly 150 years, the concept of intelligence and its study have offered scientific ways of classifying people in terms of their “ability”. The drive to identify and quantify exceptional mental capacity may have a chequered history, but it is still being pursued by some researchers today. Francis Galton, who was Charles Darwin’s cousin, is considered the father of eugenics and was one of the first to formally study intelligence. His 1869 work Hereditary Genius argued that superior mental capabilities were passed down via natural selection – confined to Europe’s most eminent men, a “lineage of genius”. Barring a few exceptions, women, ethnic minorities and lower socioeconomic communities were labelled as inferior in intelligence. Galton’s controversial theories on race, socioeconomics and intelligence have been highly influential and shaped the ideologies of numerous researchers and theorists around the world. In the UK, proponents of a Galtonian view on intelligence included educational psychologist Cyril Burt, who helped formulate the 11-plus examination, and psychologist Charles Spearman who is best known for his creation of the concept “g” – the innate general factor of human mental ability. Spearman’s background as an engineer in the British army gave him a statistical sophistication that proved instrumental in shifting the direction of the field of intelligence study. Spearman hypothesised that intelligence is comprised of “g” – or “general intelligence”, and two other specific factors: verbal ability and fluency. Spearman’s extensive work on the use of “g” within the field of statistics meant that some used the “hard” sciences and maths as instruments to argue that there were biological differences between races and social classes. “G” as a representation of the biological basis of intelligence is still being used today in research within the current field of behavioural genetics. Political currency The concept of inheritance, and specifically the inheritance of intelligence, has carried over into political and educational spheres. A more recent advocate of Galtonian-inspired ideas is Dominic Cummings, who served as a special advisor to the former secretary of state for education, Michael Gove. Cummings wrote the following in a 237-page document titled “Some thoughts on education and political priorities”: Raising school performance of poorer children … would not necessarily lower parent-offspring correlations (nor change heritability estimates). When people look at the gaps between rich and poor children that already exist at a young age (3-5), they almost universally assume that these differences are because of environmental reasons (“privileges of wealth”) and ignore genetics. The birth of twins studies From the 1920s, when twin and adoption studies set out to determine the genetic and environmental origins of intelligence differences, the study of intelligence began to converse with the early stages of human behavioural genetics. Under the presumption that twins experience similar environmental aspects, twins studies enable researchers to evaluate the variance of a given outcome – such as cognitive ability – in a large group. They can then attempt to estimate how much of this variance is due to the heritability of genes, the shared environment the twins live in, or a non-shared environment. The 1980s and 1990s saw another rise in twin and adoption studies on intelligence, many of which were more systematic in nature due to advances in technology. Most supported earlier research and showed intelligence to be highly heritable and polygenic, meaning that it is influenced by many different genetic markers. The researchers Robert Plomin, JC Defries, and Nele Jacobs were at the forefront of this new wave of studies. But this research was still unable to identify the specific genetic markers within the human genome that are connected to intelligence. Genome – a new frontier Genome sequencing technologies have taken the search for the genetic components of inheritance another step forward. Despite the seemingly endless possibilities brought forth by the Human Genome Project in 2001, actually using DNA-based techniques to locate which genetic differences contribute to observed differences in intelligence has been markedly more difficult than anticipated. Genome-wide association studies (GWAS) began to take hold as a powerful tool for investigating the human genetic architecture. These studies assess connections between a trait and a multitude of DNA markers. Most commonly, they look for single-nucleotide polymorphisms, or SNPs. These are variations between genes at specific locations throughout a DNA sequence that might determine an individual’s likelihood to develop a particular disease or trait. Originally intended to identify genetic risk factors associated with susceptibility to disease, GWAS have become a means through which to try and pinpoint the genetic factors responsible for cognitive ability. But researchers have shown that intelligence is a trait influenced by many different genes: they have so far been unable to locate enough SNPs to predict the IQ of an individual. Ethical questions There’s a long way still to go, but this field is receiving a great deal of publicity. This raises several ethical questions. We must ask ourselves if this research can ever be socially neutral given the eugenic-Galtonian history underpinning it. This kind of research could have an impact on human genetic engineering and the choices parents make when deciding to have children. It could give parents with the money and desire to do so the option to make their offspring “smarter”. Though genetically engineering intelligence may appear to be in the realm of science fiction, if the genes associated with intelligence are identified, it could become a reality. Some researchers have suggested that schools which have a child’s genetic information could tailor the curriculum and teaching to create a system of “personalised learning”. But this could lead schools to expect certain levels of achievement from certain groups of children – perhaps from different socioeconomic or ethnic groups – and would raise questions of whether richer families would benefit most. Whether calling it “intelligence”, “cognitive ability”, or “IQ”, behavioural genetics research is still trying to identify the genetic markers for a trait that can predict, in essence, a person’s success in life. Given the history of this field of research, it’s vital it is conducted with an awareness of its possible ethical impact on all parts of society."	41	482	1914	249	17.2074799216924	25.366339439328	-141.040177613602	35.8521394595689
4	"21-04-16 5:13"	15761122	"Genetics: what it is that makes you clever – and why it's shrouded in controversy"	"news_15761122_4.txt"	"For nearly 150 years, the concept of intelligence and its study have offered scientific ways of classifying people in terms of their “ability”. The drive to identify and quantify exceptional mental capacity may have a chequered history, but it is still being pursued by some researchers today. Francis Galton, who was Charles Darwin’s cousin, is considered the father of eugenics and was one of the first to formally study intelligence. His 1869 work Hereditary Genius argued that superior mental capabilities were passed down via natural selection – confined to Europe’s most eminent men, a “lineage of genius”. Barring a few exceptions, women, ethnic minorities and lower socioeconomic communities were labelled as inferior in intelligence. Galton’s controversial theories on race, socioeconomics and intelligence have been highly influential and shaped the ideologies of numerous researchers and theorists around the world. In the UK, proponents of a Galtonian view on intelligence included educational psychologist Cyril Burt, who helped formulate the 11-plus examination, and psychologist Charles Spearman who is best known for his creation of the concept “g” – the innate general factor of human mental ability. Spearman’s background as an engineer in the British army gave him a statistical sophistication that proved instrumental in shifting the direction of the field of intelligence study. Spearman hypothesised that intelligence is comprised of “g” – or “general intelligence”, and two other specific factors: verbal ability and fluency. Spearman’s extensive work on the use of “g” within the field of statistics meant that some used the “hard” sciences and maths as instruments to argue that there were biological differences between races and social classes. “G” as a representation of the biological basis of intelligence is still being used today in research within the current field of behavioural genetics. Political currency The concept of inheritance, and specifically the inheritance of intelligence, has carried over into political and educational spheres. A more recent advocate of Galtonian-inspired ideas is Dominic Cummings, who served as a special advisor to the former secretary of state for education, Michael Gove. Cummings wrote the following in a 237-page document titled “Some thoughts on education and political priorities”: Raising school performance of poorer children … would not necessarily lower parent-offspring correlations (nor change heritability estimates). When people look at the gaps between rich and poor children that already exist at a young age (3-5), they almost universally assume that these differences are because of environmental reasons (“privileges of wealth”) and ignore genetics. The birth of twins studies From the 1920s, when twin and adoption studies set out to determine the genetic and environmental origins of intelligence differences, the study of intelligence began to converse with the early stages of human behavioural genetics. Under the presumption that twins experience similar environmental aspects, twins studies enable researchers to evaluate the variance of a given outcome – such as cognitive ability – in a large group. They can then attempt to estimate how much of this variance is due to the heritability of genes, the shared environment the twins live in, or a non-shared environment. The 1980s and 1990s saw another rise in twin and adoption studies on intelligence, many of which were more systematic in nature due to advances in technology. Most supported earlier research and showed intelligence to be highly heritable and polygenic, meaning that it is influenced by many different genetic markers. The researchers Robert Plomin, JC Defries, and Nele Jacobs were at the forefront of this new wave of studies. But this research was still unable to identify the specific genetic markers within the human genome that are connected to intelligence. Genome – a new frontier Genome sequencing technologies have taken the search for the genetic components of inheritance another step forward. Despite the seemingly endless possibilities brought forth by the Human Genome Project in 2001, actually using DNA-based techniques to locate which genetic differences contribute to observed differences in intelligence has been markedly more difficult than anticipated. Genome-wide association studies (GWAS) began to take hold as a powerful tool for investigating the human genetic architecture. These studies assess connections between a trait and a multitude of DNA markers. Most commonly, they look for single-nucleotide polymorphisms, or SNPs. These are variations between genes at specific locations throughout a DNA sequence that might determine an individual’s likelihood to develop a particular disease or trait. Originally intended to identify genetic risk factors associated with susceptibility to disease, GWAS have become a means through which to try and pinpoint the genetic factors responsible for cognitive ability. But researchers have shown that intelligence is a trait influenced by many different genes: they have so far been unable to locate enough SNPs to predict the IQ of an individual. Ethical questions There’s a long way still to go, but this field is receiving a great deal of publicity. This raises several ethical questions. We must ask ourselves if this research can ever be socially neutral given the eugenic-Galtonian history underpinning it. This kind of research could have an impact on human genetic engineering and the choices parents make when deciding to have children. It could give parents with the money and desire to do so the option to make their offspring “smarter”. Though genetically engineering intelligence may appear to be in the realm of science fiction, if the genes associated with intelligence are identified, it could become a reality.

Some researchers have suggested that schools which have a child’s genetic information could tailor the curriculum and teaching to create a system of “personalised learning”. But this could lead schools to expect certain levels of achievement from certain groups of children – perhaps from different socioeconomic or ethnic groups – and would raise questions of whether richer families would benefit most.

Whether calling it “intelligence”, “cognitive ability”, or “IQ”, behavioural genetics research is still trying to identify the genetic markers for a trait that can predict, in essence, a person’s success in life. Given the history of this field of research, it’s vital it is conducted with an awareness of its possible ethical impact on all parts of society."	40	478	1878	242	17.1805979094757	25.0310460251046	-137.676676778243	35.431169456067
5	"01-07-11 14:10"	15761122	"Pediatrics megatrends II: Genetics and tomorrow’s medicine"	"news_15761122_5.txt"	"In part I of this series, I summed up Alan Guttmacher’s 30,000-foot view of pediatric medicine, highlighting how much has changed in a few short decades. Guttmacher, director of the National Institute of Child Health and Human Development, used to be deputy and acting director of the National Genome Research Institute, and his vision of the future of pediatrics is informed by genomics and genetics. Today, 1,700 single-gene traits (like cystic fibrosis and sickle-cell disease) have had their disease-causing genes identified. Complex traits like diabetes and autism, caused by an interplay between multiple genes, not to mention environmental factors, have been much harder nuts to crack. As of around 2005, we’d found genes for about 30 of these complex traits – but only in animals.  In humans, only 8 genes were known. But that’s changing rapidly. Genome-wide association studies (GWAS) have become a powerful tool for finding genes involved in common, complex traits, rapidly scanning the complete genomes of many people to find variations in DNA that track with those diseases. In 2002, GWAS for just one disease cost $10 billion, but the International HapMap Project, completed in 2005, dramatically reduced the size of the task, yielding a cost today of about $800,000 per disease. To see the progress, compare the number of genes for complex traits that had been mapped to their chromosomes — in 2006 versus the 4th quarter of 2010: Now check out the red line below — the one that goes almost straight up — another way to show the dramatic progress we’ve made in finding complex-trait genes: GWAS has great potential to give new insights into disease biology. Take age-related macular degeneration, a major cause of blindness. GWAS identified three causative genes that might never have been thought of otherwise – inflammatory genes that changed people’s thinking about the disease. Meanwhile, the cost of whole-genome sequencing continues to go down — from $100 million in 2001 to about $10,000 today. With next-generation technologies, we’re now in hot pursuit of the $1,000 genome. But that’s not all. There’s also epigenetics – the myriad of ways in which environmental factors modify our genome and influence gene activity. “Childhood appears to be a key period for this,” said Guttmacher. (See our recent post on epigenetics and developmental disorders for example.) And there’s this to consider: “Most of the DNA you’re carrying isn’t yours,” Guttmacher says. It belongs to microbes you’re harboring in your different organs.  The NIH’s Human Microbiome Project is seeking to catalog these communities in the nose, mouth, skin, GI tract and urogenital tract. Guttmacher predicts that pediatrics in the future will have a large anticipatory component.  The seeds of many adult illnesses are already germinating in childhood: one study, for example, found that elderly people with bronchitis tended to have frequent chest infections in childhood. So here’s the vision: From birth, newborns will have their genomes sequenced. They could then be followed for biomarkers (which will have by then been discovered) indicating very early onset of disease, that would trigger the start of treatment. So take a newborn baby named Sue, born prematurely. She develops necrotizing enterocolitis, a common complication in preemies. Her intestinal microbiome reveals a unique microbial cause. High-throughput drug screening has identified a new class of medications effective against this organism, and Sue’s genome indicates she will tolerate the medication well. Complications are averted. Since Sue’s genetic profile indicates an increased sensitivity to dog dander, the family gets a cat instead, warding off asthma. She’s regularly monitored for Crohn’s disease, since her genetic profile indicates increased risk – and at age 13, she tests positive for an early biomarker. A small molecule, discovered through high-throughput screening, can prevent the onset of the disease by blocking a receptor expressed in her bowel, and Sue remains healthy. Her increased genetic risk for early heart attack is similarly countered with lifestyle changes and a targeted medication. This is the direction in which medicine is moving – a personalized approach based on each individual’s genetic makeup, with properly targeted drugs and a focus on prevention.  It may become a reality in our children’s lifetimes."	36	386	1187	129	13.9431541657604	17.6567645365573	-64.2040141047784	24.878195164076
7	"13-12-17 21:30"	16614226	"Are SCHOOLS making children obese? Yes, one expert warns"	"news_16614226_7.txt"	"Child obesity rates are skyrocketing globally. Young children spend the lion's share of their time in school, consuming a large portion of their daily calories there and developing lifelong eating habits and food preferences with their peers. Do the schools attended by children influence their weight? As a child development researcher interested in child education, health and poverty, I recently had the unique opportunity to work with epidemiologist Tracie Barnett to examine this question. Our resulting study, published in the International Journal of Obesity, found that schools with the unhealthiest food environments were more likely to be located in disadvantaged communities. We also found children between the ages of 10 and 12 who attended schools with lower-quality food environments had higher amounts of central body fat (or 'central adiposity' in technical terms) after two years than children attending healthier schools. Central body fat is fatty tissue that is stored around the waist and abdomen. It poses a greater risk to long-term health than fat stored elsewhere on the body. Children experience a huge increase in dangerous central body fat if they spend at least two years in a school with unhealthy foods, according to a Concordia University researcher. Children experience a huge increase in dangerous central body fat if they spend at least two years in a school with unhealthy foods, according to a Concordia University researcher Food environments in schools To understand how a school may influence a child's weight, we analyzed information on 431 elementary school students attending 246 schools. All schools were located in urban areas of the province of Québec and were followed as part of Québec Adipose and Lifestyle and Investigation in Youth (QUALITY) — a larger study investigating the evolution and course of childhood of obesity. In this sample, we studied the proximity and quality of food that students can easily access at school. We identified three different school types: 1) those with unhealthy food environments inside the school; 2) those with unhealthy food environments inside and surrounding the school; and 3) those with healthy food environments inside and surrounding the schools. We assessed the healthfulness of the food environment inside a school using interviews with the school principal, who answered questions about the food sold on the premises and the quality of the school menu. We measured the food environment surrounding a school by the geographical density of fast-food restaurants and convenience stores within walking distance. Finally, central body fat was assessed using X-ray technology. This provided us with precise measures of children's lean and fatty body mass. Our analyses took into account several potentially confounding factors, including family socioeconomic status and parental weight. Percentage of central body fat according to school type attended Percentage of central body fat according to school type attended Reducing child obesity  A great number of countries — including Canada, the United States and the U.K. — have put in place policies to ensure that high-quality foods are offered and sold within elementary and high schools. Nevertheless, our research suggests considerable inequality exists among the school food environments available to children. Researchers, health-care practitioners and stakeholders recognize preventing and reducing childhood obesity requires a multi-faceted approach — one that takes into account its biological (e.g. genetic), psychological (e.g. stress levels) and social-environmental causes (e.g. the influence of factors such as neighbourhood and poverty). Even though biological and psychological factors contribute to obesity in important ways, there's been increasing interest in social and environmental causes. That's because they can offer cost-effective and modifiable targets for interventions. Indeed, the school food environment is a particularly attractive target for intervention since the vast majority of children spend so much of their time in school. Food environments inside schools include cafeterias and vending machines. Food environments inside schools include cafeterias and vending machines The family context of fitness Our study is not without limitations. First, our measurement of the school food environment inside schools was solely based on interviews conducted with school principals. It is possible their reports were affected by their ability to recall certain details. In addition, principals' reports could have been biased by their desire to present their schools in a more positive light. Our findings are also limited by the use of a correlational design. We cannot rule out the possibility that some characteristics of children's family lives might have determined the type of school they attended and their level of fitness. To reduce that possibility, all of our analyses took into account parents' education and income, two important determinants of socioeconomic status and health. Finally, our sample was restricted to Caucasian children with one or two obese parents. The risk for developing cardiometabolic diseases (including obesity) is considered higher for those with two obese parents than for those with only one. In order to assess whether our findings applied to a wider population of children, replications with lower-risk youth and ethnically diverse populations are needed. Winning the battle against obesity There is evidence carefully designed and implemented interventions aimed at improving the food environments in schools can improve the quality of children's diets. Our results suggest the food environments around schools should also become a target for intervention and social policy. Finally, according to our analyses, schools in disadvantaged communities may have the most difficulty providing healthy foods to their students. Future research could help identify some of the barriers that prevent schools from implementing successful healthy food policies in order to better support their efforts in the future. Our best chances for winning the battle against obesity and cardiometabolic disease lie in our ability to implement preventive interventions as early as possible. We recommend increasing efforts to create healthier food environments in elementary schools where children spend much of their time, consume a large portion of their daily calories and acquire the basis of lifelong eating habits and preferences."	42	406	1797	225	16.3515383152276	26.0341543513957	-177.425435139573	40.408078817734
8	"13-12-17 13:43"	16614226	"Is your child's school an obesity risk?"	"news_16614226_8.txt"	"Child obesity rates are skyrocketing globally. Young children spend the lion's share of their time in school, consuming a large portion of their daily calories there and developing lifelong eating habits and food preferences with their peers. Do the schools attended by children influence their weight? As a child development researcher interested in child education, health and poverty, I recently had the unique opportunity to work with epidemiologist Tracie Barnett to examine this question. Our resulting study, published in the International Journal of Obesity, found that schools with the unhealthiest food environments were more likely to be located in disadvantaged communities. We also found children between the ages of 10 and 12 who attended schools with lower-quality food environments had higher amounts of central body fat (or \"central adiposity\" in technical terms) after two years than children attending healthier schools. Central body fat is fatty tissue that is stored around the waist and abdomen. It poses a greater risk to long-term health than fat stored elsewhere on the body. Food environments in schools To understand how a school may influence a child's weight, we analyzed information on 431 elementary school students attending 246 schools. All schools were located in urban areas of the province of Québec and were followed as part of Québec Adipose and Lifestyle and Investigation in Youth (QUALITY) —a larger study investigating the evolution and course of childhood of obesity. In this sample, we studied the proximity and quality of food that students can easily access at school. We identified three different school types: 1) those with unhealthy food environments inside the school; 2) those with unhealthy food environments inside and surrounding the school; and 3) those with healthy food environments inside and surrounding the schools. We assessed the healthfulness of the food environment inside a school using interviews with the school principal, who answered questions about the food sold on the premises and the quality of the school menu.  Is your child's school an obesity risk? Reducing childhood obesity requires understanding the complex genetic, psychological and socio-economic causes. We measured the food environment surrounding a school by the geographical density of fast-food restaurants and convenience stores within walking distance. Finally, central body fat was assessed using X-ray technology. This provided us with precise measures of children's lean and fatty body mass. Our analyses took into account several potentially confounding factors, including family socioeconomic status and parental weight. Reducing child obesity A great number of countries —including Canada, the United States and the U.K. —have put in place policies to ensure that high-quality foods are offered and sold within elementary and high schools. Nevertheless, our research suggests considerable inequality exists among the school food environments available to children. Researchers, health-care practitioners and stakeholders recognize preventing and reducing childhood obesity requires a multi-faceted approach —one that takes into account its biological (e.g. genetic), psychological (e.g. stress levels) and social-environmental causes (e.g. the influence of factors such as neighbourhood and poverty). Even though biological and psychological factors contribute to obesity in important ways, there's been increasing interest in social and environmental causes. That's because they can offer cost-effective and modifiable targets for interventions. Indeed, the school food environment is a particularly attractive target for intervention since the vast majority of children spend so much of their time in school. The family context of fitness Our study is not without limitations. First, our measurement of the school food environment inside schools was solely based on interviews conducted with school principals. Is your child's school an obesity risk? Percentage of central body fat according to school type attended. It is possible their reports were affected by their ability to recall certain details. In addition, principals' reports could have been biased by their desire to present their schools in a more positive light. Our findings are also limited by the use of a correlational design. We cannot rule out the possibility that some characteristics of children's family lives might have determined the type of school they attended and their level of fitness. To reduce that possibility, all of our analyses took into account parents' education and income, two important determinants of socioeconomic status and health. Finally, our sample was restricted to Caucasian children with one or two obese parents. The risk for developing cardiometabolic diseases (including obesity) is considered higher for those with two obese parents than for those with only one. In order to assess whether our findings applied to a wider population of children, replications with lower-risk youth and ethnically diverse populations are needed. Winning the battle against obesity There is evidence carefully designed and implemented interventions aimed at improving the food environments in schools can improve the quality of children's diets. Our results suggest the food environments around schools should also become a target for intervention and social policy. Finally, according to our analyses, schools in disadvantaged communities may have the most difficulty providing healthy foods to their students. Future research could help identify some of the barriers that prevent schools from implementing successful healthy food policies in order to better support their efforts in the future. Our best chances for winning the battle against obesity and cardiometabolic disease lie in our ability to implement preventive interventions as early as possible. We recommend increasing efforts to create healthier food environments in elementary schools where children spend much of their time, consume a large portion of their daily calories and acquire the basis of lifelong eating habits and preferences."	43	400	1693	213	15.8436358217589	25.0209302325581	-160.676360465116	37.9814069767442
9	"12-12-17 23:15"	16614226	"Is your child's school an obesity risk?"	"news_16614226_9.txt"	"Child obesity rates are skyrocketing globally. Young children spend the lion’s share of their time in school, consuming a large portion of their daily calories there and developing lifelong eating habits and food preferences with their peers. Do the schools attended by children influence their weight? As a child development researcher interested in child education, health and poverty, I recently had the unique opportunity to work with epidemiologist Tracie Barnett to examine this question. Our resulting study, published in the International Journal of Obesity, found that schools with the unhealthiest food environments were more likely to be located in disadvantaged communities. We also found children between the ages of 10 and 12 who attended schools with lower-quality food environments had higher amounts of central body fat (or “central adiposity” in technical terms) after two years than children attending healthier schools. Central body fat is fatty tissue that is stored around the waist and abdomen. It poses a greater risk to long-term health than fat stored elsewhere on the body. Food environments in schools To understand how a school may influence a child’s weight, we analyzed information on 431 elementary school students attending 246 schools. All schools were located in urban areas of the province of Québec and were followed as part of Québec Adipose and Lifestyle and Investigation in Youth (QUALITY) — a larger study investigating the evolution and course of childhood of obesity. Reducing childhood obesity requires understanding the complex genetic, psychological and socio-economic causes. In this sample, we studied the proximity and quality of food that students can easily access at school. We identified three different school types: 1) those with unhealthy food environments inside the school; 2) those with unhealthy food environments inside and surrounding the school; and 3) those with healthy food environments inside and surrounding the schools. We assessed the healthfulness of the food environment inside a school using interviews with the school principal, who answered questions about the food sold on the premises and the quality of the school menu. We measured the food environment surrounding a school by the geographical density of fast-food restaurants and convenience stores within walking distance. Finally, central body fat was assessed using X-ray technology. This provided us with precise measures of children’s lean and fatty body mass. Our analyses took into account several potentially confounding factors, including family socioeconomic status and parental weight. Reducing child obesity A great number of countries — including Canada, the United States and the U.K. — have put in place policies to ensure that high-quality foods are offered and sold within elementary and high schools. Nevertheless, our research suggests considerable inequality exists among the school food environments available to children. Percentage of central body fat according to school type attended. Researchers, health-care practitioners and stakeholders recognize preventing and reducing childhood obesity requires a multi-faceted approach — one that takes into account its biological (e.g. genetic), psychological (e.g. stress levels) and social-environmental causes (e.g. the influence of factors such as neighbourhood and poverty). Even though biological and psychological factors contribute to obesity in important ways, there’s been increasing interest in social and environmental causes. That’s because they can offer cost-effective and modifiable targets for interventions. Indeed, the school food environment is a particularly attractive target for intervention since the vast majority of children spend so much of their time in school. The family context of fitness Our study is not without limitations. First, our measurement of the school food environment inside schools was solely based on interviews conducted with school principals. It is possible their reports were affected by their ability to recall certain details. In addition, principals’ reports could have been biased by their desire to present their schools in a more positive light. Our findings are also limited by the use of a correlational design. We cannot rule out the possibility that some characteristics of children’s family lives might have determined the type of school they attended and their level of fitness. To reduce that possibility, all of our analyses took into account parents’ education and income, two important determinants of socioeconomic status and health. In schools without a lunch program, children are restricted to food from home, vending machines or food outlets in the vicinity. Finally, our sample was restricted to Caucasian children with one or two obese parents. The risk for developing cardiometabolic diseases (including obesity) is considered higher for those with two obese parents than for those with only one. In order to assess whether our findings applied to a wider population of children, replications with lower-risk youth and ethnically diverse populations are needed. Winning the battle against obesity There is evidence carefully designed and implemented interventions aimed at improving the food environments in schools can improve the quality of children’s diets. Our results suggest the food environments around schools should also become a target for intervention and social policy. Finally, according to our analyses, schools in disadvantaged communities may have the most difficulty providing healthy foods to their students. Future research could help identify some of the barriers that prevent schools from implementing successful healthy food policies in order to better support their efforts in the future. Food environments inside schools include cafeterias and vending machines. Our best chances for winning the battle against obesity and cardiometabolic disease lie in our ability to implement preventive interventions as early as possible. We recommend increasing efforts to create healthier food environments in elementary schools where children spend much of their time, consume a large portion of their daily calories and acquire the basis of lifelong eating habits and preferences."	44	407	1732	218	15.8449924006715	25.1250614250614	-162.57144041769	38.2327334152334
10	"05-04-10 23:00"	16614226	"FAT? – I’m Not To Blame It’s My Genes!"	"news_16614226_10.txt"	"Michael Ash BSc(Hons) DO ND FDipION reviews a selection of papers exploring the intersection between our genetic code and the style of food ingested in ever increasing amounts, in which fat and sugar make up the dominant components. It’s clear from numerous studies that a sedentary lifestyle and a diet high in fat and sugar have profound effects on human mortality and morbidity through adverse weight gain.[1] The enormous human genome project, started in 2000 has also thrown up a number of markers in our approximately 21,000 genes related to an historical adaptive need to store fat when food was scarce and starvation an ever present threat. Some have interpreted this by saying that the reason they are obese or cannot lose weight is down to their genes, and that this may in turn abrogate them from actively altering lifestyle patterns, others have questioned the accuracy or validity of this causal relationship. [2],[3] Certainly people metabolise food differently and some people gain weight more easily than others. Nonetheless, anyone placed in a food-rich environment that encourages inactivity will gain weight, whatever fat genes the person may have. At the same time, in nearly all environments, highly motivated people can maintain lower weight levels. This demonstrates that social pressure, self-control, specific situations – even seasonal variations – combine with physical make-up to determine weight. A study in the April edition of the FASEB Journal may throw some explanatory light on the question of nature Vs nurture in relation to body mass management.[4] Supported by another study in the Am J Clin Nutr out in March this year a causal relationship between genes, appetite and food selection is beginning to emerge.[5] Some may say this is just common sense but clarity of explanation has the opportunity to offer a clear strategy for food and weight outcomes. Admittedly the FASEB group examined mice not humans but their study revealed a pathway, that really makes sense. Eating a diet high in fat and sugar causes an increased gene expression in those genes long part of our makeup and designed to store fat, in anticipation of a lean winter. Those fat and sugar laden diets available on any high street, and many homes actually get you twice; conversion of the foods to energy without tissue storage is one problem, the other is the meals are programming your genes to train you to become highly efficient two legged fat repositories. The receptor involved is the kappa opioid receptor, and once activated it appears to promote increased fat storage useful in the past when food delivery was inconsistent. Another receptor also linked to addiction was revealed in Nature Neuroscience where researchers from Scripps discovered that after a period of time being fed on high fat and sugar foods rats would ignore significant deterrents including electric shocks to get their daily ‘fix’ of junk food. The stimulation centres in their brain became conditioned to the junk food high, the identified site is called the dopamine D2 receptor. D2 reacts to the neurotransmitter dopamine released naturally in the presence of pleasurable experiences such as sex, cocaine and it seems certain junk food.[6] The heavier the rats became the greater their desire to overeat. High corn fructose syrup, a very common form of sweetener found in junk food (up to 40% of USA caloric sweeteners) was shown in another rat based experiment to increase the abdominal girth and elevate triglycerides, suggesting the form of sugar used also has direct implications. Could this be the unholy mix of genes and environment colluding to benefit the manufacturers of fatty, sugar rich foods, and contributing to the rapid loss of leanness across wide swathes of the western world’s population? Watson and Crick may have described the double helix of DNA[7] but food manufacturers have learnt how to manipulate gene expression to their commercial advantage without the need for the human genome experiment to confirm what many have described for years.[8] Patterns of behaviour in people suffering from obesity are consistent with addictive hedonic behaviour and altering them may require strategies developed for drug abuse resolution. Father and Son have multiple environmental and genetic factors that will play a role in determining their body mass. From a nutritional therapy perspective the use of food concentrates such as B6, l-phenylalanine, Mg, 5-HTP and fatty acids may be considered as a step wise intervention into assisting with relevant receptor management along with food and lifestyle counseling and to help prevent relapses in dietary selection. I also recently described how the use of a multivitamin and mineral contributed to increased weight loss in women."	26	420	1324	159	17.2563237596014	21.6043956043956	-76.2525824175824	27.9080952380952
11	"05-02-07 12:50"	16614226	"Curiouser and Curiouser"	"news_16614226_11.txt"	"… said Alice in the Wonderland. Curiouser an couriouser all these gene X – trait Y – value P – association studies that are so often not reproduced. Science magazine now publishes letters of 3 independent groups contributing 6 essentially negative studies. This does not come unexpected – maybe we should look again at the original paper? The introduction seems to be somewhat misleading — obesity is not primarily associated with another disease but with over-eating — and a heritablity of 70% is hard to believe. BTW I wonder why neither the editors, reviewers, or authors noticed the editorial errors (page 281: the 1775 cases in the text appear as 1835 cases in table 3; table 3 itself is redundant and misses genotype counts as well as the 923 FHS individuals from page 280). However, that does not explain why the association cannot be reproduced by other groups. So what could be the reason that the initial results were not be replicated? Looking more closely at the case-control definition it seems that obesity is defined in different ways in the different populations – the German sample by cutoff BMI>30, the Polish by 90th to 97th percentile, the Nurses’ trait is never explained and the Africans are split by quartiles. How would a consistently defined look across all these populations? There seems to be also no proof why SNP rs7566605 somewhere 10000 bases away from a gene should have any biological function. Just because it “is an attractive candidate gene … [as it] … inhibits the synthesis of fatty acid” ? More general, I believe that it is not adequate to make any conclusions about causal interference from a statistical association alone. There are many known fallacies; reasons for non replication may be simple errors during phenotyping or genotyping, inadequate statistical power, a biased analysis, selective reporting, population stratification or population unique effects. My six criteria for a meaningful association are: sufficient strong association, stable in subgroups and in populations of the same ethnic background importance of the tagged mutation leading to regulatory or structural protein change while excluding any confounding LD effect functional importance of the resulting protein with the trait of interest known genetic background and interaction with other genes and proteins known time of onset of functional change and interaction with relevant pathway known interaction with the environment, possibly also in an animal model Quite simple ;-), yea, yea."	15	239	715	93	17.3537235099562	21.9381868898187	-62.4293835425383	25.9252552301255
12	"15-11-06 5:45"	16614226	"Genomics and socialized health care"	"news_16614226_12.txt"	"On this site, we often refer to public genomics resources like the HapMap project when making an argument about population differences in one thing or another. The reason for this is simple-- there is a vast quantity of information freely available that allows, in the words of H. Allen Orr, \"any bright graduate student working in his parents' garage [to] ask and answer any awkward question he likes.\" Come to think of it, that's not a bad description of this site, though bright graduate students thankfully make enough money to live on their own these days. It's worth keeping in mind, though, that these excellent resources have not been assembled for the pedantic pleasure we get from skewering uninformed opinions about race. Millions of dollars have been spent in the hope that these resources will lay the framework for large-scale medical genetic studies--essentially studies that make robust correlations between particular genetic variants and disease outcomes. These studies are only now starting to appear, and the initial results are promising-- new variants have been found for obesity, diabetes, and heart disease. One goal of these studies is to discover new disease pathways which may be future therapeutic targets, but another is possibly more worrying-- the creation of a \"risk engine\" which will predict, for a given genome (i.e. your genome), the probability of developing any of a number of diseases. To be blunt-- our insurance system is in for a major overhaul. As a general approximation, we (Americans) are now charged for medical insurance based on how likely it is we're going to get sick and how costly that's expected to be for the insurance company. Non-smokers pay less. Obese people pay more. If your dad died of a heart attack, that's probably not something you want to mention when you apply for coverage. But with a full view of your genome, your expected eventual cost to an insurance company will be predicted even more precisely. There's no doubt that insurance companies will want this information, and under our current system, it's a perfectly legitimate request-- if you accept a priori that higher risk people should pay more for health insurance, you should certainly want to include genetic information in your risk calculations to increase the \"efficiency\" of the system.  Politically speaking, this will be rather problematic. Essentially, there is a \"genetic underclass\" (to phrase this provocatively) more prone to disease, and you might well be part of it. Importantly, this categorization cuts across traditional boundaries of class-- while certain diseases might be associated with poverty, there will be people in all classes of life who are genetically prone to obesity, for example, and who will be forced to pay more for insurance. This will seem, to most people, \"unfair\". A couple possible political responses are as follows: 1. Make it illegal to use genetic information in determining health care coverage. This is possibly feasible, though I'm skeptical. Within a couple decades, your genotype might be on your chart from birth, and insurance companies will absolutely make use of it. Family history is already used; this would be a simple step further. And as I noted before, this is perfectly logical-- the more information available to them, the better their calculations, and the more efficient the insurance system.  2. I'm willing to advocate the alternative: strict, government-enforced indifference to genetic information-- that is, some version of socialized health care. Your genotypic information will be available, but all will be charged equally. The details need to be worked out, but other models are out there, including (dare I say it?) the French one-- a percentage of all costs covered by the government via a co-pay system, with supplementary insurance available on top of that. The genomics revolution in biology will soon be showing some effects socially; a number of institutions will have to be questioned. Now seems like a good time to throw out some ideas of what comes next."	32	327	1104	136	14.9062281516336	20.7235856269113	-89.1590495986238	28.2338446100917
14	"07-02-07 6:59"	16648850	"Scientists discover: science is hard"	"news_16648850_14.txt"	"Ever since 1996, it has been a foregone conclusion that the linkage study would be dethroned in favor of the association study as the preferred method for searching for genes involved in common human diseases[1]. New technologies and the availability of resources like the HapMap have now nearly made that foregone conclusion a reality. Large-scale association studies are no panacea, of course--they certainly have their limitations, and perhaps some members of the human genetics community have been too bold in their promises of what they will bring. But a new paper launches a puzzling attack on the entire field, all in the service of demolishing a straw man. The paper is entitled \"Are genome-wide association studies all that we need to dissect the genetic component of complex human diseases?\" The authors apparently think the answer is \"no\", and I'm certainly not going to disagree with them there-- this is the straw man. It would be nice if they could give an example of one person who thinks that genome-wide association studies are all that is needed to understand complex disease-- a dumbass grad student, a dotty old professor, anyone. But the best they can do is to quote a HapMap press release as saying that the HapMap -- and the association studies it allows -- are a \"new tool that will accelerate the discovery of genes related to common disease\". This statement is, well, true. Even the authors think so: several pages later, perhaps having forgotten what they wrote in the introduction, they opine that \"the availability of [new] tools and information are a valued and welcome addition to the armamentarium geneticists can use to identify and characterize the genetic component to complex diseases\". Frankly, it's a little unclear what inspired the writing of this paper. But perhaps they were just trying to make a splash with their title-- a little rhetorical excess is always forgivable. Their arguments against large-scale association studies are centered around two questions-- first, will most genetic variants involved in complex disease be detectable by association, and second, even if an association is observed, where will that eventually get us? Both of these questions are legitimate ones, yet I find their answers to both disappointing.  I. Will most genetic variants involved in complex disease be detectable by association? For reasons I'm not going to explain, linkage studies generally have only the ability to detect rare alleles that greatly increase susceptibility to a disease. Association studies, on the other hand, have the ability to detect more common alleles that only moderately increase susceptibility. The authors note a number of successes in which an association study has identified such alleles. They then give a laundry list of problems with expanding these studies-- rare variants are important and missed by the association approach, gene-gene or gene-environment interactions as well, multiple testing is an issue when scanning the entire genome, genetic heterogeneity is likely when comparing populations, etc., etc., etc. All of these things are relevant, but honestly, this isn't news; these arguments have been around for quite a while. Ultimately, after raising an issue, most scientists generally try to address it. These authors don't. The inital results from genome-wide association studies are promising, and it's perhaps ironic that, while they were busy writing this paper, other papers were published on clever new study designs and strategies for dealing with gene-gene interactions. The methods for ideally addressing the issues raised by the authors don't exist yet, it's true. But for some, that means there's still an opening to make a big discovery or develop a groundbreaking new tool. For the authors, it's almost like they don't see the point in doing human genetics research anymore. Indeed, their answer to the second question strengthens that suspicion. II. Why bother finding genes that are involved in complex disease? The goal behind finding genes involved in disease, any biotech CEO will tell you, is to gain insight into the disease mechanism and ultimately to disrupt it. In the wake of the sequencing of the human genome, companies were founded by the boatload to do just that. Most of them wasted away, as documented in a Slate article from 2005 subtitled \"Why genetics is so far a bondoogle\". But even that writer (presumably not a geneticist) had enough sense of perspective to realize that pronouncing the uselessness of genetics research after a few years of disappointments might be a little premature.  The authors of this paper aren't going to announce the death of genetics research either, but they don't seem to hold out much hope for it going anywhere. A comprehensive review of companies that have tried to make the path from genetic association to treatment would have been appropriate here. However, the authors give only one example-- their inability to figure out the role of the immune system in auto-immune disease. Genetic mapping has consistently associated the HLA region of the human genome, which codes for proteins important in the immune system, with diseases like Type I diabetes and Crohn's disease. But no one has really figured out how this genetic succeptibility works, or much less developed a treatment based on this knowledge. This is all true, but to generalize from trouble understanding the intricacies of the immune response to an impotency in all other aspects of understanding human biology is unwarranted.  If it were warrented, the entire discussion of the best approach to studying the genetic basis of human disease would be moot. It's obviously a waste of time to find disease genes if eventually they don't lead to any medical advances. The authors' point can't be that understanding the genetics of disease isn't worthwhile, otherwise they wouldn't have devoted pages to debating the best approach for doing so. Yet their sole example in this section makes the outlook appear somewhat bleak (again, I'm not sure what the goal was in writing this section). So I'll present a few counter-examples: 1. In the '70s, a devastating disease marked by early heart attacks and high cholesterol was mapped back to its causal locus-- a receptor for high density lipoproteins. This was an important insight into how cholesterol levels are controlled in the body, which eventually played a role in the development of the most popular cholesterol-lowering drugs on the market today-- the statins. 2. In 1960, cytogeneticists noticed a curious chromosomal abnormality in patients with a certain type of leukemia, which they dubbed the Philadlphia chromosome. As the decades went on and technology improved, closer and closer looks were taken at this chromosome, which was eventually shown to always be a translocation bringing together two genes, one of which was actived by this translocation. It was hypothesized that inactivating this gene could be a plausible treatment, and indeed, in 2001, Gleevac hit the market. 3. More recently, DeCode Genetics has turned an association between variants in a gene and risk of heart attack into a successful clinical trial. The drug isn't on the market yet, but it could prove to be the first big success of the post-genome era. Yes, the successes I've noted have taken time (even decades) to go from a genetic association to a usable drug, but large-scale association studies promise to accelerate that process by allowing researchers to directly find relevant genes in an expedient fashion. Nothing happens overnight, even, believe it or not, solutions to the most prevalent diseases in Western society. So the pessimism of these authors, while perhaps understandable, is unwarranted, nor does it make for a particularly good paper. I'm reminded of a another, perhaps more clever, paper with similar conclusions...ah yes, here it is: National Science Foundation: Science Hard INDIANAPOLIS-The National Science Foundation's annual symposium concluded Monday, with the 1,500 scientists in attendance reaching the consensus that science is hard. \"For centuries, we have embraced the pursuit of scientific knowledge as one of the noblest and worthiest of human endeavors, one leading to the enrichment of mankind both today and for future generations,\" said keynote speaker and NSF chairman Louis Farian. \"However, a breakthrough discovery is challenging our long-held perceptions about our discipline—the discovery that science is really, really hard.\" ... \"I guess there's cool stuff about science,\" Watanabe continued, \"like space travel and bombs. But that stuff is so hard, it's honestly not even worth the effort.\""	62	573	2382	248	14.5545925495578	21.0091651185048	-154.233522631312	37.0677579800709
15	"15-11-06 5:45"	16648850	"Genomics and socialized health care"	"news_16648850_15.txt"	"On this site, we often refer to public genomics resources like the HapMap project when making an argument about population differences in one thing or another. The reason for this is simple-- there is a vast quantity of information freely available that allows, in the words of H. Allen Orr, \"any bright graduate student working in his parents' garage [to] ask and answer any awkward question he likes.\" Come to think of it, that's not a bad description of this site, though bright graduate students thankfully make enough money to live on their own these days. It's worth keeping in mind, though, that these excellent resources have not been assembled for the pedantic pleasure we get from skewering uninformed opinions about race. Millions of dollars have been spent in the hope that these resources will lay the framework for large-scale medical genetic studies--essentially studies that make robust correlations between particular genetic variants and disease outcomes. These studies are only now starting to appear, and the initial results are promising-- new variants have been found for obesity, diabetes, and heart disease. One goal of these studies is to discover new disease pathways which may be future therapeutic targets, but another is possibly more worrying-- the creation of a \"risk engine\" which will predict, for a given genome (i.e. your genome), the probability of developing any of a number of diseases. To be blunt-- our insurance system is in for a major overhaul. As a general approximation, we (Americans) are now charged for medical insurance based on how likely it is we're going to get sick and how costly that's expected to be for the insurance company. Non-smokers pay less. Obese people pay more. If your dad died of a heart attack, that's probably not something you want to mention when you apply for coverage. But with a full view of your genome, your expected eventual cost to an insurance company will be predicted even more precisely. There's no doubt that insurance companies will want this information, and under our current system, it's a perfectly legitimate request-- if you accept a priori that higher risk people should pay more for health insurance, you should certainly want to include genetic information in your risk calculations to increase the \"efficiency\" of the system. Politically speaking, this will be rather problematic. Essentially, there is a \"genetic underclass\" (to phrase this provocatively) more prone to disease, and you might well be part of it. Importantly, this categorization cuts across traditional boundaries of class-- while certain diseases might be associated with poverty, there will be people in all classes of life who are genetically prone to obesity, for example, and who will be forced to pay more for insurance. This will seem, to most people, \"unfair\". A couple possible political responses are as follows: 1. Make it illegal to use genetic information in determining health care coverage. This is possibly feasible, though I'm skeptical. Within a couple decades, your genotype might be on your chart from birth, and insurance companies will absolutely make use of it. Family history is already used; this would be a simple step further. And as I noted before, this is perfectly logical-- the more information available to them, the better their calculations, and the more efficient the insurance system. 2. I'm willing to advocate the alternative: strict, government-enforced indifference to genetic information-- that is, some version of socialized health care. Your genotypic information will be available, but all will be charged equally. The details need to be worked out, but other models are out there, including (dare I say it?) the French one-- a percentage of all costs covered by the government via a co-pay system, with supplementary insurance available on top of that. The genomics revolution in biology will soon be showing some effects socially; a number of institutions will have to be questioned. Now seems like a good time to throw out some ideas of what comes next."	32	327	1104	136	14.9062281516336	20.7235856269113	-89.1590495986238	28.2338446100917
16	"10-05-06 8:32"	16648850	"EGHM II: what the hell is IQ?"	"news_16648850_16.txt"	"Eco de Geus gave a talk on his search for endophenotypes for IQ. A bit of background: when searching for genetic factors involved in a phenotypic trait, it's easiest to look directly at the trait itself-- that is, if the trait is a disease, grab some sick people and some healthy people and compare the two groups. A more powerful approach, however, is to look at something closer to \"gene action\", as they say; look at BMI instead of diabetes or QT interval as opposed to heart disease. It's easy to imagine why this works: instead of diluting your cases with people who have disease for multiple, distinct causes, you're looking only at one of them. IQ, de Geus claimed, is a complex phenotype that would be amenable to this kind of approach. So he's been looking at various measures to bring IQ down to a more physiological level (using twin studies). But, well, he ain't there yet. Here are some results: 1. Speed of signal transmission in neurons: heritable, but not correlated to IQ 2. Processing speed (as measured by one of the waves in an EEG-- this is obviously not something I know much about): heritable, but not correlated to IQ. 3. Cortical connectivity: heritable, but not correlated to IQ. 4. Brain volume: heritable and correlated to IQ. But he said he didn't like this as an endophenotype because he found \"high IQ --> big brain\" to be a more plausible explanation for the correlation than \"big brain --> high IQ\". 5. The one test that showed a little promise was a psychological test of visual inspection time, as measured, if I remember correctly, by the Stroop test. But this was conterintuitive-- the (weak) correlation was negative (those who reacted fastest had lower IQ). So what to make of this? I, for one, know jack about this area, so don't look at me."	20	175	472	40	11.2081432601887	12.6428571428571	-30.2245357142857	19.6487857142857
18	"03-09-07 17:25"	17053149	"The cost of memory?"	"news_17053149_18.txt"	"Do two points make a line? Better Memory and Neural Efficiency in Young Apolipoprotein E epsilon4 Carriers The apolipoprotein E (APOE) epsilon4 allele is the major genetic risk factor for Alzheimer's disease, but an APOE effect on memory performance and memory-related neurophysiology in young, healthy subjects is unknown. We found an association of APOE epsilon4 with better episodic memory compared with APOE epsilon2 and epsilon3 in 340 young, healthy persons. The T allele of KIBRA was found associated with better memory in a genome-wide association study last year. And now this: Age-dependent association of KIBRA genetic variation and Alzheimer's disease risk. An association between memory performance in healthy young, middle aged an elderly subjects and variability in the KIBRA gene (rs17070145) has been recently described. We analyzed this polymorphism in 391 sporadic Alzheimer's disease (AD) patients and 428 cognitively normal control subjects. The current study reveals that KIBRA (rs17070145) T allele (CT and TT genotypes) is associated with an increased risk (OR 2.89; p=0.03) for very-late-onset (after the age of 86 years) AD. I haven't done an exhaustive search, but there appears to be about four more human memory-associated genes. I wonder if they'll form a pattern. By the way, it looks like these cats Papassotiropoulos and de Quervain have the memory genome-wide association game on lock. Can someone with the right kind of knowledge take a look and see if they are doing things in a robust way? I don't really know what alternative hypotheses you have to get rid of before you can claim an association"	13	159	471	50	14.3327172043469	17.470924044509	-56.1867779390421	24.1347169811321
19	"27-10-06 10:21"	17053149	"A gene that affects episodic memory?"	"news_17053149_19.txt"	"A tantalizing study, published in Science, indicates that a SNP in a single gene KIBRA, could lead to a difference of as big as 25% in the outcome of a free recall test measuring the episodic memory. The KIBRA gene is expressed in the medial temporal lobe (the hippocampal region) and using fMRI the authors were able to demonstrate different levels of activation in this brain area for the carriers versus non-carriers of the T allele when they were engaged in a retrieval task. Human memory is a polygenic trait. We performed a genome-wide screen to identify memory-related gene variants. A genomic locus encoding the brain protein KIBRA was significantly associated with memory performance in three independent, cognitively normal cohorts from Switzerland and the United States. Gene expression studies showed that KIBRA was expressed in memory-related brain structures. Functional magnetic resonance imaging detected KIBRA allele–dependent differences in hippocampal activations during memory retrieval. Evidence from these experiments suggests a role for KIBRA in human memory This is an important work and could lead to much insight on the memory formation mechanisms involved."	8	115	342	51	17.5530773034347	23.4891304347826	-59.3486684782608	25.1084239130435
21	"20-10-06 5:43"	17053149	"Memory-associated SNP"	"news_17053149_21.txt"	"Fly pointed out this paper in the new issue of Science. The \"T allele\" of the protein KIBRA is associated with performance on certain human episodic memory tasks first in a Swiss cohort and then in two other populations controlling for attention effects and stratification effects. The \"good memory\" allele frequency varies across populations: Asian (75%) > African (~50%) > European (25%). fMRI during a memory task showed higher activation in the hippocampus and other related memory structures in people with the \"bad memory\" allele, suggesting that the memory structures were having to work harder or more inefficiently to encode the information. So far KIBRA is known to interact with dendrin, protein kinase C zeta, and protein kinase m zeta. You may recognize the name PKM zeta from a science paper a few weeks ago implicating PKM zeta in memory maintenance. I don't know what dendrin does yet. The initial SNP discovered is in an intron and doesn't seem likely to affect function, but there are other polymorphisms really close by, in neighboring exons, that are also significantly associated with the memory phenotype. It will be interesting to see in which part of the KIBRA protein these differences lie."	8	130	346	39	15.7425022472131	18.5	-34.8249038461538	22.1536538461538
22	"01-04-08 21:39"	17068223	"Genome-Wide Association Failures"	"news_17068223_22.txt"	"There was an interesting post over at GeneticFuture on why genome-wide association studies fail. It’s a good discussion of the many challenges that still face GWAS even in the era of high-throughput SNP genotyping. It should be noted that there have been many successful genome-wide association studies, especially since the completion of the International HapMap Project (phases I/II). Last year saw high-profile publication of GWAS’s for coronary heart disease, breast cancer, celiac disease, type I diabetes and Crohn’s disease , just to name a few. deCODE Genetics performed a large-scale study on the genetics underlying exfoliation glaucoma, and found that individuals with two particular SNPs in the first exon of LOXL1 had a 100X greater chance of getting the disease. Last June the Wellcome Trust Case Control Consortium published the largest study ever of genetics behind common diseases. In a massive cohort of 17,000 samples, the researchers performed GWAS’s for diabetes, rheumatoid arthritis, cardiac disease, and other common, complex phenotypes. Perhaps the most exciting result of this study was the association of several genes that had never before been implicated in human disease. Yet, as the GeneticFuture post pointed out, we rarely hear about the failure of genome-wide association studies to turn up such interesting discoveries. The complexities of small allelic effects, population structure, rare variants, and copy number variation may explain how such failures manifest in the realm of genetics. As for epigenetic factors and disease heterogeneity, well, these issues are out of our hands for the time being. As far as SNPs go, I believe we’re getting very close to a complete catalog of variation that’s common in human populations. Genome-wide sequencing of two individual human genomes each found ~600,000 SNPs that are not already in dbSNP. At best they’d increase the number of known SNPs by ~10%. At ~10-11 million SNPs, dbSNP is mostly complete in my opinion. We still have a long way to go, though, in cataloging copy number variation. Another challenge not mentioned in FutureMedicine, but nevertheless important, is the fact that a substantial fraction of the genetic variation underlying complex disease occurs outside the coding regions of known genes. It’s time to look beyond nonsynonymous coding SNPs, people. But that’s a post for another day."	18	223	669	67	14.1507365239771	16.9734927752865	-59.5397222222222	24.6416666666667
23	"02-12-06 1:50"	17068223	"Common disease, common variant"	"news_17068223_23.txt"	"Crohn's disease is a common autoimmune disorder, and a model \"complex\" disease (one which involves a number of genetic and environmental factors). A couple genes contributing to the phenotype have been identified, but are insufficient to explain the population frequency of the disease.  A new study undertook genome-wide association using over 300,000 SNPs in the genome to identify other genetic risk factors, and came across one in the gene IL23R, a subunit of a receptor for a cytokine. The story here is two-fold: first, this is the first genome-wide association for Crohn's disease. Second, and more importantly, is the frequency of the putative causal variant (a nonsynonymous mutation in the gene): in the general population, the at-risk allele has a frequency of 93%. As the authors state: Our discovery of an uncommon protective allele, or conversely, a very common predisposing allele, reflects a major theme in complex genetics; namely, that functional genetic variation exerts a continuum of susceptibility, neutral, and protective effects. Furthermore, alleles conferring protection against one disease may result in increased risk for another . Complex phenotypes do not lend themselves well to headlines trumpeting \"the gene for Crohn's disease\" or \"the gene for intelligence\". The genes involved in these sorts of phenotypes will be involved in a number of processes, which ultimately play a role in the generation of a number of phenotypes. Selection acts on all of these phenotypes, so deciding a priori that a mutation involved in disease is necessarily deleterious in an evolutionary sense is not necessarily a fruitful approach."	10	140	468	61	17.2385424765828	23.0285714285714	-90.1807142857143	29.3157142857143
24	"08-06-07 9:35"	17223258	"Busy times"	"news_17223258_24.txt"	"The last 2 weeks have been extremely busy in population genetics – probably more advances than in the 2 decades before with 2 dozens GWAs (genome wide association scans) being published: Nature Genetics published on 1 Apr prostate cancer: rs1447295/rs6983267 DQ515897 26 Apr type II diabetes: TCF7L2, CDKAL1 1 May Crohns disease: CARD15, IL23R, ATG16L1, PHOX2B, NCF4, 16q24.1 (FAM92B) 13 May obesity: FTO 27 May breast cancer: FGFR2 27 May breast cancer: rs13387042, rs3803662 (TNRC9?) 6 June Crohns disease: IRGM, NKX2-3, PTPN2, 1q, 5p13 6 June type 1 diabetes: 12q24, 12q13, 16p13, 18p11 10 June celiac disease: KIAA1109-TENR-IL2-IL21 1 July type 2 diabetes: WFS1 1 July type 2 diabetes: TCF2 1 July prostate cancer: 17q (TCF2) Nature published on 26 May bipolar disorder: PALB2, NDUFAB1, DCTN5, KCNC2, GABRB1 dto coronary artery disease: CDKN2A, MTAP, MTHFD1L, ADAMT217 dto Crohn’s disease: CARD15, 5q31, IL23R, ATG16L1, ZNF365, IRGM, MST1, NKX2-3, PTPN2, HLA, TFNAIP3, STAT3, CD40LG dto hypertension: RYR2?, CHRM3? dto rheumatoid arthritis: PTPN22, CTLA4, IL2RA, TNFAIP2, GZMB, KAZALD1, HLA dto type 1 diabetes: HLA, PTPN22, IL2RA, CTLA-4, IFIH1, ERBB3?, PTPN11?, CD69? dto type 2 diabetes: PPARG, KCNJ11, TCF7L2, FTO, CDKAL1, CDKN2A, IGF2BP2 27 May breast cancer: FGFR2, TNRC9, MAP3K1, LSP1 1 July atrial fibrillation: PITX2 Science published on 1 June type II diabetes: CDKN2A, IGF2BP2, HHEX, SLC30A8, GCKR 1 June type II diabetes: CDKAL1, CDKN2A, IGF2BP2, HHEX, SLC30A8 1 June type II diabetes: CDKAL1, CDKN2A, TCF7L2, SLC30A8, HHEX, FTO, PPARG, KCNJ11 8 Jun coronary heart disease: CDKN2A 8 Jun myocardial infarction: CDKN2A American Journal Human Genetics published on 8 Mar progressive supranuclear palsy: MAPT, DDB2/ ACP2 7 May type II diabetes: TCF7L2 Molecular Psychiatry published earlier on bipolar disease and DGKH, a reminder not to forget the ~10 or so pooling studies, e.g. for RA describing HLA, PTPN22 + MAGI3, for asthma describing ATPAF1 + IL1RAPL2 or for lung cancer describing KLF6. It will probably take a long time to figure out what this will mean for an individual. I expect genetics to be only useful if it will reveal targets for new drug treatment or if it will help to define subgroups that benefit from a dedicated treatment. There is clearly a bias towards common results as all these studies relied more or less on the same SNP sets ;-) One of the master questions, however, are there any disease hubs? The Wellcome Trust Case Control Consortium already noticed We observed association at many previously identified loci, and found compelling evidence that some loci confer risk for more than one of the diseases studied. There might still be many artifacts as there are errors in assignment of SNPs as I showed here earlier. Only rheumatoid arthritis had sex specific effects which comes quite unexpected. There could be also stratification effects introduced by the control population (will come back to that later). And of course, none of the papers showed the genetic architecture of a disease. Like the early expression experiments – these studies show only the top hits. This might be quite irrelevant as I expect mainly combinations of variations to be influential. BTW, a disappointing situation as that there is virtually no contribution of German science. Yea, yea."	17	298	827	79	15.4440887869835	17.6157915515199	-45.7365475720489	23.9934504540071
25	"06-06-17 16:10"	17293876	"Scientists are finding more genes linked to IQ. This doesn’t mean we can predict intelligence."	"news_17293876_25.txt"	"Researchers using huge data sets to understand genetics and behavior worry their findings will be misinterpreted. Last month, researchers announced some astonishing findings in Nature Genetics: They’d found 40 genes that play a role in shaping human intelligence, bringing the total number of known intelligence genes up to 52. This study was a big deal because while we’ve known intelligence is largely heritable, we haven’t understood the specifics of the biology of IQ — why it can be so different between people, and why we can lose it near the end of life. The Nature Genetics study was a key early step toward understanding this, hailed as an “enormous success” in the New York Times. And there are many more insights like this to come. The researchers used a design called a genome-wide association study. In it, computers comb through enormous data sets of human genomes to find variations among them that point to disease or traits like intelligence. As more people have their genomes sequenced, and as computers become more sophisticated at seeking out patterns in data, these types of studies will proliferate. But there’s also a deep uneasiness at the heart of this research — it is easily misused by people who want to make claims about racial superiority and differences between groups. Such concerns prompted Nature to run an editorial stressing that the new science of genetics and intelligence comes to no such conclusions. “Environment is crucial, too,” Nature emphasized. “The existence of genes ‘for’ intelligence would not imply that education is wasted on people without those genes. Geneticists burned down that straw man long ago.” Also, nothing in this work suggests there are genetic difference in intelligence when comparing people of different ancestries. If anything, it suggests that the genetics that give rise to IQ are more subtle and intricate than we can ever really understand. We’re going to keep getting better at mapping the genes that make us smart, make us sick, or even make us lose our hair. But old fears and myths about genetics and determinism will rear their heads. So will fears about mapping “ideal” human genes that will lead to “designer babies,” where parents can pick traits for their children à la carte. To walk through the science, and to bust its myths, I spoke to Danielle Posthuma, a statistical geneticist at Vrije Universiteit in Amsterdam, who was the senior author on the latest Nature study. Most traits are a combination of hundreds or thousands of genes, rather than just a few There’s a simple understanding of genetics we’re all taught in high school. We learn, as Gregor Mendel discovered with pea plants, that we can inherit multiple forms of the same gene. One variation of the gene makes wrinkled peas; the other makes for round peas. It’s true, but it’s hardly the whole story. In humans, a few traits and illnesses work like this. Whether the bottom of your earlobes stick to the side of your face or hang free is the result of one gene. Huntington’s disease — which deteriorates nerve cells in the brain — is the result of a single gene. But most of the traits that make you you — your height, your personality, your intellect — arise out of a complex constellation of genes. There might be 1,000 genes that influence intelligence, for example. Same goes for the genes that lead to certain disorders. There’s no one gene for schizophrenia, for obesity, for depression. A single gene for one of these things also won’t have an appreciable impact on behavior. “If you have the bad variant of one gene for IQ, maybe your IQ score ... is 0.001 percent lower than it would have been,” Posthuma says. But if you have 100 “bad” variants, or 1,000, then that might make a meaningful difference. Genome-wide association studies allow scientists to start to see how combinations of many, many genes interact in complicated ways. And it takes huge data sets to sort through all the genetic noise and find variants that truly make a difference on traits like intelligence. The researchers had one: the UK Biobank, a library that contains genetic, health, and behavioral information on 500,000 Britons. For the study, they pulled complete genome information on 78,000 individuals who had also undergone intelligence testing. Then a computer program combed through millions of sites on the gene code where people tend to variate from one another, and singled out the areas that correlated with smarts. The computer processing power needed for this kind of research — this study had to crunch 9.3 million DNA letters from 78,000 people — hasn’t been available very long. But now that it is, researchers have been starting to piece together the puzzle that links genes to behaviors. A recent genome-wide analysis effort identified 250 gene sites that predicted male pattern baldness in a sample of 52,000 men. (Would you really want to know if you had them?) And there’s been progress identifying genes that signal risk for diabetes, schizophrenia, and depression. And these studies don’t just look at traits, diseases, and behavior. They’re also starting to analyze genetic associations to life outcomes. A 2016 paper in Nature reported on 74 gene sites that correlate with educational attainment. (These genes, the study authors note, seem to have something to do with the formation of neurons.) Again, these associations are tiny — the study found that these 74 gene variants could only explain 3 percent of the difference between any two people on what level of education they achieve. It’s hardly set in stone that you’ll flunk school if you don’t have these gene variants. But still, they make a small significant difference once you start looking at huge numbers of people. It’s important to note that Posthuma’s study was only on people of European ancestry. “Whatever we find for Europeans doesn’t necessarily [extrapolate] for Asians or South Americans, [or any other group]” she says. “Those things are often misused.” Which is to say: The gene variations that produce the differences between Europeans aren’t necessarily the same variations that produce differences among groups of different ancestry. So if you were to test the DNA of someone of African origin, and saw they lacked these genes, it would be incredibly irresponsible to conclude they had a lower capacity for intelligence. (Again, there are also likely hundreds of more genetic sites that have something to do with intellect that have yet to be discovered.) Understanding the genetics of intelligence is key to understanding the biology of it Posthuma’s work identifying genes associated with intelligence isn’t about making predictions about how smart a baby might grow up to be. She doesn’t think you can reliably predict educational or intelligence outcomes from DNA alone. This is all really about reverse-engineering the biology of intelligence. Genes code for proteins. Proteins then interact with other proteins. Researchers can trace this pathway all the way up to the level of behavior. And somewhere along that path, there just might be a place where we can intervene and stop age-related cognitive decline, for instance, and Alzheimer’s. “We're finally starting to see robust reliable associations from genes with their behavior,” she says. “The next step is how do we prove that this gene is actually evolved in a disorder, and how does it work?” Understanding the biology of intelligence could also lead the way for personalized approaches to treating neurodegenerative diseases. It’s possible that two people with Alzheimer’s may have different underlying genetic causes. “Knowing which genes are causing the disease, then, you might be able to tailor the treatment,” Posthuma says. As more and more genome-wide studies are conducted, the more researchers will be able to assign people “polygenic risk scores” for how susceptible they might be for certain traits and diseases. That can lead to early interventions. (Or, perhaps in the wrong hands, a cruel and unfair sorting of society. Have you seen the movie Gattaca?) And there are some worries about abusing this data, especially as more and more people get their genomes analyzed by commercial companies like 23&Me. “Many people are concerned that insurance companies will use it,” she says. “That they will look into people's DNA and say, ‘Well, you have a very high risk of being a nicotine addict. So we want you to pay more.’ Or, ‘You have a high risk of dying early from cancer. So you have to pay more early in life.’ And of course, that's all nonsense.” It’s still too complicated to make such precise predictions. Why it’ll be too complicated to ever “design” a baby Einstein We now have powerful tools to edit genes. CRISPR/Cas9 makes it possible to cut out any specific gene and replace it with another. Genetic engineering has advanced to the point where scientists are building whole organisms from the ground up with custom DNA. It’s easy to indulge our imaginations here: Genome-wide studies are going to make it easier to predict what set of genes leads to certain life outcomes. Genetic engineering is making it easier to assemble whatever genes we want in an individual. Is this the perfect recipe for designer babies? Posthuma urges caution here, and says this conclusion is far afield from the actual state of the research. Let’s say you wanted to “design” a human with superior intelligence. Could you just select the “right” variants of the 52 intelligence genes, and wham-o, we have our next Einstein? No. Genetics is so, so much more complicated than that. For one, there could be thousands of genes that influence intelligence that have yet to be discovered. And they interact with each other in unpredictable ways. A gene that increases your smarts could also increase your risk for schizophrenia. Or change some other trait slightly. There are trade-offs and feedback loops everywhere you look in the genome. “If you would have to start constructing a human being from scratch, and you would have to build in all these little effects, I think we wouldn't be able to do that,” Posthuma says. “It's very difficult to understand the dynamics.” There are about 20,000 human genes, made up of around 3 billion base pairs. “We will never be able to fully predict how a person will turn out based on the DNA,” she says. It’s just too intricate, too complicated, and also influenced heavily by our environment. “So you could have a very high liability for depression, but it will only happen if you go through a divorce,” she says. And who can predict that? And, Posthuma cautions, there are some things that genome-wide studies can’t do. They can’t, for instance, find very, very rare gene variations. (Think about it: If one person in 50,000 has a gene that causes a disease, it’s just going to look like noise.) “For schizophrenia,” she says, “we know that there's some [gene] variants that decrease or increase your risk of schizophrenia 20-fold, but they're very rare in the population.” And they can’t be used to make generalizations about differences between large groups of people. Genetics is now a big-data science Last year, I interviewed Paul Glimcher, a New York University social scientist whose research floored me. Glimcher plans to recruit 10,000 New Yorkers and track everything about them for decades. Everything: full genome data, medical records, diet, credit card transactions, physical activity, personality test scores, you name it. The idea, he says, is to create a dense, longitudinal database of human life that machine learning programs can mine for insights. It’s possible this approach will elucidate the complex interactions of genetics, behavior, and environment that put us at risk for diseases like Alzheimer’s. Computer science and biology are converging to make these audacious projects easier. And to some degree, the results of these projects may help us align our genes and our environments for optimal well-being. Again, Posthuma cautions: Not all the predictions this research makes will be meaningful. “Do we care if we find a gene that only increases our height or our BMI or our intelligence with less than 0.0001 percent?” she asks. “It doesn't have any clinical relevance.” But it will aid our scientific understanding of how intellect arises nonetheless. And that’s the bottom line. The scientists doing this work aren’t in it to become fortune tellers. They’re in it to understand basic science. “What most people focus on, when they hear about genes for IQ, they say: ‘Oh, no. You can look at my DNA. You can tell me what my IQ score will be,’” Posthuma says. “They probably don’t know it’s much better if you just take the IQ test. Much faster.”"	128	733	3374	319	12.1476204102793	19.6985376875853	-188.391376353598	40.9587754732265
26	"27-02-07 2:15"	17293876	"A Genome-wide Association Study to Find Genes Linked to Diabetes"	"news_17293876_26.txt"	"I meant to get this post about an important new paper up 10 days ago, but illness intervened. The paper I discuss has now been published in the latest print issue of Nature. Genome-wide association studies are hot right now, and Nature has recently published a large study that identifies new genes possibly linked to type II diabetes. For those of you not familiar with such studies, here is a very brief, oversimplified account - for more in depth commentary on such studies, check out Nature's News and Views accompanying the article (subscription required). The goal of genome-wide association studies is to find genes linked with a disease, in this case, diabetes. For diseases such as cystic fibrosis, which result from a catastrophic defect in a single gene, which have clear inheritance patterns, and few environmental factors involved, it's relatively straightforward to identify the gene and even understand how the defective gene results in the disease. But most common diseases that afflict industrialized societies, especially the US, such as heart disease and diabetes, are extremely complex. They result from the interplay of multiple environmental and genetic factors. A major goal of biomedical research is to identify these factors and to understand how they contribute to the development of the disease. So how do you find the genes involved in something like diabetes? Ideally, you would get a study population of thousands of people, and compare the genomes of those who have diabetes with the genomes of those who don't have it. Variants of genes that tend to be found among diabetics, but not healthy subjects, would then be candidate diabetes genes. Unfortunately, we cannot (yet) sequence the complete genomes of thousands of people with the limited time and money available. And in fact, I'm exaggerating when I say that sequencing entire genomes would be ideal - the vast majority of our genome does not vary among individuals, so we really only want to look at those sequences where we vary. Major efforts have gone into looking at where human DNA varies among individuals (check this out), so we have some idea of where to check our genomes for differences. We also have new technologies that make it feasible to compare the genomes of thousands of people without completely sequencing each genome. We can use microarrays to probe hundreds of thousands of places in the genome where there are known differences among people (see here; also look at this PDF for an into to a non-array technology). In most genome-wide association studies, the differences that researchers look for are SNPs (single nucleotide polymorphisms) - single 'letters' or bases of DNA that vary among people. At each SNP it is possible to find up to four different variants (either an A, T, C, or G, although at many of these points, only one or two of these variants will actually exist in among humans). In the study published in Nature, the researchers looked for SNPs that tend to show up among diabetics. The authors of this paper, working in Canada, France, and the UK, used blood samples from 1,363 people about evenly divided between type II diabetics and non-diabetics. They determined the identity of the DNA base for 400,000 SNPs in each subject - in more technical terms, they genotyped 400,000 SNPs in their subjects. To give you an idea of how much of the genome this covers, that's about 1 SNP for every 7,500 bases in the 3 billion base genome, which is reasonably good coverage. These SNPs however are not evenly spaced over the whole genome, so you don't literally have a SNP every 7,500 bases - it is thus important to select the right set of SNPs, a complicated issue which we won't get into here. This first screen identified about 60 SNPs possibly associated with diabetes, but to rigorously test that association the authors looked at the SNPs in a much larger study population. Since in this second stage they were now only checking a small number of SNPs, it was feasible to genotype a much larger group of people. As opposed to 1,363 people, they genotyped 5,511, divided about evenly between diabetics and non-diabetics. Ultimately they were able to check 57 SNPs, and found eight SNPs that fell within five regions, or loci, of the genome. One of these five loci contains a gene previously found to be linked with diabetes; this gene, TCF7L2, codes for a transcription factor. The other four loci also contained plausible candidate genes. The most amazing gene found was one for a zinc transporter protein that is expressed only in the beta cells that secrete insulin, a process which requires zinc. One of the SNPs in this locus is non-synonymous, that is, it produces in an amino acid change in the zinc transporter protein, and such a change could easily, but not necessarily, impact the protein's function. This remarkable find immediately suggests treatment possibilities, such as drugs or diet supplements that could compensate for the change in this zinc transporter, though much more research will be needed to understand just what role this protein plays in the development of diabetes. One of the most surprising conclusions in this paper is that most of the genetic variants associated with diabetes are the variants possessed by most of the human population, at least in the ethnic groups covered. In the case of the zinc transporter, those with a 'C' at that position in their DNA are more susceptible to diabetes - and most of us do have a 'C' at that position. The authors reported eight SNPs linked with diabetes, and in six of these cases the diabetes-associated variant is the major variant in the human populations studied. This suggests that most of us are genetically predisposed to diabetes, while a few of us are resistant, and thus for most of us environmental factors will play a large role in determining whether we develop diabetes. There is also an evolutionary story here - the major variants of these eight SNPs may have been beneficial in the environment in which our earliest human ancestors lived, but under our current diets these variants have become a liability. This is not the first time such an idea has been proposed, but the results of this study strengthen the evidence for this scenario. This paper presents some of the earliest results using a genome-wide association approach with the promising new technologies described at the sites I linked to above. Whether such studies will substantially impact our understanding and ability to treat major diseases is still an open question, but these first results appear promising. The authors of this study report that they found other promising genes, which they will report later after further analysis. The hope is that such studies will enable us to confidently identify people who are at risk, and develop new treatments for these diseases that are major killers in our society."	43	426	1874	182	14.8820368323856	21.0519925756087	-175.381144775631	40.182641118026
27	"19-02-07 19:13"	17293876	"President&#39;s Day Miscellany"	"news_17293876_27.txt"	"Extended, rampant illness at home has adversely affected lab work and blog posting, including a forthcoming post on a recent genome-wide association study identifying some new genes possibly linked to diabetes. However, here are a few links to a couple of stories about about our culture's baffling, hyper-squeamish approach to sex: Cosmic Variance's take on a children's book that for an absurd reason is controversial, and a substitute-teacher facing jail time because of pornographic popups that she wasn't able to stop. Why are we wasting time and money on trials like this, instead of spending it on more current and safer classroom software?"	3	86	177	15	15.9031890086143	18.4434108527132	3.61972868217057	19.8760465116279
28	"15-02-07 18:16"	17293876	"All diabetes, all the time"	"news_17293876_28.txt"	"Keeping with the diabetes theme, the first genome-wide association study of Type II diabetes has been published, and it's extraordinarily promising. Besides picking up the oft-replicated TCF7L2 gene mentioned before, they pick up three other loci, including finding a non-synonymous mutations in a zinc transporter. That's notable because 1. non-synonymous mutations clearly can have phenotypic effects (there's no wondering, could this really do something?), and 2. drug targeting of zinc transport is feasible (TCF7L2 is a transcription factor, and when you start playing with transcription factors you risk messing with a lot of pathways). The news article accompanying this study has some good perspective: In 1918, Ronald Aylmer Fisher, an evolutionary biologist and pioneer of modern statistics, published a paper on the genetic causes of disease that brought together two rival factions. Geneticists promoted a paradigm in which diseases worked a lot like Mendel's pea plants, with just one or two genes responsible for each condition. Biometricians, however, advocated a continuous distribution of phenotypes. Fisher suggested that many mendelian traits could result in the continuous distribution of a disease. In doing so, he established the conceptual basis for the search for complex disease genes that continues today. But Fisher's theories had a more immediate impact on animals and agriculture than on medicine — in people, it's much easier to study and measure mendelian diseases and traits. Even the much-heralded Human Genome Project in the 1990s didn't help as much as expected. It has taken time for big GWA studies to be completed. \"Many people didn't know how much association studies would deliver,\" says Peter Donnelly, a lead investigator of the Wellcome Trust Case Control Consortium, which began collecting samples for GWA studies in 2005. Yet new results, including a study on type 2 diabetes published this week, suggest that the GWA approach will bear fruit, and lots of it....Modern biology may finally have begun to bring technological and scientific rigour to Fisher's decades-old insights."	14	215	581	66	15.5328466114074	18.421926910299	-37.3692441860465	22.2867275747508
30	"22-07-14 19:05"	17362836	"Fishing for the ‘Missing Heritability’ of ALS"	"news_17362836_30.txt"	"Scientists have not nearly plumbed the depths of genetic associations with sporadic amyotrophic lateral sclerosis, according to a new analysis in the July 14 JAMA Neurology online. First author Margaux Keller and colleagues at the National Institute on Aging in Bethesda, Maryland, measured heritability—the degree to which ALS risk factors are inherited, as opposed to attributable to one’s environment. Combining data from three separate genome-wide association studies (GWAS), the authors conclude that if one could sum up all the factors that led to ALS in the combined 1,223 cases studied, genetic heritability would account for at least 21 percent of the risk. Only 0.5 percent of ALS risk comes from known ALS genes, Keller estimated; the rest are unknown. The authors identified 11 new chromosomal regions that might harbor some of the missing heritability—prime areas to trawl for the next round of ALS genes. The study backs up a recent trend in thinking among ALS geneticists: that people who have apparently sporadic disease can nonetheless blame their genes for their condition, at least in part, said Summer Gibson of the University of Utah School of Medicine in Salt Lake City. (See also Jan 2014 news story.) Gibson was not involved in the study. She said the 21 percent figure is not one she would quote to patients and their relatives; it does not mean that for an individual patient, genes explain 21 percent of their disease. Rather, it applies to a population of sporadic ALS cases, in which overall about a fifth of disease risk came from genes. Thus, the paper tells geneticists that they should keep looking.  New Method Gauges Heritability To quantify this ALS heritability, Keller and senior authors Bryan Traynor and Michael Nalls decided to apply a relatively new kind of analysis called genome-wide complex trait analysis (GCTA) (Yang et al., 2013; Yang et al., 2011). GCTA differs from a typical GWAS, which analyzes each single-nucleotide polymorphism (SNP) individually, asking if the particular variant contributes to disease risk. A GCTA considers all SNPs at once, asking how much of this overall genetic variety contributes to disease risk. This is an advantage, Keller said, because it allows the overall effect of multiple SNPs, which are non-significant on their own but are somehow additive or multiplicative, to be measured. A disadvantage, Keller added, is that only SNPs are analyzed; de novo mutations would be missed, as would genetic lesions such as insertions or deletions. In ALS, a large series of repeats in the C9ORF72 gene causes a large number of familial cases (see Sep 2011 news story); similar genetic defects would be invisible to a GCTA study. In Keller’s analysis, the C9ORF72 region did not make a major contribution to heritability, though nearby SNPs did; these could be variants that co-segregate with the repeat region, Keller said, but she could not be sure. Keller and colleagues have already applied GCTA to Parkinson’s disease (Keller et al., 2012), and another group recently applied it to ALS as well (Fogh et al., 2014). These latter researchers attributed 12 percent of ALS to genetics. The difference highlights some of the factors to which GCTA results are sensitive. “GCTA is a well-established technique, but the results can be affected considerably by the estimate of disease prevalence used,” commented Ammar Al-Chalabi of King’s College London, a co-author of the ALS GCTA paper earlier this year, in an email to Alzforum (see full comment below). Keller and colleagues used a prevalence of one in 10,000, whereas the other study authors used 0.5 in 10,000. In the earlier study, Al-Chalabi and colleagues also calculated heritability for a one in 10,000 disease prevalence, and then they got the same number as Keller. “It could be argued that 12 to 21 percent is a large difference, but in absolute terms it is only 9 percent, which is not that huge,” Al-Chalabi noted. Heritability also varies by population. The Keller study included cohorts from Finland (Laaksovirta et al., 2010), the United States (see Feb 2009 news story; Schymick et al., 2007), and Italy (Traynor et al., 2010). The other ALS GCTA included some of the same Italians, but also other cohorts from Europe and the United States, so the heritability figures of 12 and 21 percent apply to somewhat different populations. The Next ALS Gene Addresses Identified? All told, the data sets Keller used offered 1,223 ALS (both sporadic and familial) and 1,591 control SNP genotypes. She estimated that sporadic ALS, in the European-American population studied, results from 0.5 percent known genes and 20.5 percent yet-to-be-discovered genes. The 21 percent figure is a lowball estimate, the authors note, because GCTA misses insertions, deletions, and de novo mutations. The remaining 79 percent of ALS cause could include more genes, environmental factors, or gene-environment interactions, Keller said. Keller and colleagues took their analysis a step further. “What is novel about this study is the use of GCTA to attempt to localize the genomic regions that might hold the relevant gene variants,” Al-Chalabi commented. The authors divided the genome into different segments of about 20 megabases in size and applied GCTA to each. The genome regions with high heritability figures likely contain genes that influence ALS risk, they surmised. “It does not tell us which gene within a given region is responsible, but it gives us new regions to examine in greater detail,” Keller said. This analysis identified 17 regions of interest. Six of them already contain known ALS genes, such as the part of chromosome nine around C9ORF72 and Valosin-Containing Protein. Eleven others are not yet known to host ALS genes, and direct sequencing of those segments might identify new genes, Keller suggested. The authors were particularly intrigued by areas on chromosomes 15 and 22, but declined to speculate which genes might be responsible without biological data to back them up. “‘Missing heritability’ [is a] term that will likely disappear from the vernacular as genome sequencing data sets grow in size,” they wrote.—Amber Dance"	43	421	1706	178	14.7521661407233	20.8283930840192	-145.923460752361	36.0449991714081
35	"16-08-17 17:48"	17434869	"Your genes don't doom you to being heavy"	"news_17434869_35.txt"	"The role of genes in obesity is one of science’s great puzzles, even though researchers have learned much in recent years. They have identified dozens of genetic variants that increase the risk but are still untangling how these genes interact with other factors to help make us fat.  The experts are fairly confident about one thing, however: Except in rare instances, people genetically susceptible to obesity should not regard themselves as doomed.  \"I like to say that obesity is 80 percent genetic and 100 percent environmental,\" says Philip F. Smith, co-director of the office of obesity research at the National Institute of Diabetes and Digestive and Kidney Diseases, or NIDDK. \"You won’t become obese unless you overeat.\"  A growing body of research suggests that although genes can tilt you toward obesity, you can prevent it with healthy behaviors, including diet and exercise. You might have to work a little harder, but it can be done.  \"For most people, I can say unequivocally that genes are not your destiny,\" Smith says. \"They can predispose you to obesity, but only if you consume more calories than you burn off.\"  In the United States, more than a third of adults (36.5 percent) and 17 percent of youths are obese, according to the Centers for Disease Control and Prevention. Worldwide, obesity has more than doubled since 1980, with more than 600 million adults afflicted, according to the World Health Organization. The worldwide obesity rate among adults is 13 percent, far less than the U.S. rate.  Most of the world’s people live in countries where being overweight or obese results in more deaths than being underweight, according to the WHO. Obesity is related to heart disease, stroke, Type 2 diabetes and certain types of cancer, including breast, colorectal and pancreatic. According to a CDC estimate, the medical cost of obesity in the United States was $147 billion in 2008, the most recent year for which figures are available.  The quest to learn more about obesity genes began nearly 30 years ago with the launch of the first \"twins\" studies that compared siblings who were reared together with pairs who were reared apart. \"They found that obesity had a strong genetic component,\" says Marc Reitman, senior investigator and chief of NIDDK’s diabetes, endocrinology and obesity branch.  But since then it has become apparent that \"we live in an ‘obesogenic’ environment,\" Reitman says. \"Obesity has been increasing since the 1970s, but genes are the same. Genes can’t be the deciding factor, so it must be something in the environment. Both contribute.\"  Advances in molecular biology in addition to information from the Human Genome Project, including genome-wide association studies, have helped identify about 200 loci, or genetic markers, pointing to genes that increase the risk of obesity. A genome-wide association study scans thousands of individuals’ complete sets of DNA looking for genetic changes that might be linked to a particular disease – in this case, obesity.  While not genes themselves, these markers – almost like signposts on a road – are DNA regions probably located near genes responsible for obesity risk. These association studies suggest that obesity involves \"not one gene, but a combination of many genes, and their influence appears to be low,\" Reitman says. \"It’s amazingly complicated, but even the genetic variants that contribute the most have a low risk.\"  Researchers using a genome-wide association study identified the first obesity-linked gene variants in 2007, related to what is known as the \"fat mass and obesity-associated\" (FTO) gene on chromosome 16. People who carry an FTO variant have a 20 to 30 percent greater likelihood of becoming obese compared with those who don’t carry a variant. The risk might be even higher for those who overeat and don’t exercise, according to the Harvard T.H. Chan School of Public Health.  \"Because the genetic variants for obesity are numerous, it is virtually impossible for someone to not carry any of these variants,”’ says Frank Hu, chair of the school’s department of nutrition, who has conducted a number of studies related to genes, obesity and diet. \"However, some people may carry much fewer variants than others, but they can still become obese with an unhealthy diet and sedentary lifestyle.\"  \"This is an important finding that has emerged in the last few years: that much depends on our own behaviors,\" he adds.  In a 2012 study, Hu and colleagues found that people genetically predisposed to obesity were more likely to experience increases in their BMI (body mass index, a measure of obesity) with a higher intake of beverages sweetened with sugar than their genetic peers who had fewer of these drinks.  Similarly, in a 2014 study, Hu and his team found that those with a genetic predisposition to obesity were more likely to gain weight if they ate fried foods four or five times a week than did those with the same genetic characteristics who shunned or rarely ate the high-fat items.  \"We looked at the risk of becoming obese for those who were not obese at the beginning of the study,\" Hu explains. \"Those with a genetic predisposition were more likely to become obese four years later, especially for those who consumed sugary beverages or ate fried foods on a regular basis. Although we did not specifically analyze weight gain per se, the results on obesity imply that the findings would apply to weight gain as well.\"  Regularly consuming fried foods or sugary drinks \"exacerbates the genetic effects of obesity,\" Hu says. \"Our findings indicate that genetic risk of obesity can be mitigated by simply changing an eating habit,\" he says.  Regular physical activity also seems to reduce the impact of genetics.  In 2011, researchers analyzed data from several dozen studies involving more than 200,000 people to examine the effects of exercise on those with an FTO gene variant.  Although those with the variant had a 23 percent higher risk of obesity than those who did not have it, the researchers found that being physically active lowered the risk. In fact, active adults with the gene variant showed a risk of obesity 27 percent lower than that of inactive adults.  \"As a hypothetical example, for a group of sedentary people who carry one FTO gene variant, their likelihood of obesity is 10 percent,\" Hu says. \"For a group of physically active people who also carry one gene variant, their likelihood of obesity would be lower, at 7.3 percent.\"  The results underscore \"the importance of being physically active in obesity prevention, especially among those who are genetically predisposed to obesity,\" Hu says.  The current body of research shows that \"it absolutely is not a life sentence to obesity if you have one or more of these variants,\" Smith says.  The only exceptions to what is called \"common obesity\" – where many genes are involved in raising the risk of obesity – occur in what is known as \"monogenic\" obesity. This is when a mutation in a single gene produces a very high risk of obesity, one that is difficult – sometimes impossible – to counteract. But these cases are extremely rare.  Still, researchers believe there is more to be done, including studies that look at whether any variants protect against obesity.  \"We haven’t thought enough about people who are resistant to the disease of obesity,\" Smith says. \"There are people out there who should be obese – look at all the bad food they eat and their lifestyle – and they aren’t.\"  Some such work is underway. Ayo P. Doumatey, a staff scientist at the National Human Genome Research Institute, for example, is studying the gene related to the production of adiponectin, a hormone secreted by adipose tissue, which is where the body stores fat. Obese people tend to have low levels of adiponectin, while thin people have more.  \"Some people may have a variant of the gene that allows them to produce more,\" Doumatey says. \"The more you have of it, the better. Individuals who tend to have more adiponectin do not develop obesity.\"  Scientists also want to know more about the interplay between genes and the environment. Obesity clusters in families, but family members also tend to cook and eat the same foods and also may engage in the same sedentary lifestyles.  Genes don’t explain it all, but they could \"determine tendencies or behaviors to eat certain kinds of foods or beverages,\" Hu says. \"Genes may have weak effects overall, but they could have stronger effects in certain groups of people who are exposed to certain environments.\"  Experts also wonder whether genes affect willpower or compulsive eating behavior, such as the urge to snack after dinner.  \"It could be when you and I go to a restaurant, you say ‘no thanks’ when the waiter offers us a rich dessert, but my genes predispose me to say ‘yes,’ \" Reitman says.  \"Why are some foods addictive? Why do we still eat when we feel full?\" he adds. \"The wiring and physiology around obesity is complicated, and we are just starting to try to figure it out.\" "	74	556	2480	275	14.141840932113	22.7895780672759	-178.143734201828	39.9733637954501
36	"16-08-17 17:39"	17434869	"Your genes don't doom you to being heavy"	"news_17434869_36.txt"	"The role of genes in obesity is one of science’s great puzzles, even though researchers have learned much in recent years. They have identified dozens of genetic variants that increase the risk but are still untangling how these genes interact with other factors to help make us fat.  The experts are fairly confident about one thing, however: Except in rare instances, people genetically susceptible to obesity should not regard themselves as doomed.  \"I like to say that obesity is 80 percent genetic and 100 percent environmental,\" says Philip F. Smith, co-director of the office of obesity research at the National Institute of Diabetes and Digestive and Kidney Diseases, or NIDDK. \"You won’t become obese unless you overeat.\"  A growing body of research suggests that although genes can tilt you toward obesity, you can prevent it with healthy behaviors, including diet and exercise. You might have to work a little harder, but it can be done.  \"For most people, I can say unequivocally that genes are not your destiny,\" Smith says. \"They can predispose you to obesity, but only if you consume more calories than you burn off.\"  In the United States, more than a third of adults (36.5 percent) and 17 percent of youths are obese, according to the Centers for Disease Control and Prevention. Worldwide, obesity has more than doubled since 1980, with more than 600 million adults afflicted, according to the World Health Organization. The worldwide obesity rate among adults is 13 percent, far less than the U.S. rate.  Most of the world’s people live in countries where being overweight or obese results in more deaths than being underweight, according to the WHO. Obesity is related to heart disease, stroke, Type 2 diabetes and certain types of cancer, including breast, colorectal and pancreatic. According to a CDC estimate, the medical cost of obesity in the United States was $147 billion in 2008, the most recent year for which figures are available.  The quest to learn more about obesity genes began nearly 30 years ago with the launch of the first \"twins\" studies that compared siblings who were reared together with pairs who were reared apart. \"They found that obesity had a strong genetic component,\" says Marc Reitman, senior investigator and chief of NIDDK’s diabetes, endocrinology and obesity branch.  But since then it has become apparent that \"we live in an ‘obesogenic’ environment,\" Reitman says. \"Obesity has been increasing since the 1970s, but genes are the same. Genes can’t be the deciding factor, so it must be something in the environment. Both contribute.\"  Advances in molecular biology in addition to information from the Human Genome Project, including genome-wide association studies, have helped identify about 200 loci, or genetic markers, pointing to genes that increase the risk of obesity. A genome-wide association study scans thousands of individuals’ complete sets of DNA looking for genetic changes that might be linked to a particular disease – in this case, obesity.  While not genes themselves, these markers – almost like signposts on a road – are DNA regions probably located near genes responsible for obesity risk. These association studies suggest that obesity involves \"not one gene, but a combination of many genes, and their influence appears to be low,\" Reitman says. \"It’s amazingly complicated, but even the genetic variants that contribute the most have a low risk.\"  Researchers using a genome-wide association study identified the first obesity-linked gene variants in 2007, related to what is known as the \"fat mass and obesity-associated\" (FTO) gene on chromosome 16. People who carry an FTO variant have a 20 to 30 percent greater likelihood of becoming obese compared with those who don’t carry a variant. The risk might be even higher for those who overeat and don’t exercise, according to the Harvard T.H. Chan School of Public Health.  \"Because the genetic variants for obesity are numerous, it is virtually impossible for someone to not carry any of these variants,”’ says Frank Hu, chair of the school’s department of nutrition, who has conducted a number of studies related to genes, obesity and diet. \"However, some people may carry much fewer variants than others, but they can still become obese with an unhealthy diet and sedentary lifestyle.\"  \"This is an important finding that has emerged in the last few years: that much depends on our own behaviors,\" he adds.  In a 2012 study, Hu and colleagues found that people genetically predisposed to obesity were more likely to experience increases in their BMI (body mass index, a measure of obesity) with a higher intake of beverages sweetened with sugar than their genetic peers who had fewer of these drinks.  Similarly, in a 2014 study, Hu and his team found that those with a genetic predisposition to obesity were more likely to gain weight if they ate fried foods four or five times a week than did those with the same genetic characteristics who shunned or rarely ate the high-fat items.  \"We looked at the risk of becoming obese for those who were not obese at the beginning of the study,\" Hu explains. \"Those with a genetic predisposition were more likely to become obese four years later, especially for those who consumed sugary beverages or ate fried foods on a regular basis. Although we did not specifically analyze weight gain per se, the results on obesity imply that the findings would apply to weight gain as well.\"  Regularly consuming fried foods or sugary drinks \"exacerbates the genetic effects of obesity,\" Hu says. \"Our findings indicate that genetic risk of obesity can be mitigated by simply changing an eating habit,\" he says.  Regular physical activity also seems to reduce the impact of genetics.  In 2011, researchers analyzed data from several dozen studies involving more than 200,000 people to examine the effects of exercise on those with an FTO gene variant.  Although those with the variant had a 23 percent higher risk of obesity than those who did not have it, the researchers found that being physically active lowered the risk. In fact, active adults with the gene variant showed a risk of obesity 27 percent lower than that of inactive adults.  \"As a hypothetical example, for a group of sedentary people who carry one FTO gene variant, their likelihood of obesity is 10 percent,\" Hu says. \"For a group of physically active people who also carry one gene variant, their likelihood of obesity would be lower, at 7.3 percent.\"  The results underscore \"the importance of being physically active in obesity prevention, especially among those who are genetically predisposed to obesity,\" Hu says.  The current body of research shows that \"it absolutely is not a life sentence to obesity if you have one or more of these variants,\" Smith says.  The only exceptions to what is called \"common obesity\" – where many genes are involved in raising the risk of obesity – occur in what is known as \"monogenic\" obesity. This is when a mutation in a single gene produces a very high risk of obesity, one that is difficult – sometimes impossible – to counteract. But these cases are extremely rare.  Still, researchers believe there is more to be done, including studies that look at whether any variants protect against obesity.  \"We haven’t thought enough about people who are resistant to the disease of obesity,\" Smith says. \"There are people out there who should be obese – look at all the bad food they eat and their lifestyle – and they aren’t.\"  Some such work is underway. Ayo P. Doumatey, a staff scientist at the National Human Genome Research Institute, for example, is studying the gene related to the production of adiponectin, a hormone secreted by adipose tissue, which is where the body stores fat. Obese people tend to have low levels of adiponectin, while thin people have more.  \"Some people may have a variant of the gene that allows them to produce more,\" Doumatey says. \"The more you have of it, the better. Individuals who tend to have more adiponectin do not develop obesity.\"  Scientists also want to know more about the interplay between genes and the environment. Obesity clusters in families, but family members also tend to cook and eat the same foods and also may engage in the same sedentary lifestyles.  Genes don’t explain it all, but they could \"determine tendencies or behaviors to eat certain kinds of foods or beverages,\" Hu says. \"Genes may have weak effects overall, but they could have stronger effects in certain groups of people who are exposed to certain environments.\"  Experts also wonder whether genes affect willpower or compulsive eating behavior, such as the urge to snack after dinner.  \"It could be when you and I go to a restaurant, you say ‘no thanks’ when the waiter offers us a rich dessert, but my genes predispose me to say ‘yes,’ \" Reitman says.  \"Why are some foods addictive? Why do we still eat when we feel full?\" he adds. \"The wiring and physiology around obesity is complicated, and we are just starting to try to figure it out.\" "	74	556	2480	275	14.141840932113	22.7895780672759	-178.143734201828	39.9733637954501
37	"16-08-17 17:39"	17434869	"Your genes don't doom you to being heavy"	"news_17434869_37.txt"	"The role of genes in obesity is one of science’s great puzzles, even though researchers have learned much in recent years. They have identified dozens of genetic variants that increase the risk but are still untangling how these genes interact with other factors to help make us fat.  The experts are fairly confident about one thing, however: Except in rare instances, people genetically susceptible to obesity should not regard themselves as doomed.  \"I like to say that obesity is 80 percent genetic and 100 percent environmental,\" says Philip F. Smith, co-director of the office of obesity research at the National Institute of Diabetes and Digestive and Kidney Diseases, or NIDDK. \"You won’t become obese unless you overeat.\"  A growing body of research suggests that although genes can tilt you toward obesity, you can prevent it with healthy behaviors, including diet and exercise. You might have to work a little harder, but it can be done.  \"For most people, I can say unequivocally that genes are not your destiny,\" Smith says. \"They can predispose you to obesity, but only if you consume more calories than you burn off.\"  In the United States, more than a third of adults (36.5 percent) and 17 percent of youths are obese, according to the Centers for Disease Control and Prevention. Worldwide, obesity has more than doubled since 1980, with more than 600 million adults afflicted, according to the World Health Organization. The worldwide obesity rate among adults is 13 percent, far less than the U.S. rate.  Most of the world’s people live in countries where being overweight or obese results in more deaths than being underweight, according to the WHO. Obesity is related to heart disease, stroke, Type 2 diabetes and certain types of cancer, including breast, colorectal and pancreatic. According to a CDC estimate, the medical cost of obesity in the United States was $147 billion in 2008, the most recent year for which figures are available.  The quest to learn more about obesity genes began nearly 30 years ago with the launch of the first \"twins\" studies that compared siblings who were reared together with pairs who were reared apart. \"They found that obesity had a strong genetic component,\" says Marc Reitman, senior investigator and chief of NIDDK’s diabetes, endocrinology and obesity branch.  But since then it has become apparent that \"we live in an ‘obesogenic’ environment,\" Reitman says. \"Obesity has been increasing since the 1970s, but genes are the same. Genes can’t be the deciding factor, so it must be something in the environment. Both contribute.\"  Advances in molecular biology in addition to information from the Human Genome Project, including genome-wide association studies, have helped identify about 200 loci, or genetic markers, pointing to genes that increase the risk of obesity. A genome-wide association study scans thousands of individuals’ complete sets of DNA looking for genetic changes that might be linked to a particular disease – in this case, obesity.  While not genes themselves, these markers – almost like signposts on a road – are DNA regions probably located near genes responsible for obesity risk. These association studies suggest that obesity involves \"not one gene, but a combination of many genes, and their influence appears to be low,\" Reitman says. \"It’s amazingly complicated, but even the genetic variants that contribute the most have a low risk.\"  Researchers using a genome-wide association study identified the first obesity-linked gene variants in 2007, related to what is known as the \"fat mass and obesity-associated\" (FTO) gene on chromosome 16. People who carry an FTO variant have a 20 to 30 percent greater likelihood of becoming obese compared with those who don’t carry a variant. The risk might be even higher for those who overeat and don’t exercise, according to the Harvard T.H. Chan School of Public Health.  \"Because the genetic variants for obesity are numerous, it is virtually impossible for someone to not carry any of these variants,”’ says Frank Hu, chair of the school’s department of nutrition, who has conducted a number of studies related to genes, obesity and diet. \"However, some people may carry much fewer variants than others, but they can still become obese with an unhealthy diet and sedentary lifestyle.\"  \"This is an important finding that has emerged in the last few years: that much depends on our own behaviors,\" he adds.  In a 2012 study, Hu and colleagues found that people genetically predisposed to obesity were more likely to experience increases in their BMI (body mass index, a measure of obesity) with a higher intake of beverages sweetened with sugar than their genetic peers who had fewer of these drinks.  Similarly, in a 2014 study, Hu and his team found that those with a genetic predisposition to obesity were more likely to gain weight if they ate fried foods four or five times a week than did those with the same genetic characteristics who shunned or rarely ate the high-fat items.  \"We looked at the risk of becoming obese for those who were not obese at the beginning of the study,\" Hu explains. \"Those with a genetic predisposition were more likely to become obese four years later, especially for those who consumed sugary beverages or ate fried foods on a regular basis. Although we did not specifically analyze weight gain per se, the results on obesity imply that the findings would apply to weight gain as well.\"  Regularly consuming fried foods or sugary drinks \"exacerbates the genetic effects of obesity,\" Hu says. \"Our findings indicate that genetic risk of obesity can be mitigated by simply changing an eating habit,\" he says.  Regular physical activity also seems to reduce the impact of genetics.  In 2011, researchers analyzed data from several dozen studies involving more than 200,000 people to examine the effects of exercise on those with an FTO gene variant.  Although those with the variant had a 23 percent higher risk of obesity than those who did not have it, the researchers found that being physically active lowered the risk. In fact, active adults with the gene variant showed a risk of obesity 27 percent lower than that of inactive adults.  \"As a hypothetical example, for a group of sedentary people who carry one FTO gene variant, their likelihood of obesity is 10 percent,\" Hu says. \"For a group of physically active people who also carry one gene variant, their likelihood of obesity would be lower, at 7.3 percent.\"  The results underscore \"the importance of being physically active in obesity prevention, especially among those who are genetically predisposed to obesity,\" Hu says.  The current body of research shows that \"it absolutely is not a life sentence to obesity if you have one or more of these variants,\" Smith says.  The only exceptions to what is called \"common obesity\" – where many genes are involved in raising the risk of obesity – occur in what is known as \"monogenic\" obesity. This is when a mutation in a single gene produces a very high risk of obesity, one that is difficult – sometimes impossible – to counteract. But these cases are extremely rare.  Still, researchers believe there is more to be done, including studies that look at whether any variants protect against obesity.  \"We haven’t thought enough about people who are resistant to the disease of obesity,\" Smith says. \"There are people out there who should be obese – look at all the bad food they eat and their lifestyle – and they aren’t.\"  Some such work is underway. Ayo P. Doumatey, a staff scientist at the National Human Genome Research Institute, for example, is studying the gene related to the production of adiponectin, a hormone secreted by adipose tissue, which is where the body stores fat. Obese people tend to have low levels of adiponectin, while thin people have more.  \"Some people may have a variant of the gene that allows them to produce more,\" Doumatey says. \"The more you have of it, the better. Individuals who tend to have more adiponectin do not develop obesity.\"  Scientists also want to know more about the interplay between genes and the environment. Obesity clusters in families, but family members also tend to cook and eat the same foods and also may engage in the same sedentary lifestyles.  Genes don’t explain it all, but they could \"determine tendencies or behaviors to eat certain kinds of foods or beverages,\" Hu says. \"Genes may have weak effects overall, but they could have stronger effects in certain groups of people who are exposed to certain environments.\"  Experts also wonder whether genes affect willpower or compulsive eating behavior, such as the urge to snack after dinner.  \"It could be when you and I go to a restaurant, you say ‘no thanks’ when the waiter offers us a rich dessert, but my genes predispose me to say ‘yes,’ \" Reitman says.  \"Why are some foods addictive? Why do we still eat when we feel full?\" he adds. \"The wiring and physiology around obesity is complicated, and we are just starting to try to figure it out.\" "	74	556	2480	275	14.141840932113	22.7895780672759	-178.143734201828	39.9733637954501
38	"16-08-17 17:39"	17434869	"Your genes don't doom you to being heavy"	"news_17434869_38.txt"	"The role of genes in obesity is one of science’s great puzzles, even though researchers have learned much in recent years. They have identified dozens of genetic variants that increase the risk but are still untangling how these genes interact with other factors to help make us fat.  The experts are fairly confident about one thing, however: Except in rare instances, people genetically susceptible to obesity should not regard themselves as doomed.  \"I like to say that obesity is 80 percent genetic and 100 percent environmental,\" says Philip F. Smith, co-director of the office of obesity research at the National Institute of Diabetes and Digestive and Kidney Diseases, or NIDDK. \"You won’t become obese unless you overeat.\"  A growing body of research suggests that although genes can tilt you toward obesity, you can prevent it with healthy behaviors, including diet and exercise. You might have to work a little harder, but it can be done.  \"For most people, I can say unequivocally that genes are not your destiny,\" Smith says. \"They can predispose you to obesity, but only if you consume more calories than you burn off.\"  In the United States, more than a third of adults (36.5 percent) and 17 percent of youths are obese, according to the Centers for Disease Control and Prevention. Worldwide, obesity has more than doubled since 1980, with more than 600 million adults afflicted, according to the World Health Organization. The worldwide obesity rate among adults is 13 percent, far less than the U.S. rate.  Most of the world’s people live in countries where being overweight or obese results in more deaths than being underweight, according to the WHO. Obesity is related to heart disease, stroke, Type 2 diabetes and certain types of cancer, including breast, colorectal and pancreatic. According to a CDC estimate, the medical cost of obesity in the United States was $147 billion in 2008, the most recent year for which figures are available.  The quest to learn more about obesity genes began nearly 30 years ago with the launch of the first \"twins\" studies that compared siblings who were reared together with pairs who were reared apart. \"They found that obesity had a strong genetic component,\" says Marc Reitman, senior investigator and chief of NIDDK’s diabetes, endocrinology and obesity branch.  But since then it has become apparent that \"we live in an ‘obesogenic’ environment,\" Reitman says. \"Obesity has been increasing since the 1970s, but genes are the same. Genes can’t be the deciding factor, so it must be something in the environment. Both contribute.\"  Advances in molecular biology in addition to information from the Human Genome Project, including genome-wide association studies, have helped identify about 200 loci, or genetic markers, pointing to genes that increase the risk of obesity. A genome-wide association study scans thousands of individuals’ complete sets of DNA looking for genetic changes that might be linked to a particular disease – in this case, obesity.  While not genes themselves, these markers – almost like signposts on a road – are DNA regions probably located near genes responsible for obesity risk. These association studies suggest that obesity involves \"not one gene, but a combination of many genes, and their influence appears to be low,\" Reitman says. \"It’s amazingly complicated, but even the genetic variants that contribute the most have a low risk.\"  Researchers using a genome-wide association study identified the first obesity-linked gene variants in 2007, related to what is known as the \"fat mass and obesity-associated\" (FTO) gene on chromosome 16. People who carry an FTO variant have a 20 to 30 percent greater likelihood of becoming obese compared with those who don’t carry a variant. The risk might be even higher for those who overeat and don’t exercise, according to the Harvard T.H. Chan School of Public Health.  \"Because the genetic variants for obesity are numerous, it is virtually impossible for someone to not carry any of these variants,”’ says Frank Hu, chair of the school’s department of nutrition, who has conducted a number of studies related to genes, obesity and diet. \"However, some people may carry much fewer variants than others, but they can still become obese with an unhealthy diet and sedentary lifestyle.\"  \"This is an important finding that has emerged in the last few years: that much depends on our own behaviors,\" he adds.  In a 2012 study, Hu and colleagues found that people genetically predisposed to obesity were more likely to experience increases in their BMI (body mass index, a measure of obesity) with a higher intake of beverages sweetened with sugar than their genetic peers who had fewer of these drinks.  Similarly, in a 2014 study, Hu and his team found that those with a genetic predisposition to obesity were more likely to gain weight if they ate fried foods four or five times a week than did those with the same genetic characteristics who shunned or rarely ate the high-fat items.  \"We looked at the risk of becoming obese for those who were not obese at the beginning of the study,\" Hu explains. \"Those with a genetic predisposition were more likely to become obese four years later, especially for those who consumed sugary beverages or ate fried foods on a regular basis. Although we did not specifically analyze weight gain per se, the results on obesity imply that the findings would apply to weight gain as well.\"  Regularly consuming fried foods or sugary drinks \"exacerbates the genetic effects of obesity,\" Hu says. \"Our findings indicate that genetic risk of obesity can be mitigated by simply changing an eating habit,\" he says.  Regular physical activity also seems to reduce the impact of genetics.  In 2011, researchers analyzed data from several dozen studies involving more than 200,000 people to examine the effects of exercise on those with an FTO gene variant.  Although those with the variant had a 23 percent higher risk of obesity than those who did not have it, the researchers found that being physically active lowered the risk. In fact, active adults with the gene variant showed a risk of obesity 27 percent lower than that of inactive adults.  \"As a hypothetical example, for a group of sedentary people who carry one FTO gene variant, their likelihood of obesity is 10 percent,\" Hu says. \"For a group of physically active people who also carry one gene variant, their likelihood of obesity would be lower, at 7.3 percent.\"  The results underscore \"the importance of being physically active in obesity prevention, especially among those who are genetically predisposed to obesity,\" Hu says.  The current body of research shows that \"it absolutely is not a life sentence to obesity if you have one or more of these variants,\" Smith says.  The only exceptions to what is called \"common obesity\" – where many genes are involved in raising the risk of obesity – occur in what is known as \"monogenic\" obesity. This is when a mutation in a single gene produces a very high risk of obesity, one that is difficult – sometimes impossible – to counteract. But these cases are extremely rare.  Still, researchers believe there is more to be done, including studies that look at whether any variants protect against obesity.  \"We haven’t thought enough about people who are resistant to the disease of obesity,\" Smith says. \"There are people out there who should be obese – look at all the bad food they eat and their lifestyle – and they aren’t.\"  Some such work is underway. Ayo P. Doumatey, a staff scientist at the National Human Genome Research Institute, for example, is studying the gene related to the production of adiponectin, a hormone secreted by adipose tissue, which is where the body stores fat. Obese people tend to have low levels of adiponectin, while thin people have more.  \"Some people may have a variant of the gene that allows them to produce more,\" Doumatey says. \"The more you have of it, the better. Individuals who tend to have more adiponectin do not develop obesity.\"  Scientists also want to know more about the interplay between genes and the environment. Obesity clusters in families, but family members also tend to cook and eat the same foods and also may engage in the same sedentary lifestyles.  Genes don’t explain it all, but they could \"determine tendencies or behaviors to eat certain kinds of foods or beverages,\" Hu says. \"Genes may have weak effects overall, but they could have stronger effects in certain groups of people who are exposed to certain environments.\"  Experts also wonder whether genes affect willpower or compulsive eating behavior, such as the urge to snack after dinner.  \"It could be when you and I go to a restaurant, you say ‘no thanks’ when the waiter offers us a rich dessert, but my genes predispose me to say ‘yes,’ \" Reitman says.  \"Why are some foods addictive? Why do we still eat when we feel full?\" he adds. \"The wiring and physiology around obesity is complicated, and we are just starting to try to figure it out.\" "	74	556	2480	275	14.141840932113	22.7895780672759	-178.143734201828	39.9733637954501
39	"16-08-17 17:39"	17434869	"Your genes don't doom you to being heavy"	"news_17434869_39.txt"	"The role of genes in obesity is one of science’s great puzzles, even though researchers have learned much in recent years. They have identified dozens of genetic variants that increase the risk but are still untangling how these genes interact with other factors to help make us fat.  The experts are fairly confident about one thing, however: Except in rare instances, people genetically susceptible to obesity should not regard themselves as doomed.  \"I like to say that obesity is 80 percent genetic and 100 percent environmental,\" says Philip F. Smith, co-director of the office of obesity research at the National Institute of Diabetes and Digestive and Kidney Diseases, or NIDDK. \"You won’t become obese unless you overeat.\"  A growing body of research suggests that although genes can tilt you toward obesity, you can prevent it with healthy behaviors, including diet and exercise. You might have to work a little harder, but it can be done.  \"For most people, I can say unequivocally that genes are not your destiny,\" Smith says. \"They can predispose you to obesity, but only if you consume more calories than you burn off.\"  In the United States, more than a third of adults (36.5 percent) and 17 percent of youths are obese, according to the Centers for Disease Control and Prevention. Worldwide, obesity has more than doubled since 1980, with more than 600 million adults afflicted, according to the World Health Organization. The worldwide obesity rate among adults is 13 percent, far less than the U.S. rate.  Most of the world’s people live in countries where being overweight or obese results in more deaths than being underweight, according to the WHO. Obesity is related to heart disease, stroke, Type 2 diabetes and certain types of cancer, including breast, colorectal and pancreatic. According to a CDC estimate, the medical cost of obesity in the United States was $147 billion in 2008, the most recent year for which figures are available.  The quest to learn more about obesity genes began nearly 30 years ago with the launch of the first \"twins\" studies that compared siblings who were reared together with pairs who were reared apart. \"They found that obesity had a strong genetic component,\" says Marc Reitman, senior investigator and chief of NIDDK’s diabetes, endocrinology and obesity branch.  But since then it has become apparent that \"we live in an ‘obesogenic’ environment,\" Reitman says. \"Obesity has been increasing since the 1970s, but genes are the same. Genes can’t be the deciding factor, so it must be something in the environment. Both contribute.\"  Advances in molecular biology in addition to information from the Human Genome Project, including genome-wide association studies, have helped identify about 200 loci, or genetic markers, pointing to genes that increase the risk of obesity. A genome-wide association study scans thousands of individuals’ complete sets of DNA looking for genetic changes that might be linked to a particular disease – in this case, obesity.  While not genes themselves, these markers – almost like signposts on a road – are DNA regions probably located near genes responsible for obesity risk. These association studies suggest that obesity involves \"not one gene, but a combination of many genes, and their influence appears to be low,\" Reitman says. \"It’s amazingly complicated, but even the genetic variants that contribute the most have a low risk.\"  Researchers using a genome-wide association study identified the first obesity-linked gene variants in 2007, related to what is known as the \"fat mass and obesity-associated\" (FTO) gene on chromosome 16. People who carry an FTO variant have a 20 to 30 percent greater likelihood of becoming obese compared with those who don’t carry a variant. The risk might be even higher for those who overeat and don’t exercise, according to the Harvard T.H. Chan School of Public Health.  \"Because the genetic variants for obesity are numerous, it is virtually impossible for someone to not carry any of these variants,”’ says Frank Hu, chair of the school’s department of nutrition, who has conducted a number of studies related to genes, obesity and diet. \"However, some people may carry much fewer variants than others, but they can still become obese with an unhealthy diet and sedentary lifestyle.\"  \"This is an important finding that has emerged in the last few years: that much depends on our own behaviors,\" he adds.  In a 2012 study, Hu and colleagues found that people genetically predisposed to obesity were more likely to experience increases in their BMI (body mass index, a measure of obesity) with a higher intake of beverages sweetened with sugar than their genetic peers who had fewer of these drinks.  Similarly, in a 2014 study, Hu and his team found that those with a genetic predisposition to obesity were more likely to gain weight if they ate fried foods four or five times a week than did those with the same genetic characteristics who shunned or rarely ate the high-fat items.  \"We looked at the risk of becoming obese for those who were not obese at the beginning of the study,\" Hu explains. \"Those with a genetic predisposition were more likely to become obese four years later, especially for those who consumed sugary beverages or ate fried foods on a regular basis. Although we did not specifically analyze weight gain per se, the results on obesity imply that the findings would apply to weight gain as well.\"  Regularly consuming fried foods or sugary drinks \"exacerbates the genetic effects of obesity,\" Hu says. \"Our findings indicate that genetic risk of obesity can be mitigated by simply changing an eating habit,\" he says.  Regular physical activity also seems to reduce the impact of genetics.  In 2011, researchers analyzed data from several dozen studies involving more than 200,000 people to examine the effects of exercise on those with an FTO gene variant.  Although those with the variant had a 23 percent higher risk of obesity than those who did not have it, the researchers found that being physically active lowered the risk. In fact, active adults with the gene variant showed a risk of obesity 27 percent lower than that of inactive adults.  \"As a hypothetical example, for a group of sedentary people who carry one FTO gene variant, their likelihood of obesity is 10 percent,\" Hu says. \"For a group of physically active people who also carry one gene variant, their likelihood of obesity would be lower, at 7.3 percent.\"  The results underscore \"the importance of being physically active in obesity prevention, especially among those who are genetically predisposed to obesity,\" Hu says.  The current body of research shows that \"it absolutely is not a life sentence to obesity if you have one or more of these variants,\" Smith says.  The only exceptions to what is called \"common obesity\" – where many genes are involved in raising the risk of obesity – occur in what is known as \"monogenic\" obesity. This is when a mutation in a single gene produces a very high risk of obesity, one that is difficult – sometimes impossible – to counteract. But these cases are extremely rare.  Still, researchers believe there is more to be done, including studies that look at whether any variants protect against obesity.  \"We haven’t thought enough about people who are resistant to the disease of obesity,\" Smith says. \"There are people out there who should be obese – look at all the bad food they eat and their lifestyle – and they aren’t.\"  Some such work is underway. Ayo P. Doumatey, a staff scientist at the National Human Genome Research Institute, for example, is studying the gene related to the production of adiponectin, a hormone secreted by adipose tissue, which is where the body stores fat. Obese people tend to have low levels of adiponectin, while thin people have more.  \"Some people may have a variant of the gene that allows them to produce more,\" Doumatey says. \"The more you have of it, the better. Individuals who tend to have more adiponectin do not develop obesity.\"  Scientists also want to know more about the interplay between genes and the environment. Obesity clusters in families, but family members also tend to cook and eat the same foods and also may engage in the same sedentary lifestyles.  Genes don’t explain it all, but they could \"determine tendencies or behaviors to eat certain kinds of foods or beverages,\" Hu says. \"Genes may have weak effects overall, but they could have stronger effects in certain groups of people who are exposed to certain environments.\"  Experts also wonder whether genes affect willpower or compulsive eating behavior, such as the urge to snack after dinner.  \"It could be when you and I go to a restaurant, you say ‘no thanks’ when the waiter offers us a rich dessert, but my genes predispose me to say ‘yes,’ \" Reitman says.  \"Why are some foods addictive? Why do we still eat when we feel full?\" he adds. \"The wiring and physiology around obesity is complicated, and we are just starting to try to figure it out.\" "	74	556	2480	275	14.141840932113	22.7895780672759	-178.143734201828	39.9733637954501
40	"16-08-17 17:39"	17434869	"Your genes don't doom you to being heavy"	"news_17434869_40.txt"	"The role of genes in obesity is one of science’s great puzzles, even though researchers have learned much in recent years. They have identified dozens of genetic variants that increase the risk but are still untangling how these genes interact with other factors to help make us fat.  The experts are fairly confident about one thing, however: Except in rare instances, people genetically susceptible to obesity should not regard themselves as doomed.  \"I like to say that obesity is 80 percent genetic and 100 percent environmental,\" says Philip F. Smith, co-director of the office of obesity research at the National Institute of Diabetes and Digestive and Kidney Diseases, or NIDDK. \"You won’t become obese unless you overeat.\"  A growing body of research suggests that although genes can tilt you toward obesity, you can prevent it with healthy behaviors, including diet and exercise. You might have to work a little harder, but it can be done.  \"For most people, I can say unequivocally that genes are not your destiny,\" Smith says. \"They can predispose you to obesity, but only if you consume more calories than you burn off.\"  In the United States, more than a third of adults (36.5 percent) and 17 percent of youths are obese, according to the Centers for Disease Control and Prevention. Worldwide, obesity has more than doubled since 1980, with more than 600 million adults afflicted, according to the World Health Organization. The worldwide obesity rate among adults is 13 percent, far less than the U.S. rate.  Most of the world’s people live in countries where being overweight or obese results in more deaths than being underweight, according to the WHO. Obesity is related to heart disease, stroke, Type 2 diabetes and certain types of cancer, including breast, colorectal and pancreatic. According to a CDC estimate, the medical cost of obesity in the United States was $147 billion in 2008, the most recent year for which figures are available.  The quest to learn more about obesity genes began nearly 30 years ago with the launch of the first \"twins\" studies that compared siblings who were reared together with pairs who were reared apart. \"They found that obesity had a strong genetic component,\" says Marc Reitman, senior investigator and chief of NIDDK’s diabetes, endocrinology and obesity branch.  But since then it has become apparent that \"we live in an ‘obesogenic’ environment,\" Reitman says. \"Obesity has been increasing since the 1970s, but genes are the same. Genes can’t be the deciding factor, so it must be something in the environment. Both contribute.\"  Advances in molecular biology in addition to information from the Human Genome Project, including genome-wide association studies, have helped identify about 200 loci, or genetic markers, pointing to genes that increase the risk of obesity. A genome-wide association study scans thousands of individuals’ complete sets of DNA looking for genetic changes that might be linked to a particular disease – in this case, obesity.  While not genes themselves, these markers – almost like signposts on a road – are DNA regions probably located near genes responsible for obesity risk. These association studies suggest that obesity involves \"not one gene, but a combination of many genes, and their influence appears to be low,\" Reitman says. \"It’s amazingly complicated, but even the genetic variants that contribute the most have a low risk.\"  Researchers using a genome-wide association study identified the first obesity-linked gene variants in 2007, related to what is known as the \"fat mass and obesity-associated\" (FTO) gene on chromosome 16. People who carry an FTO variant have a 20 to 30 percent greater likelihood of becoming obese compared with those who don’t carry a variant. The risk might be even higher for those who overeat and don’t exercise, according to the Harvard T.H. Chan School of Public Health.  \"Because the genetic variants for obesity are numerous, it is virtually impossible for someone to not carry any of these variants,”’ says Frank Hu, chair of the school’s department of nutrition, who has conducted a number of studies related to genes, obesity and diet. \"However, some people may carry much fewer variants than others, but they can still become obese with an unhealthy diet and sedentary lifestyle.\"  \"This is an important finding that has emerged in the last few years: that much depends on our own behaviors,\" he adds.  In a 2012 study, Hu and colleagues found that people genetically predisposed to obesity were more likely to experience increases in their BMI (body mass index, a measure of obesity) with a higher intake of beverages sweetened with sugar than their genetic peers who had fewer of these drinks.  Similarly, in a 2014 study, Hu and his team found that those with a genetic predisposition to obesity were more likely to gain weight if they ate fried foods four or five times a week than did those with the same genetic characteristics who shunned or rarely ate the high-fat items.  \"We looked at the risk of becoming obese for those who were not obese at the beginning of the study,\" Hu explains. \"Those with a genetic predisposition were more likely to become obese four years later, especially for those who consumed sugary beverages or ate fried foods on a regular basis. Although we did not specifically analyze weight gain per se, the results on obesity imply that the findings would apply to weight gain as well.\"  Regularly consuming fried foods or sugary drinks \"exacerbates the genetic effects of obesity,\" Hu says. \"Our findings indicate that genetic risk of obesity can be mitigated by simply changing an eating habit,\" he says.  Regular physical activity also seems to reduce the impact of genetics.  In 2011, researchers analyzed data from several dozen studies involving more than 200,000 people to examine the effects of exercise on those with an FTO gene variant.  Although those with the variant had a 23 percent higher risk of obesity than those who did not have it, the researchers found that being physically active lowered the risk. In fact, active adults with the gene variant showed a risk of obesity 27 percent lower than that of inactive adults.  \"As a hypothetical example, for a group of sedentary people who carry one FTO gene variant, their likelihood of obesity is 10 percent,\" Hu says. \"For a group of physically active people who also carry one gene variant, their likelihood of obesity would be lower, at 7.3 percent.\"  The results underscore \"the importance of being physically active in obesity prevention, especially among those who are genetically predisposed to obesity,\" Hu says.  The current body of research shows that \"it absolutely is not a life sentence to obesity if you have one or more of these variants,\" Smith says.  The only exceptions to what is called \"common obesity\" – where many genes are involved in raising the risk of obesity – occur in what is known as \"monogenic\" obesity. This is when a mutation in a single gene produces a very high risk of obesity, one that is difficult – sometimes impossible – to counteract. But these cases are extremely rare.  Still, researchers believe there is more to be done, including studies that look at whether any variants protect against obesity.  \"We haven’t thought enough about people who are resistant to the disease of obesity,\" Smith says. \"There are people out there who should be obese – look at all the bad food they eat and their lifestyle – and they aren’t.\"  Some such work is underway. Ayo P. Doumatey, a staff scientist at the National Human Genome Research Institute, for example, is studying the gene related to the production of adiponectin, a hormone secreted by adipose tissue, which is where the body stores fat. Obese people tend to have low levels of adiponectin, while thin people have more.  \"Some people may have a variant of the gene that allows them to produce more,\" Doumatey says. \"The more you have of it, the better. Individuals who tend to have more adiponectin do not develop obesity.\"  Scientists also want to know more about the interplay between genes and the environment. Obesity clusters in families, but family members also tend to cook and eat the same foods and also may engage in the same sedentary lifestyles.  Genes don’t explain it all, but they could \"determine tendencies or behaviors to eat certain kinds of foods or beverages,\" Hu says. \"Genes may have weak effects overall, but they could have stronger effects in certain groups of people who are exposed to certain environments.\"  Experts also wonder whether genes affect willpower or compulsive eating behavior, such as the urge to snack after dinner.  \"It could be when you and I go to a restaurant, you say ‘no thanks’ when the waiter offers us a rich dessert, but my genes predispose me to say ‘yes,’ \" Reitman says.  \"Why are some foods addictive? Why do we still eat when we feel full?\" he adds. \"The wiring and physiology around obesity is complicated, and we are just starting to try to figure it out.\" "	74	556	2480	275	14.141840932113	22.7895780672759	-178.143734201828	39.9733637954501
41	"15-08-17 22:32"	17434869	"Can genes really make you fat?"	"news_17434869_41.txt"	"The role of genes in obesity is one of science's great puzzles, even though researchers have learned much in recent years. They have identified dozens of genetic variants that increase the risk but are still untangling how these genes interact with other factors to help make us fat.  The experts are fairly confident about one thing, however: except in rare instances, people genetically susceptible to obesity should not regard themselves as doomed.  \"I like to say that obesity is 80 per cent genetic and 100 per cent environmental,\" says Philip F Smith, co-director of the office of obesity research at the US' National Institute of Diabetes and Digestive and Kidney Diseases (NIDDK). \"You won't become obese unless you overeat.\"  A growing body of research suggests that although genes can tilt you toward obesity, you can prevent it with healthy behaviours, including diet and exercise. You might have to work a little harder, but it can be done.  READ MORE: * Move over obesity, the new problem is 'overfat' * Why Kiwi are still among fattest people * Why obesity is driving this female cancer    \"For most people, I can say unequivocally that genes are not your destiny,\" Smith says. \"They can predispose you to obesity, but only if you consume more calories than you burn off.\"  Worldwide, obesity has more than doubled since 1980, with more than 600 million adults afflicted, according to the World Health Organization. The worldwide obesity rate among adults is 13 per cent.  Most of the world's people live in countries where being overweight or obese results in more deaths than being underweight, according to the WHO. Obesity is related to heart disease, stroke, Type 2 diabetes and certain types of cancer, including breast, colorectal and pancreatic.    The quest to learn more about obesity genes began nearly 30 years ago with the launch of the first \"twins\" studies that compared siblings who were reared together with pairs who were reared apart. \"They found that obesity had a strong genetic component,\" says Marc Reitman, senior investigator and chief of NIDDK's diabetes, endocrinology and obesity branch.  But since then it has become apparent that \"we live in an 'obesogenic' environment,\" Reitman says. \"Obesity has been increasing since the 1970s, but genes are the same. Genes can't be the deciding factor, so it must be something in the environment. Both contribute.\"  Advances in molecular biology in addition to information from the Human Genome Project, including genome-wide association studies, have helped identify about 200 loci, or genetic markers, pointing to genes that increase the risk of obesity. A genome-wide association study scans thousands of individuals' complete sets of DNA looking for genetic changes that might be linked to a particular disease - in this case, obesity.  While not genes themselves, these markers - almost like signposts on a road - are DNA regions probably located near genes responsible for obesity risk. These association studies suggest that obesity involves \"not one gene, but a combination of many genes, and their influence appears to be low,\" Reitman says. \"It's amazingly complicated, but even the genetic variants that contribute the most have a low risk.\"  Researchers using a genome-wide association study identified the first obesity-linked gene variants in 2007, related to what is known as the \"fat mass and obesity-associated\" (FTO) gene on chromosome 16. People who carry an FTO variant have a 20 to 30 per cent greater likelihood of becoming obese compared with those who don't carry a variant. The risk might be even higher for those who overeat and don't exercise, according to the Harvard T.H. Chan School of Public Health.  \"Because the genetic variants for obesity are numerous, it is virtually impossible for someone to not carry any of these variants,''' says Frank Hu, chair of the school's department of nutrition, who has conducted a number of studies related to genes, obesity and diet. \"However, some people may carry much fewer variants than others, but they can still become obese with an unhealthy diet and sedentary lifestyle.\"  \"This is an important finding that has emerged in the last few years: that much depends on our own behaviours,\" he adds.  In a 2012 study, Hu and colleagues found that people genetically predisposed to obesity were more likely to experience increases in their BMI (body mass index, a measure of obesity) with a higher intake of beverages sweetened with sugar than their genetic peers who had fewer of these drinks.  Similarly, in a 2014 study, Hu and his team found that those with a genetic predisposition to obesity were more likely to gain weight if they ate fried foods four or five times a week than did those with the same genetic characteristics who shunned or rarely ate the high-fat items.  \"We looked at the risk of becoming obese for those who were not obese at the beginning of the study,\" Hu explains. \"Those with a genetic predisposition were more likely to become obese four years later, especially for those who consumed sugary beverages or ate fried foods on a regular basis. Although we did not specifically analyse weight gain per se, the results on obesity imply that the findings would apply to weight gain as well.\"  Regularly consuming fried foods or sugary drinks \"exacerbates the genetic effects of obesity,\" Hu says. \"Our findings indicate that genetic risk of obesity can be mitigated by simply changing an eating habit,\" he says.  Regular physical activity also seems to reduce the impact of genetics.  In 2011, researchers analysed data from several dozen studies involving more than 200,000 people to examine the effects of exercise on those with an FTO gene variant.  Although those with the variant had a 23 per cent higher risk of obesity than those who did not have it, the researchers found that being physically active lowered the risk. In fact, active adults with the gene variant showed a risk of obesity 27 per cent lower than that of inactive adults.  \"As a hypothetical example, for a group of sedentary people who carry one FTO gene variant, their likelihood of obesity is 10 per cent,\" Hu says. \"For a group of physically active people who also carry one gene variant, their likelihood of obesity would be lower, at 7.3 per cent.\"  The results underscore \"the importance of being physically active in obesity prevention, especially among those who are genetically predisposed to obesity,\" Hu says.  The current body of research shows that \"it absolutely is not a life sentence to obesity if you have one or more of these variants,\" Smith says.  The only exceptions to what is called \"common obesity\" - where many genes are involved in raising the risk of obesity - occur in what is known as \"monogenic\" obesity. This is when a mutation in a single gene produces a very high risk of obesity, one that is difficult - sometimes impossible - to counteract. But these cases are extremely rare.  Still, researchers believe there is more to be done, including studies that look at whether any variants protect against obesity.  \"We haven't thought enough about people who are resistant to the disease of obesity,\" Smith says. \"There are people out there who should be obese - look at all the bad food they eat and their lifestyle - and they aren't.\"  Some such work is underway. Ayo P Doumatey, a staff scientist at the National Human Genome Research Institute, for example, is studying the gene related to the production of adiponectin, a hormone secreted by adipose tissue, which is where the body stores fat. Obese people tend to have low levels of adiponectin, while thin people have more.  \"Some people may have a variant of the gene that allows them to produce more,\" Doumatey says. \"The more you have of it, the better. Individuals who tend to have more adiponectin do not develop obesity.\"  Scientists also want to know more about the interplay between genes and the environment. Obesity clusters in families, but family members also tend to cook and eat the same foods and also may engage in the same sedentary lifestyles.  Genes don't explain it all, but they could \"determine tendencies or behaviours to eat certain kinds of foods or beverages,\" Hu says. \"Genes may have weak effects overall, but they could have stronger effects in certain groups of people who are exposed to certain environments.\"  Experts also wonder whether genes affect willpower or compulsive eating behaviour, such as the urge to snack after dinner.  \"It could be when you and I go to a restaurant, you say 'no thanks' when the waiter offers us a rich dessert, but my genes predispose me to say 'yes,' \" Reitman says.  \"Why are some foods addictive? Why do we still eat when we feel full?\" he adds. \"The wiring and physiology around obesity is complicated, and we are just starting to try to figure it out.\" "	69	542	2417	266	14.34569938391	22.7730252954703	-178.403950211241	40.0945114712017
42	"13-08-17 11:10"	17434869	"Genes can push you toward obesity, but there are things you can do to prevent that"	"news_17434869_42.txt"	"The role of genes in obesity is one of science’s great puzzles, even though researchers have learned much in recent years. They have identified dozens of genetic variants that increase the risk but are still untangling how these genes interact with other factors to help make us fat.  The experts are fairly confident about one thing, however: Except in rare instances, people genetically susceptible to obesity should not regard themselves as doomed.  “I like to say that obesity is 80 percent genetic and 100 percent environmental,” says Philip F. Smith, co-director of the office of obesity research at the National Institute of Diabetes and Digestive and Kidney Diseases, or NIDDK. “You won’t become obese unless you overeat.”  A growing body of research suggests that although genes can tilt you toward obesity, you can prevent it with healthy behaviors, including diet and exercise. You might have to work a little harder, but it can be done.  “For most people, I can say unequivocally that genes are not your destiny,” Smith says. “They can predispose you to obesity, but only if you consume more calories than you burn off.”  In the United States, more than a third of adults (36.5 percent) and 17 percent of youths are obese, according to the Centers for Disease Control and Prevention. Worldwide, obesity has more than doubled since 1980, with more than 600 million adults afflicted, according to the World Health Organization. The worldwide obesity rate among adults is 13 percent, far less than the U.S. rate.  Most of the world’s people live in countries where being overweight or obese results in more deaths than being underweight, according to the WHO. Obesity is related to heart disease, stroke, Type 2 diabetes and certain types of cancer, including breast, colorectal and pancreatic. According to a CDC estimate, the medical cost of obesity in the United States was $147 billion in 2008, the most recent year for which figures are available.  The quest to learn more about obesity genes began nearly 30 years ago with the launch of the first “twins” studies that compared siblings who were reared together with pairs who were reared apart. “They found that obesity had a strong genetic component,” says Marc Reitman, senior investigator and chief of NIDDK’s diabetes, endocrinology and obesity branch.  But since then it has become apparent that “we live in an ‘obesogenic’ environment,” Reitman says. “Obesity has been increasing since the 1970s, but genes are the same. Genes can’t be the deciding factor, so it must be something in the environment. Both contribute.”  Advances in molecular biology in addition to information from the Human Genome Project, including genome-wide association studies, have helped identify about 200 loci, or genetic markers, pointing to genes that increase the risk of obesity. A genome-wide association study scans thousands of individuals’ complete sets of DNA looking for genetic changes that might be linked to a particular disease — in this case, obesity.  While not genes themselves, these markers — almost like signposts on a road — are DNA regions probably located near genes responsible for obesity risk. These association studies suggest that obesity involves “not one gene, but a combination of many genes, and their influence appears to be low,” Reitman says. “It’s amazingly complicated, but even the genetic variants that contribute the most have a low risk.”  Researchers using a genome-wide association study identified the first obesity-linked gene variants in 2007, related to what is known as the “fat mass and obesity-associated” (FTO) gene on chromosome 16. People who carry an FTO variant have a 20 to 30 percent greater likelihood of becoming obese compared with those who don’t carry a variant. The risk might be even higher for those who overeat and don’t exercise, according to the Harvard T.H. Chan School of Public Health.  “Because the genetic variants for obesity are numerous, it is virtually impossible for someone to not carry any of these variants,’’’ says Frank Hu, chair of the school’s department of nutrition, who has conducted a number of studies related to genes, obesity and diet. “However, some people may carry much fewer variants than others, but they can still become obese with an unhealthy diet and sedentary lifestyle.”  “This is an important finding that has emerged in the last few years: that much depends on our own behaviors,” he adds.  In a 2012 study, Hu and colleagues found that people genetically predisposed to obesity were more likely to experience increases in their BMI (body mass index, a measure of obesity) with a higher intake of beverages sweetened with sugar than their genetic peers who had fewer of these drinks.  Similarly, in a 2014 study, Hu and his team found that those with a genetic predisposition to obesity were more likely to gain weight if they ate fried foods four or five times a week than did those with the same genetic characteristics who shunned or rarely ate the high-fat items.  “We looked at the risk of becoming obese for those who were not obese at the beginning of the study,” Hu explains. “Those with a genetic predisposition were more likely to become obese four years later, especially for those who consumed sugary beverages or ate fried foods on a regular basis. Although we did not specifically analyze weight gain per se, the results on obesity imply that the findings would apply to weight gain as well.”  Regularly consuming fried foods or sugary drinks “exacerbates the genetic effects of obesity,” Hu says. “Our findings indicate that genetic risk of obesity can be mitigated by simply changing an eating habit,” he says.  Regular physical activity also seems to reduce the impact of genetics.  In 2011, researchers analyzed data from several dozen studies involving more than 200,000 people to examine the effects of exercise on those with an FTO gene variant. Although those with the variant had a 23 percent higher risk of obesity than those who did not have it, the researchers found that being physically active lowered the risk. In fact, active adults with the gene variant showed a risk of obesity 27 percent lower than that of inactive adults.  “As a hypothetical example, for a group of sedentary people who carry one FTO gene variant, their likelihood of obesity is 10 percent,” Hu says. “For a group of physically active people who also carry one gene variant, their likelihood of obesity would be lower, at 7.3 percent.”  The results underscore “the importance of being physically active in obesity prevention, especially among those who are genetically predisposed to obesity,” Hu says.  The current body of research shows that “it absolutely is not a life sentence to obesity if you have one or more of these variants,” Smith says.  The only exceptions to what is called “common obesity” — where many genes are involved in raising the risk of obesity — occur in what is known as “monogenic” obesity. This is when a mutation in a single gene produces a very high risk of obesity, one that is difficult — sometimes impossible — to counteract. But these cases are extremely rare.  Still, researchers believe there is more to be done, including studies that look at whether any variants protect against obesity.  “We haven’t thought enough about people who are resistant to the disease of obesity,” Smith says. “There are people out there who should be obese — look at all the bad food they eat and their lifestyle — and they aren’t.”  Some such work is underway. Ayo P. Doumatey, a staff scientist at the National Human Genome Research Institute, for example, is studying the gene related to the production of adiponectin, a hormone secreted by adipose tissue, which is where the body stores fat. Obese people tend to have low levels of adiponectin, while thin people have more.  “Some people may have a variant of the gene that allows them to produce more,” Doumatey says. “The more you have of it, the better. Individuals who tend to have more adiponectin do not develop obesity.”  Scientists also want to know more about the interplay between genes and the environment. Obesity clusters in families, but family members also tend to cook and eat the same foods and also may engage in the same sedentary lifestyles.  Genes don’t explain it all, but they could “determine tendencies or behaviors to eat certain kinds of foods or beverages,” Hu says. “Genes may have weak effects overall, but they could have stronger effects in certain groups of people who are exposed to certain environments.”  Experts also wonder whether genes affect willpower or compulsive eating behavior, such as the urge to snack after dinner.  “It could be when you and I go to a restaurant, you say ‘no thanks’ when the waiter offers us a rich dessert, but my genes predispose me to say ‘yes,’?” Reitman says.  “Why are some foods addictive? Why do we still eat when we feel full?” he adds. “The wiring and physiology around obesity is complicated, and we are just starting to try to figure it out.” "	75	556	2480	275	14.0681762864147	22.7495059952038	-178.042051318945	39.9342935251799
44	"01-12-16 13:18"	17434869	"Misbehaving kids? You can't blame their genes"	"news_17434869_44.txt"	"Scientists have studied twins for many years to understand how genes and environments influence differences among individuals, spanning conditions such as cancer and mental health to characteristics such as intelligence and political beliefs. Although the twin method is well-established, findings from twin studies are often controversial. Critics of twin research question the value of establishing that characteristics, such as health behaviours, have a strong genetic basis. A primary concern is that these types of findings will result in complacency or fatalism, effectively undermining motivation to change lifestyle. But there is very little evidence to support these fears. Genetic influence on human characteristics is often misinterpreted. It is wrongly assumed that a behaviour that has strong genetic influence (highly heritable) must be biologically hardwired. However, genes are not destiny. Genes are often dependent on environmental exposure, such that genes can have a stronger effect, or no effect, depending on the environment. For example, people with a genetic predisposition to lung cancer are unlikely to develop the disease unless they smoke. The same is true of behaviour. Behaviour is only elicited in response to environmental cues. Establishing that a behaviour has an important genetic basis does not imply that this behaviour cannot be changed through environmental means. What’s the benefit? Twin studies provide important insights into when and how genes and environments shape human nature. Studies following twins over many years have shown that the importance of genes can change dramatically with development . Genetic influence tends to increase with age for many characteristics – for example, body weight and intelligence. It is thought that with increasing maturity comes the ability to make independent choices in line with our genetic predispositions. For example, a child who is genetically predisposed to be good at reading might join a library to gain access to more books and meet like-minded people once he or she is a teenager. Twins can therefore identify the windows of opportunity when environmental influences might be strongest, and when behaviours may be easier to change. Twin studies also inform researchers where best to target environmental interventions. Interventions targeting characteristics influenced by shared environments might best be directed at the family environment. But policymakers may have greater success if interventions are oriented towards the wider environment for characteristics shaped by factors unique to each person. On a broader level, twin studies are also the first step towards molecular genetic research identifying specific genes involved. One classic example is body weight. We have known from twin studies that weight has a strong genetic basis, which led researchers to identify approximately 100 genetic variants involved. The most important of these is FTO (the fat mass and obesity gene); and adults carrying two copies of the risk variant are heavier and at increased risk for obesity. The discovery of FTO and other variants paved the way for researchers to study the mechanisms through which genes influence weight in order to develop new drugs, and to help people with obesity to understand their vulnerability better. What are the risks? Undeniably there are concerns that promoting the knowledge that healthy behaviour is partially down to genes may somehow stop people from taking responsibility for managing their own, or their child’s behaviour. However, studies exploring individual feedback on DNA-based disease risk suggest that knowing your genetic predisposition does not necessarily undermine attempts to improve health, but may increase engagement and motivation to change behaviour. Evidence that children’s behaviours are partially influenced by their genes also serves to alleviate the blame that often rests on parents. For example, our recent study establishing considerable genetic influence on toddlers’ fussy eating could help to ease the guilt and frustration parents experience when dealing with an extremely fussy child. Twin research has undoubtedly advanced our understanding of human nature and has revolutionised the way we discuss the complicated relationship between nature (genes) and nurture (environment). Twin research has also led to breakthroughs in molecular genetic research that has the potential to change the course of disease treatment. Twins remain a valuable tool for researchers to establish the lay of the land in relation to the complexity of human nature."	36	323	1286	162	15.247664890283	23.6508083935329	-139.100288527692	34.889971620227
45	"28-11-16 10:14"	17434869	"Kids not behaving themselves? Why you can't blame genetics"	"news_17434869_45.txt"	"Scientists have studied twins for many years to understand how genes and environments influence differences among individuals, spanning conditions such as cancer and mental health to characteristics such as intelligence and political beliefs.Although the twin method is well-established, findings from twin studies are often controversial. Critics of twin research question the value of establishing that characteristics, such as health behaviours, have a strong genetic basis. A primary concern is that these types of findings will result in complacency or fatalism, effectively undermining motivation to change lifestyle. But there is very little evidence to support these fears.Genetic influence on human characteristics is often misinterpreted. It is wrongly assumed that a behaviour that has strong genetic influence (highly heritable) must be biologically hardwired. However, genes are not destiny. Genes are often dependent on environmental exposure, such that genes can have a stronger effect, or no effect, depending on the environment.For example, people with a genetic predisposition to lung cancer are unlikely to develop the disease unless they smoke. The same is true of behaviour. Behaviour is only elicited in response to environmental cues. Establishing that a behaviour has an important genetic basis does not imply that this behaviour cannot be changed through environmental means.What’s the benefit?Twin studies provide important insights into when and how genes and environments shape human nature. Studies following twins over many years have shown that the importance of genes can change dramatically with development . Genetic influence tends to increase with age for many characteristics – for example, body weight and intelligence. It is thought that with increasing maturity comes the ability to make independent choices in line with our genetic predispositions. For example, a child who is genetically predisposed to be good at reading might join a library to gain access to more books and meet like-minded people once he or she is a teenager. Twins can therefore identify the windows of opportunity when environmental influences might be strongest, and when behaviours may be easier to change.Twin studies also inform researchers where best to target environmental interventions. Interventions targeting characteristics influenced by shared environments might best be directed at the family environment. But policymakers may have greater success if interventions are oriented towards the wider environment for characteristics shaped by factors unique to each person.On a broader level, twin studies are also the first step towards molecular genetic research identifying specific genes involved. One classic example is body weight. We have known from twin studies that weight has a strong genetic basis, which led researchers to identify approximately 100 genetic variants involved.The most important of these is FTO (the fat mass and obesity gene); and adults carrying two copies of the risk variant are heavier and at increased risk for obesity. The discovery of FTO and other variants paved the way for researchers to study the mechanisms through which genes influence weight in order to develop new drugs, and to help people with obesity to understand their vulnerability better.What are the risks?Undeniably there are concerns that promoting the knowledge that healthy behaviour is partially down to genes may somehow stop people from taking responsibility for managing their own, or their child’s behaviour. However, studies exploring individual feedback on DNA-based disease risk suggest that knowing your genetic predisposition does not necessarily undermine attempts to improve health, but may increase engagement and motivation to change behaviour.Evidence that children’s behaviours are partially influenced by their genes also serves to alleviate the blame that often rests on parents. For example, our recent study establishing considerable genetic influence on toddlers’ fussy eating could help to ease the guilt and frustration parents experience when dealing with an extremely fussy child.Twin research has undoubtedly advanced our understanding of human nature and has revolutionised the way we discuss the complicated relationship between nature (genes) and nurture (environment). Twin research has also led to breakthroughs in molecular genetic research that has the potential to change the course of disease treatment. Twins remain a valuable tool for researchers to establish the lay of the land in relation to the complexity of human nature."	36	323	1286	162	15.247664890283	23.6508083935329	-139.100288527692	34.889971620227
46	"23-11-16 1:33"	17434869	"Why it is useful to understand the role of genetics in behaviour"	"news_17434869_46.txt"	"Scientists have studied twins for many years to understand how genes and environments influence differences among individuals, spanning conditions such as cancer and mental health to characteristics such as intelligence and political beliefs.  Although the twin method is well-established, findings from twin studies are often controversial. Critics of twin research question the value of establishing that characteristics, such as health behaviours, have a strong genetic basis. A primary concern is that these types of findings will result in complacency or fatalism, effectively undermining motivation to change lifestyle. But there is very little evidence to support these fears.  Genetic influence on human characteristics is often misinterpreted. It is wrongly assumed that a behaviour that has strong genetic influence (highly heritable) must be biologically hardwired. However, genes are not destiny. Genes are often dependent on environmental exposure, such that genes can have a stronger effect, or no effect, depending on the environment.     For example, people with a genetic predisposition to lung cancer are unlikely to develop the disease unless they smoke. The same is true of behaviour. Behaviour is only elicited in response to environmental cues. Establishing that a behaviour has an important genetic basis does not imply that this behaviour cannot be changed through environmental means.  What’s the benefit? Twin studies provide important insights into when and how genes and environments shape human nature. Studies following twins over many years have shown that the importance of genes can change dramatically with development . Genetic influence tends to increase with age for many characteristics – for example, body weight and intelligence. It is thought that with increasing maturity comes the ability to make independent choices in line with our genetic predispositions. For example, a child who is genetically predisposed to be good at reading might join a library to gain access to more books and meet like-minded people once he or she is a teenager. Twins can therefore identify the windows of opportunity when environmental influences might be strongest, and when behaviours may be easier to change.  Twin studies also inform researchers where best to target environmental interventions. Interventions targeting characteristics influenced by shared environments might best be directed at the family environment. But policymakers may have greater success if interventions are oriented towards the wider environment for characteristics shaped by factors unique to each person.  On a broader level, twin studies are also the first step towards molecular genetic research identifying specific genes involved. One classic example is body weight. We have known from twin studies that weight has a strong genetic basis, which led researchers to identify approximately 100 genetic variants involved.  The most important of these is FTO (the fat mass and obesity gene); and adults carrying two copies of the risk variant are heavier and at increased risk for obesity. The discovery of FTO and other variants paved the way for researchers to study the mechanisms through which genes influence weight in order to develop new drugs, and to help people with obesity to understand their vulnerability better.  What are the risks? Undeniably there are concerns that promoting the knowledge that healthy behaviour is partially down to genes may somehow stop people from taking responsibility for managing their own, or their child’s behaviour. However, studies exploring individual feedback on DNA-based disease risk suggest that knowing your genetic predisposition does not necessarily undermine attempts to improve health, but may increase engagement and motivation to change behaviour.  Evidence that children’s behaviours are partially influenced by their genes also serves to alleviate the blame that often rests on parents. For example, our recent study establishing considerable genetic influence on toddlers’ fussy eating could help to ease the guilt and frustration parents experience when dealing with an extremely fussy child.  Twin research has undoubtedly advanced our understanding of human nature and has revolutionised the way we discuss the complicated relationship between nature (genes) and nurture (environment). Twin research has also led to breakthroughs in molecular genetic research that has the potential to change the course of disease treatment. Twins remain a valuable tool for researchers to establish the lay of the land in relation to the complexity of human nature.  "	36	323	1286	162	15.247664890283	23.6508083935329	-139.100288527692	34.889971620227
47	"21-11-16 14:04"	17434869	"Why it is useful to understand the role of genetics in behaviour"	"news_17434869_47.txt"	"Scientists have studied twins for many years to understand how genes and environments influence differences among individuals, spanning conditions such as cancer and mental health to characteristics such as intelligence and political beliefs. Although the twin method is well-established, findings from twin studies are often controversial. Critics of twin research question the value of establishing that characteristics, such as health behaviours, have a strong genetic basis. A primary concern is that these types of findings will result in complacency or fatalism, effectively undermining motivation to change lifestyle. But there is very little evidence to support these fears. Genetic influence on human characteristics is often misinterpreted. It is wrongly assumed that a behaviour that has strong genetic influence (highly heritable) must be biologically hardwired. However, genes are not destiny. Genes are often dependent on environmental exposure, such that genes can have a stronger effect, or no effect, depending on the environment. For example, people with a genetic predisposition to lung cancer are unlikely to develop the disease unless they smoke. The same is true of behaviour. Behaviour is only elicited in response to environmental cues. Establishing that a behaviour has an important genetic basis does not imply that this behaviour cannot be changed through environmental means. Twins help us understand how genes and environments influence differences between people. What’s the benefit? Twin studies provide important insights into when and how genes and environments shape human nature. Studies following twins over many years have shown that the importance of genes can change dramatically with development . Genetic influence tends to increase with age for many characteristics – for example, body weight and intelligence. It is thought that with increasing maturity comes the ability to make independent choices in line with our genetic predispositions. For example, a child who is genetically predisposed to be good at reading might join a library to gain access to more books and meet like-minded people once he or she is a teenager. Twins can therefore identify the windows of opportunity when environmental influences might be strongest, and when behaviours may be easier to change. Twin studies also inform researchers where best to target environmental interventions. Interventions targeting characteristics influenced by shared environments might best be directed at the family environment. But policymakers may have greater success if interventions are oriented towards the wider environment for characteristics shaped by factors unique to each person. On a broader level, twin studies are also the first step towards molecular genetic research identifying specific genes involved. One classic example is body weight. We have known from twin studies that weight has a strong genetic basis, which led researchers to identify approximately 100 genetic variants involved. The most important of these is FTO (the fat mass and obesity gene); and adults carrying two copies of the risk variant are heavier and at increased risk for obesity. The discovery of FTO and other variants paved the way for researchers to study the mechanisms through which genes influence weight in order to develop new drugs, and to help people with obesity to understand their vulnerability better. What are the risks? Undeniably there are concerns that promoting the knowledge that healthy behaviour is partially down to genes may somehow stop people from taking responsibility for managing their own, or their child’s behaviour. However, studies exploring individual feedback on DNA-based disease risk suggest that knowing your genetic predisposition does not necessarily undermine attempts to improve health, but may increase engagement and motivation to change behaviour. Evidence that children’s behaviours are partially influenced by their genes also serves to alleviate the blame that often rests on parents. For example, our recent study establishing considerable genetic influence on toddlers’ fussy eating could help to ease the guilt and frustration parents experience when dealing with an extremely fussy child. Twin research has undoubtedly advanced our understanding of human nature and has revolutionised the way we discuss the complicated relationship between nature (genes) and nurture (environment). Twin research has also led to breakthroughs in molecular genetic research that has the potential to change the course of disease treatment. Twins remain a valuable tool for researchers to establish the lay of the land in relation to the complexity of human nature."	37	324	1309	165	15.1929532569576	23.8730730730731	-143.847552552553	35.4985919252586
49	"01-09-15 13:00"	17434869	"Flipping a Genetic Switch on Obesity?"	"news_17434869_49.txt"	"When weight loss is the goal, the equation seems simple enough: consume fewer calories and burn more of them exercising. But for some people, losing and keeping off the weight is much more difficult for reasons that can include a genetic component. While there are rare genetic causes of extreme obesity, the strongest common genetic contributor discovered so far is a variant found in an intron of the FTO gene. Variations in this untranslated region of the gene have been tied to differences in body mass and a risk of obesity [1]. For the one in six people of European descent born with two copies of the risk variant, the consequence is carrying around an average of an extra 7 pounds [2].  Now, NIH-funded researchers reporting in The New England Journal of Medicine [3] have figured out how this gene influences body weight. The answer is not, as many had suspected, in regions of the brain that control appetite, but in the progenitor cells that produce white and beige fat. The researchers found that the risk variant is part of a larger genetic circuit that determines whether our bodies burn or store fat. This discovery may yield new approaches to intervene in obesity with treatments designed to change the way fat cells handle calories.  The team—led by Melina Claussnitzer of Beth Israel Deaconess Medical Center, Boston, and Manolis Kellis of the Massachusetts Institute of Technology (MIT), Cambridge—started with a basic question: where in the body does this variant act to influence weight? For the answer, the team turned to the NIH-funded Roadmap Epigenomics Project. There, they found comprehensive data on 127 human cell types and the occurrence of common chemical modifications that act like volume knobs to turn gene activity “up” or “down” based on changes in the way DNA is packaged. While the FTO gene is active in the human brain, the team couldn’t connect any differences there with obesity.  They began to wonder whether this obesity-risk variant affected FTO at all (and prior studies had suggested this [4]). Maybe it operated at a distance to change the expression of other protein-coding genes? Sure enough, further study in fat collected from patients showed that the obesity risk variant works in those progenitor cells to control the activity of two other genes, IRX3 and IRX5, both found quite a distance away.  The fat in people with the obesity risk variant and greater expression of IRX3 and IRX5 genes contains fewer beige cells than normal. Beige cells, which were discovered just three years ago [5], are produced sometimes by fat cell progenitors to burn rather than stockpile energy. This new evidence suggests that beige fat may play an unexpectedly important role in protecting against obesity.  Using a method they developed last year [6], the researchers traced the effects of the obesity risk variant to a single nucleotide change—a small typo in the DNA sequence that changes a “T” to a “C.” They then used the nifty CRISPR-Cas genome editing system (see Copy-Editing the Genome) to switch between this obesity risk variant and the protective variant in human cells. As the researchers did this, they saw fat cells turn energy-burning heat production off and back on again. In other words, the obesity signature in the cells could be turned on and off at the flip of this genetic switch!  They also showed in mice that the shift toward energy-burning beige cells led to weight loss. Animals engineered in a way that blocked Irx3 expression in adipose tissue became significantly thinner with no change in their eating or exercise habits. This new collection of evidence suggests that treatments designed to program fat cells to burn more energy (such as antagonists against the IRX3 or IRX5 proteins) might have similar benefits in people, and the researchers are working with collaborators in academia and industry to pursue this line of investigation.  This is a great example of how discoveries about genetic factors in common disease, uncovered by applying the genome-wide association study (GWAS) approach to large numbers of affected and unaffected individuals, are revealing critical and previously unknown pathways in human biology and medicine. This case also points out how our terminology may need attention, however; for the last several years, this genetic variant for obesity has been called “the FTO variant,” perhaps it should now be called “the IRX3/5 variant.”  Genes, of course, are only part of the story. It’s still important to eat healthy, limit your portions, and maintain a regular exercise program. Leading an active lifestyle both keeps weight down and improves the overall sense of well being. "	31	370	1264	141	15.3126442562976	20.0174367916303	-94.2914080209241	29.3761900610288
50	"23-08-15 0:50"	17434869	"Master switch that controls fat cells may lead to obesity cure"	"news_17434869_50.txt"	"A team of MIT and Harvard researchers found a genetic pathway that controls metabolism by prompting fat cells to store or burn fat, which may lead to the prevention or cure of obesity.


Obesity is one of the biggest public health challenges of the 21st century. Affecting more than 500 million people worldwide, obesity costs at least $200 billion each year in the United States alone, and contributes to potentially fatal disorders such as cardiovascular disease, type 2 diabetes, and cancer.“Obesity has traditionally been seen as the result of an imbalance between the amount of food we eat and how much we exercise, but this view ignores the contribution of genetics to each individual’s metabolism,” study head Manolis Kellis told MIT News. Dr. Manolis is a professor of computer science and a member of MIT’s Computer Science and Artificial Intelligence Laboratory (CSAIL) and of the Broad Institute.A solution to obesity may lie in manipulating or turning off \"fat genes.\" Scientists have been aware of a genetic region known as fat mass and obesity associated gene (FTO), which has been the focus of many studies since its discovery in 2007.Researchers have found a new pathway that controls human metabolism by prompting our adipocytes (fat cells) to store fat or burn it away. Other studies tried to link FTO region with brain circuits that control appetite or willingness to exercise, said researchers.“Our results indicate that the obesity-associated region acts primarily in adipocyte progenitor cells in a brain-independent way,” said first author Melina Claussnitzer, medicine instructor at Beth Israel Deaconess Medical Center and Harvard Medical School.The study results (open access) were published this week in the New England Journal of MedicineResearchers examined genetic differences in adipocytes by comparing fat samples from healthy Europeans who carried the risk type of FTO and those who did not carry genetic risk for obesity. The study found that the risk FTO turned on adipocyte progenitor cells, which then turned on two genes, IRX3 and IRX5.IRX3 had been found to be a possible obesity gene in separate research done at the University of Chicago.After conducting follow-up experiments, the research team found IRX3 and IRX5 act as master controllers of thermogenesis, which is how fat cells burn energy as heat instead of storing fat. Exercise, diet, or even cold weather triggers thermogenesis. People with the genetic predisposition to obesity have the IRX3 and IRX5 genes turned on, which then turns off thermogenesis — leading to fat accumulation and obesity.The discover may lead to cure to obesity. With gene therapy technology, scientists could manipulate the gene and switch nucleotides in DNA to make the tiny switch that would turn an obese gene signature into a lean one. Researchers have been able to make this switch in mice and in human cells in the laboratory. "	20	241	817	99	15.839158084053	21.2515352697095	-92.193260373444	29.111989626556
51	"09-01-15 18:00"	17434869	"Why Both Genetics and Lifestyle Matter in the Obesity Epidemic"	"news_17434869_51.txt"	"People with a specific mutation in one gene are substantially more likely to be obese than those without it. But they are also at higher risk of suffering from environmental factors. MICHAEL WHITEJAN 9, 2015 (Photo: joe_13/Flickr) (Photo: joe_13/Flickr)  We’ve all heard the caveats about the role of our genes in our lives: Genes aren't destiny, nor are nature and nurture mutually exclusive. Humans may not be blank slates, but we're not DNA robots either. Yet it's easy to forget those caveats when bombarded, week after week, with genetic studies that describe the influence of genetics on our health, our personalities, our educational attainment, and even our bad habits.  Take obesity, for example. It's a major public health issue that affects more than one third of adults in the United States, and it exacts an enormous toll on the economy and our well-being. Childhood obesity has tripled in a generation, a clear sign that this problem is being triggered by recent changes in how we live. But researchers have discovered an important genetic basis for obesity too. In 2007, several groups found that an extremely common version of a gene called FTO puts people at risk. In one study, a remarkably large fraction—16 percent—of the study subjects had inherited two copies of this risky version of FTO (one each from their mother and father), and they were substantially more likely to be obese. In other words, a very common mutation in one gene alone likely plays an important role in our obesity epidemic. With genetic results like these, it's easy to get tunnel vision and forget about the environment.  WITHOUT QUESTION, OUR GENES PLAY A BIG ROLE IN MAKING US WHO WE ARE. BUT IN THE RENAISSANCE OF GENETIC RESEARCH, IT'S EASY TO FORGET THAT GENES DON'T ACT IN ISOLATION—THEY ACT ON THE STAGE SET BY OUR ENVIRONMENT. But we shouldn't. Even in the earliest days of genetics, scientists understood that the environment often has a strong influence on how genes manifest themselves. They recognized that intrinsic physical differences between individuals aren’t necessarily a reflection of genetic differences. \"Every student of genetics ought to know this,\" wrote Wilhelm Johannsen, coiner of the term \"gene,\" in 1911. He went on to provide some well-known agricultural examples: \"Temperature has great influence upon the intensity of color in flowers.... Pure lines of beans may in one year be different in size.... Some strains of wheat yield relatively much better than others on rich soil, while the reverse is realized on poorer soils.\"  Johannsen's example of the yields of different wheat strains in different soils illustrates a particularly important fact about genes and the environment: How the environment affects you depends on your genetic make-up. Genetically different individuals will respond differently to the same environment. Geneticists call this a \"gene by environment interaction,\" a phrase which refers to the representation of the effect in their mathematical models. It's a formal acknowledgement that everyone encounters the world differently.  Gene by environment interactions are very common, but don't be fooled by the fact that scientists can represent them mathematically. These interactions are often unmeasurable because, except under highly controlled conditions, it's almost impossible to isolate discrete environmental factors from the complex and variable total environment in the real world. As a result, geneticists try to put careful limits on their claims when they talk about the effects of our genes on our traits, though this is often ignored when people speculate about the genetic underpinnings of cultural and racial differences.  While everyday experiences tell us that a given social or physical environment affects different individuals in different ways, scientists struggle to measure this. This poses a challenge when trying to address something like the obesity epidemic, in which both genes and the environment play a role. On the one hand, we have the genetic studies. On the other, researchers have tracked the influences of specific social and environmental factors on obesity, such as fast food, social networks, income inequality, parenting, and changing means of transportation. Reconciling these two lines of research is not easy, because many of these environmental factors are difficult to measure precisely and to isolate from other confounding variables of the environment. This makes it hard to tease out the environmental risk factors that actually interact with the genetic ones, like the FTO gene.  HOW THE ENVIRONMENT AFFECTS YOU DEPENDS ON YOUR GENETIC MAKE-UP. GENETICALLY DIFFERENT INDIVIDUALS WILL RESPOND DIFFERENTLY TO THE SAME ENVIRONMENT. Recently, one team of researchers found a way to solve this problem by bypassing the difficult measurements of environmental factors altogether. Instead, they looked at a different variable: time. In a study out in Proceedings of the National Academy of Sciences this month, these researchers showed that the obesity risk posed by the risky version of the FTO gene has actually changed over the past several generations. Regardless of what the specific social and environmental changes have been, the total environment has in some way altered the influence of genetics on obesity.  To show this, the researchers turned to a valuable long-term study called the Framingham Offspring Study, which has tracked the health of more than 5,000 subjects since 1971. The researchers divided the study subjects into three groups, based on the status of their FTO gene: those who did not have a risky version of the gene, those who carried only one copy of the risky version (inherited from only one parent), and those who carried two copies of the risky version.  By looking at four decades’ worth of body measurements for these subjects, the researchers found a clear example of genetics interacting with the environment. People who carried one or two copies of the risky FTO were even more at risk for obesity if they were born after 1942. For those with no copies of the risky version of FTO, when they were born didn't matter—their obesity risk stayed the same. While the overall effect was relatively small, it's clear that how our changing environment affects people's risk for obesity depends, in part, on their DNA. This is supported in a second study published this month, which found that children with the non-risky version of FTO \"seem to be more protected by a favourable social environment” than children with copies of the risky version.  Without question, our genes play a big role in making us who we are. But in the renaissance of genetic research, it's easy to forget that genes don't act in isolation—they act on the stage set by our environment. "	47	419	1839	187	14.5241650852846	21.4179860864267	-173.524834205047	39.6772619712588
53	"05-01-15 8:00"	17434869	"Self evident but unexplored – how genetic effects vary over time"	"news_17434869_53.txt"	"A new paper in PNAS reports on how the effect of a variant of a gene called FTO varies over time. Previous research has shown that people with two copies of a particular FTO variant are on average three kilograms heavier than those with none. But this was not always the case. I’ll let Carl Zimmer provide the background:  In 1948, researchers enlisted over 5,000 people in Framingham, Mass., and began to follow their health. In 1971, the so-called Framingham Heart Study also recruited many of the children of original subjects, and in 2002, the grandchildren joined in. In addition to such data as body mass index, the researchers have been gathering information on the genes of their subjects.  The scientists compared Framingham subjects with the risky variant of FTO to those with the healthy variant. Over all, the scientists confirmed the longstanding finding that people with the risky FTO variant got heavier.  People born before the early 1940s were not at additional risk of putting on weight if they had the risky variant of FTO. Only subjects born in later years had a greater risk. And the more recently they were born, the scientists found, the greater the gene’s effect.  Some change in the way people lived in the late 20th century may have transformed FTO into a gene with a big impact on the risk of obesity, the researchers theorized.  This result is unsurprising. It is standard knowledge that genetic effects can vary with environment, and when it comes to factors likely to influence obesity such as diet, there have been massive changes to the environment over time. As the authors of the PNAS paper note:  This idea, that genetic effects could vary by geographic or temporal context is somewhat self-evident, yet has been relatively unexplored and raises the question of whether some association results and genetic risk estimates may be less stable than we might hope.  It is great that the authors have provided a particular example of this change. And also useful, the study provides another response to the claim genetics is not relevant to increases in obesity because there has been limited genetic change since levels of obesity took off. The high heritability of obesity has always pointed to the relevance of genetics, but this paper strengthens the case.  In his NY Times piece, Carl Zimmer quotes study co-author Nicholas Christakis on whether the changing role of genes may be a more general phenomenon:  Dr. Nicholas A. Christakis, a sociologist and physician at Yale University and a co-author of the new study, suggested that the influence of many other genes on health had waxed and waned over the past century. Reconstructing this history could drastically influence the way doctors predict disease risk. What might look like a safe version of a gene today could someday become a risk factor.  “The thing we think is fixed may not be fixed at all,” said Dr. Christakis.  I have written before about another example of the changing effect of genes over time – the effect of genes on fertility.  Before the demographic transition when fertility rates plunged in the world’s developed countries, the heritability of fertility was around zero. This is unsurprising as any genetic variation in fitness is quickly eliminated by natural selection.  But when you look at the heritability of fertility after the demographic transition, things have changed. The heritability of fertility as derived from twin studies is around 0.2 to 0.4. That is, 20 to 40 per cent of the variation in fertility is due to genetic variation. People with different genes have responded to changes in environment in different ways.  The non-zero heritability of fertility has some interesting implications for long-term fertility. My working paper outlines the research on the heritability of fertility in discussing these long-term implications. I have posted on the working paper here. "	36	291	1079	112	13.2054372975171	18.6285223367698	-115.058243127148	31.315764604811
54	"22-05-14 0:13"	17434869	"A New Understanding of an Old &quot;Obesity Gene&quot;"	"news_17434869_54.txt"	"As you know if you've been following this blog for a while, obesity risk has a strong genetic component.  Genome-wide association studies (GWAS) attempt to identify the specific locations of genetic differences (single-nucleotide polymorphisms or SNPs) that are associated with a particular trait.  In the case of obesity, GWAS studies have had limited success in identifying obesity-associated genes.  However, one cluster of SNPs consistently show up at the top of the list in these studies: those that are near the gene FTO.  As with many of the genes in our genome, different people carry different versions of FTO.  People with two copies of the \"fat\" version of the FTO SNPs average about 7 pounds (3 kg) heavier than people with two copies of the \"thin\" version, and they also tend to eat more calories (1, 2).  Despite being the most consistent hit in these genetic studies, FTO has remained a mystery.  As with most obesity-associated genes, it's expressed in the brain and it seems to respond somewhat to nutritional status.  Yet its function is difficult to reconcile with a role in weight regulation: It's an enzyme that removes methyl groups from RNA, which doesn't immediately suggest a weight-specific function. It's not primarily expressed in the brain or in body fat, but in all tissues. Most importantly, as far as we know, the different versions of the gene do not result in different tissue levels of FTO, or different activity of the FTO enzyme, so it's hard to understand how they would impact anything at all. An important thing to keep in mind is that GWAS studies don't usually pinpoint specific genes.  Typically, they tell us that obesity risk is associated with variability in a particular region of the genome.  If the region corresponds to the location of a single gene, it's a pretty good guess that the gene is the culprit.  However, that's not always the case... A New Understanding of the FTO SNP A paper recently published in Nature upturns everything we thought we knew about the FTO SNPs (3).  Dr. Scott Smemo and colleagues begin by pointing out that the FTO SNPs are associated with a non-coding region of the FTO gene.  What this means is that the SNPs are in a region of the gene that gets edited out prior to the construction of the FTO protein.  Non-coding regions don't contribute to the sequence of proteins such as FTO, but they do often contain regulatory elements that influence how the gene is expressed, or how it's spliced.  Usually, regulatory elements affect the expression of the closest gene, but sometimes they can act at quite a distance.  In the case of the FTO SNPs, Smemo and colleagues showed that they're associated with the expression of a gene called IRX3 that's located millions of base pairs away from it!  While the SNPs have no association with FTO expression, they are associated with IRX3 expression levels in the brain.  People with the \"fat\" SNPs have a higher level of IRX3 expression. As I never tire of repeating, if you find a gene that impacts body fatness, the first place to look for its function is the hypothalamus.  The hypothalamus is the part of the brain that regulates body fatness, and most genes that affect body fatness have been linked to hypothalamic function in one way or another. In this case, all signs were pointing to the brain as the key location of IRX3's effects.  To test this hypothesis, Smemo and colleagues made genetically modified mice that lack IRX3.  What they found is striking: IRX3 knockout mice are unusually lean, and totally resistant to dietary obesity.  While normal mice doubled their fat mass when fed a fattening diet, IRX3 knockout mice didn't gain a significant amount of fat on the same regimen.  They further reported that specifically interfering with IRX3 function in the hypothalamus also resulted in leanness, supporting the hypothesis that IRX3 exerts its weight-regulating function primarily in the hypothalamus. What does IRX3 do?  It's a transcription factor, meaning it's a protein that regulates the expression of other genes.  It's known to be highly expressed in the brain and to play a role in brain development.  We can only speculate for the time being, but it may impact the development of brain circuits that regulate body fatness.  Or it may do something else-- no one knows. The identification of IRX3 as the target of the FTO SNPs is really exciting because it suggests there's still a lot to be learned about how the brain regulates body fatness.  "	37	318	1205	114	13.1566884034592	17.7774604793473	-122.463985211627	32.4757283698793
55	"12-03-14 18:00"	17434869	"Obesity Researchers Have Been Looking At The Wrong Gene"	"news_17434869_55.txt"	"IF YOU WERE investigating a crime scene, you wouldn’t just accuse the nearest bystander. The real culprit could be miles away.In 2007, a team of British researchers announced that genetic variants within the FTO gene could predispose people to being fat. On average, people with one set of these variants weighed 1.6 kilograms more than people with none, and those with two sets—including one in six Europeans—weighed 3 kilograms more.It was an important discovery. By studying twins, scientists had already shown that obesity runs in families, to an extent that can’t be explained by a shared environment. It was clear that some genes can influence how much we weigh (though, obviously, not exclusively*), but no one had identified any of them. FTO was the first. The media, as is their unfortunate wont, labelled it a “fat gene”.Many later studies corroborated FTO’s connection to body weight. When scientists deleted the gene in mice, the rodents grew up thinner. When they switched the gene on, over and above its usual activity, mice ate more and put on weight. The pieces seemed to fit.Get science & environment stories, pictures, and special offers. Enter your email By signing up for this email, you are agreeing receive to news, offers, and information from National Geographic Partners and our partners. Click here to visit our Privacy Policy. Easy unsubscribe links are provided in every email.But right from the start, FTO was shrouded in mystery. No one really knew what the gene did, nor how it could influence our weight. And some parts of the FTO story just didn’t make sense.When genes are switched on (scientists say “expressed”), the information in their DNA is converted into a related molecule called RNA. These RNA transcripts are then used to make proteins. But changes in FTO that were linked to obesity all cluster in a tiny part of the gene that doesn’t code for proteins at all—it gets cut out at the RNA stage.Stranger still, these obesity-related changes didn’t seem to affect anything about FTO itself. They didn’t influence the way the gene is expressed, or the protein that it makes. And when scientists identified mutations in FTO that do impair its protein or change its expression, none of these were linked to obesity!Now, Marcelo Nobrega from the University of Chicago thinks he has solved the mystery. His team have found that the obesity-linked bits of FTO reach across to a distant part of the genome to control another gene called IRX3. And it’s IRX3 that changes the levels of fat in the body.Many scientists have fixated on FTO and tried to puzzle out what it does and how it affects body weight. These new results suggest that they have been looking at the wrong gene.Nobrega’s team—primarily Scott Smemo, Juan Tena and Kyoung-Han Kim—used a technique that tests for physical contacts between different parts of the genome. Remember that the genome isn’t just a string of As, Gs, Cs, and Ts on a page—it’s a physical thing. It is made of DNA that twists and loops into three-dimensional spaghetti-like whorl, turning distant bits into close neighbours.The team found that one such long-range connection between the obesity-related part of FTO and the region that switches on IRX3. The two regions were linked in mice, in zebrafish, and in human cells, which shows that the they have been interacting for at least 400 million years. And the team showed that the obesity-related FTO variants all change the activity of IRX3 in the human brain, and specifically in areas like the hypothalamus that control our metabolism and how much we eat.What does IRX3 do? To find out, Nobrega’s team deleted the gene in mice. The results were stark. The animals grew up to be 25 to 30 percent lighter than typical rodents, and had much less body fat. They metabolism was higher because they tended to form calorie-burning brown fat rather than the energy-storing white fat. And they could seemingly eat with impunity; even on a high-fat diet, they didn’t put on weight.So, it seems that a small part of FTO affects body weight by affecting IRX3 rather than FTO itself. Presumably, some variants in this region switch on IRX3 to an extreme degree and this hyperactive gene changes many aspects of our metabolism, making individuals more likely to pile on the pounds.The details are still hazy, and the team is busy trying to clarify them. “We’ve made mice that make too much IRX3 in the brain,” says Nobrega, “and we’re hoping that they will become fat. Then we can see what’s different what’s different about them, whether it’s their appetite or other behavioural things.”But wait a minute: what about those early studies showing that deleting FTO makes mice thinner? Nobrega thinks that these results were deceptive. “The mice didn’t just lose fat but also muscle and limb mass,” he says. Losing the gene didn’t produce a straight “anti-obesity” effect, but people were inclined to view it as such because of their biases.What’s more, Nobrega’s team looked up the details of over 7,500 strains of mice that were missing specific genes, and found that almost a third of them had noticeable differences in size or weight! The FTO-less mice weren’t special. People interpreted their traits—their ‘phenotype—in the context of obesity because they were expecting an effect of that kind.“I’ve been doing mouse genetics for many years,” says Nobrega. “There are some phenotypes that are very specific. There aren’t very many genes that will lead to retinitis pigmentosa if you knock them out. But bodyweight is very different. All types of things can make your bodyweight fluctuate. We should have been more careful about making interpretations about what this phenotype meant.”Philippe Froguel from Imperial College London, one of the pioneers who first showed the link between FTO and obesity, is convinced by the new results. “From the beginning we were slightly suspicious,” he says. “I have been never impressed by the numerous papers published about FTO.”Mark McCarthy from the University of Oxford, who also led one of the studies that brought FTO into the limelight, agrees. “It’s a timely reminder that when contemplating the scene of a crime, it is wise to look beyond those potential culprits standing nearest to the body, some of whom may well be innocent bystanders, and to look for ‘motive’ amongst those who may be standing a little distance away,” he says.Nobrega thinks that these lessons probably apply to many other genes. The vast majority of genome-wide association studies, which look for genetic variations linked to traits and diseases, have identified variants in regions that don’t code for proteins—just like the obesity-related ones in FTO. And just as in FTO, scientists often assume that these variants affect the gene that they sit inside when they could actually be affecting one a long way away. “They’re investing in those genes and doing work on them without doing their due diligence.”Reference: Smemo, Tena, Kim, Gamazon, Sakabe, Gomez-Marin, Aneas, Credidio, Sobreira, Wasserman, Lee, Puviindran, Tam, Shen, Son, Vakili, Sung, Naranjo, Acemel, Manzanares, Nagy, Cox, Hui, Gomez-Skarmeta & Nobrega. 2014. Obesity-associated variants within FTO form long-range functional connections with IRX3. Nature http://dx.doi.org/10.1038/nature13138* A word of caution: despite what the media always implies when discussing the genetics of obesity, discovering an obesity-related gene does not mean that obesity is “in the genes” or that it’s something out of our control. Obesity is a complex condition with many underlying influences, including diet, activity, cultural norms, the environment we live in, media messages, our gut bacteria, and dozens more. Genes are part of this complex tapestry. They’re not deterministic—having an obesity-related variant doesn’t destine you to becoming fat. They don’t work in isolation from the environment but in tandem with it—they might affect our responses to food, or the way we process the calories we eat. It’s a case of nature via nurture. More on this here."	80	559	2141	201	12.1842984172077	17.1778264758497	-124.279852750447	32.329758273703
56	"24-10-13 16:04"	17434869	"Metabolism 'obesity excuse' true"	"news_17434869_56.txt"	"The mocked \"obesity excuse\" of being born with a slow metabolism is actually true for some people, say researchers.A team at the University of Cambridge has found the first proof that mutated DNA does indeed slow metabolism.The researchers say fewer than one in 100 people are affected and are often severely obese by early childhood.The findings, published in the journal Cell, may lead to new obesity treatments even for people without the mutation.Scientists at the Institute of Metabolic Science, in Cambridge, knew that mice born without a section of DNA, a gene called KSR2, gained weight more easily.ADVERTISEMENTIt slows the ability to burn calories and that's important as it's a new explanation for obesityProf Sadaf Farooqi , University of CambridgeBut they did not know what effect it may be having in people, so they analysed the DNA of 2,101 severely obese patients.Some had mutated versions of KSR2.It had a twin effect of increasing their appetite while their slowing metabolism.\"You would be hungry and wanting to eat a lot, you would not want to move because of a slower metabolism and would probably also develop type 2 diabetes at a young age,\" lead researcher Prof Sadaf Farooqi told the BBC.ADVERTISEMENTShe added: \"It slows the ability to burn calories and that's important as it's a new explanation for obesity.\"Image copyrightSPLImage captionThe mutation delivers a double-whammy by increasing the drive to eat and reducing calorie burnRareKSR2 is mostly active in the brain and it affects the way individual cells interpret signals, such as the hormone insulin, from the blood. This in turn affects the body's ability to burn calories.Prof Farooqi said the metabolism argument had been derided by doctors, as well as wider society, due to a lack of evidence that metabolism was slowed in obese patients. In many cases obese patients have an elevated metabolism to cope with fuelling a much larger body.She said less than 1% of people had mutated versions of the gene and some would be a normal weight, but about 2% of children who were obese by the age of five would have the mutated gene.However, if drugs could be developed to target problems with KSR2, then it might be beneficial to anyone who is too fat.\"Other genetic disorders, such as in blood pressure, have shown that even where there's a normal gene, targeting the pathway can still help,\" Prof Farooqi said.The amount and types of food eaten, as well as levels of exercise, directly affect weight, but some people at more risk of becoming obese that others.Obesity can run in families. The other obesity genes that have been discovered tend to affect appetite.People have two copies of the FTO gene - one from each parent - and each copy comes in a high- and a low-risk form. Those with two-high risk copies of the FTO gene are thought to be 70% more likely to become obese than those with low-risk genes.It makes fatty foods more tempting and alters levels of the hunger hormone ghrelin.Dr Katarina Kos, from the University of Exeter Medical School, said: \"It is an exciting and interesting breakthrough, this is a new pathway predisposing people to obesity.\"But it does exist in obese and lean people so you still need the obesogenic environment.\""	25	269	891	91	14.0283252385204	17.8355985130112	-84.304243866171	27.6911583643123
58	"15-07-13 20:38"	17434869	"Fat-Boosting Gene Unraveled: Mutations Found To Produce More Of Hunger Hormone, Ghrelin"	"news_17434869_58.txt"	"Scientists say they've discovered the secret behind the fat-boosting gene FTO, and it lies in the gene's regulation of the hormone ghrelin. Creative Commons Share Tweet Share E-mail Scientists have long researched the fat-boosting gene FTO to find out why people with the high-risk mutation of the gene correlated so highly with being overweight. New findings suggest the connection stems from FTO's overproduction of ghrelin, the hormone responsible for hunger, in high-risk cases.  Published in The Journal of Clinical Investigation, the study found that a mutation of the gene made fatty foods more tempting and increased production of the hormone ghrelin, which controls levels of hunger in the brain. These findings led researchers, who operated out of the University College London, to believe FTO's high-risk presence in the subjects \"biologically programmed\" them to eat more.  As a gene, FTO appears as a pair on the 16th chromosome — where each parent passes on one copy to the child. Each copy comes as either a high-risk or low-risk form. Those with high-risk pairs have been associated with greater rates of obesity compared to people with low-risk pairs. By one study's estimate, people with the high-risk pairs are 70 percent more likely to be obese.  The University College London study examined ghrelin levels on either side of a meal to see how the hormone curbed appetite in both high- and low-risk cases. All subjects were normal weight.  After the meal, the ghrelin levels in the high-risk group never reached as low as the low-risk group's levels. Moreover, the levels climbed back much more quickly in the high-risk group.  In subsequent tests, a series of brain scans after a meal showed further gaps between the two groups. Men with the high-risk genes found pictures of high-fat foods more appealing than the low-risk men. One expert heaped the blame on faulty genetic wiring.  \"Their brain is set up to be particularly interested in anything to do with high-calorie food,\" Dr. Rachel Batterham, head of the Center for Obesity Research at University College London, told the BBC. The high-risk subjects were, in effect, \"biologically programmed to eat more,\" she added.  Batterham's suggestions to counteract this predisposition hinge on awareness. The more people understand their genetic makeup and why they're driven to fattier foods, the more they can take an active role in performing exercises that decrease ghrelin levels. Batterham recommends cycling, for instance, to curb the hormone's production.  \"Also protein meals do lower ghrelin more,\" she continued. \"So anything that suppresses ghrelin is more likely to be effective in FTO patients.\"  Professor Steve Bloom from Imperial College London offered an explanation for this gene's role in earlier societies.  \"We know the tendency to overeat in a society with too much food and no need for exercise is inherited,\" Bloom said. \"Slowly we are discovering the factors which make us overweight and this study, encompassing not only demonstration of a higher level of hunger hormone, ghrelin, but also changes in the brain associated with ghrelin's action, is an important step forward.\" "	27	260	816	66	12.0608183863652	14.005698005698	-68.4529202279202	25.1994017094017
59	"15-07-13 16:09"	17434869	"Fat-boosting gene mystery 'solved'"	"news_17434869_59.txt"	"The mystery of a genetic flaw which greatly increases the risk of obesity in one in six people has been solved by an international group of scientists.  A version of an obesity gene, called FTO, had been linked to a bigger belly, but the reason why was uncertain.  A study, published in The Journal of Clinical Investigation, showed it made fatty foods more tempting and altered levels of the hunger hormone, ghrelin.  Obesity experts said drugs targeting ghrelin might reduce weight gain.  There is a strong family link with obesity, and a person's genetic code is thought to play a major role in the risk of them becoming overweight.  ADVERTISEMENT People have two copies of the FTO gene - one from each parent - and each copy comes in a high and a low-risk form. Those with two-high risk copies of the FTO gene are thought to be 70% more likely to become obese than those with low-risk genes.  But no-one knew why.  Hormonal A team, led by researchers at University College London, tested two groups of men. All were a normal weight, but one group had the high-risk FTO genes and the other was low risk.  The first tests looked at levels of the hormone ghrelin either side of a meal in 10 men from each group.  Levels of the hormone, which makes people hungry, did not fall as far in the high-risk patients after the meal. Their ghrelin levels also began to climb more quickly.  In separate tests, a series of brain scans after a meal showed further differences between the two groups. Men with the high-risk genes found pictures of high-fat foods more appealing than the low-risk men.  Dr Rachel Batterham, the head of the centre for obesity research at University College London, told the BBC News website: \"Their brain is set up to be particularly interested in anything to do with high-calorie food.\"  She said they were \"biologically programmed to eat more\".  Help? Dr Batterham said understanding how FTO affected the odds of becoming overweight would help patients.  She said exercise such as cycling was an excellent way to lower ghrelin levels and there was a significant amount of research from pharmaceutical companies working on the hormone.  She added: \"Also protein meals do lower ghrelin more, so anything that suppresses ghrelin is more likely to be effective in FTO patients.\"  The FTO mutations were probably life-saving at one point in human history when piling on the pounds in the summer would help people survive the winter.  Commenting on the findings, Prof Steve Bloom, from Imperial College London, said: \"We know the tendency to overeat in a society with too much food and no need for exercise is inherited.  \"Slowly we are discovering the factors which make us overweight and this study, encompassing not only demonstration of a higher level of hunger hormone, ghrelin, but also changes in the brain associated with ghrelin's action, is an important step forward.\"  The study was funded by the Rosetrees Trust and the Medical Research Council. "	25	248	775	61	12.0526949482257	13.8067096774194	-67.6088	25.1538
64	"13-07-10 1:30"	17434869	"Genetic linkage between risk for obesity and Alzheimer's"	"news_17434869_64.txt"	"Swedish scientists have found that a variation of the FTO gene linked to an increased risk of obesity may also be associated with an increased risk of Alzheimer’s disease and dementia. Their study also found carrying both the risky FTO allele with another gene known to be associated with Alzheimer’s disease increases the risk of dementia by 50%. The findings were announced earlier today at the Alzheimer’s Association International Conference on Alzheimer’s Disease in Honolulu, Hawaii.  Over nine years, researchers followed 1,003 elderly subjects who initially presented no signs of dementia. The found that those people carried two copies of the A variant of the FTO gene had a 58% increased risk for Alzheimer’s disease and a 48% increased risk for developing dementia. The FTO A allele, which occurs at a frequency of about 45% in Central and Western Europeans and 52% in West Africans, has been previously shown to correlate with increased BMI and increased risk for obesity in both children and adults. The Swedish researchers found that those individuals who carried two copies of FTO A as well as the e4 allele of the gene APOE saw their risk factor for dementia double. It’s estimated that about 25% of people carry at least one copy of the APOE e4 allele. "	8	108	359	37	15.4148254059335	19.1037037037037	-88.0841666666666	28.8990740740741
65	"12-01-09 0:00"	17434869	"The genetics of overeating"	"news_17434869_65.txt"	"You’ve just eaten a big meal and someone plops a plate of biscuits in front of you. Do you eat them? And if so, how many would you scoff? According to a new study, one of your genes could affect your answer to these questions.  The gene in question is called FTO and it was the first to be conclusively linked to obesity. One small change separates two versions of the gene – a “low-risk” version and a “high-risk” one.  Two years ago, scientists found that people who have one high-risk copy are 30 per cent more likely to be obese than those without any. And people saddled with two high-risk copies are 70 per cent more likely to be obese.  At that point, the gene’s function was largely a mystery. But new research from Cancer Research UK scientists, published this week, has suggested that it affects how full people feel after a meal, and thus their ability to stop eating.  The new study was led by Jane Wardle, director of Cancer Research UK’s Health Behaviour Research Centre at UCL, and published in the International Journal of Obesity. Her team recruited 131 children aged between four and five and gave them a plate of biscuits after they had just eaten a meal.  They found that children with one or two copies of the high-risk version of FTO ate more of these biscuits than those who lacked either copy. And that was the case across different weight categories – the gene had an influence regardless of whether the children were lean or overweight.  Obviously, FTO isn’t the whole story when it comes to overeating. There are probably many more obesity-related genes and the high-risk FTO version only has a small effect on behaviour. Even so, its influence is widespread. In Professor Wardle’s study, half of the children had just one copy of the high-risk variant and another 20 per cent had two copies.  This is a classic case of nature and nurture working hand-in-hand. A child’s risk of overeating is influenced by both their genes (whether they have high-risk versions of FTO) and their environment (whether they were given biscuits after the meal). Their genes shaped their responses to the world around them.  This is a critical point – as we’ve discussed before, obesity-related genes do not doom children to a future of overeating. Habits, of course, can be changed, but studies like these could eventually help us to identify children who are at greatest risk of putting on weight and who need the most help to avoid doing so.  And why is this relevant to cancer? Simply because putting on too much weight is one of the most important causes of cancer outside of smoking.  Several types of cancer are more common in overweight and obese people, including breast cancer after the menopause, and cancers of the bowel, womb, oesophagus, pancreas, gallbladder and kidney. That list includes two of the most common cancers and three of the hardest to treat. "	27	235	731	42	10.2541464325972	10.6304176516942	-65.1592592592592	24.5099763593381
66	"26-06-07 1:21"	17434869	"Brains are plastic! Brain are hard-wired!"	"news_17434869_66.txt"	"When talking about the genetics of intelligence, it's inevitable that some people feel a sense of moral outrage and grasp at any argument they can find to soothe it. Case in point: [W]hile many behavioral traits have a heritable component, it's not anything like what the naive extremists among the cognitive science crowd think. There are no genes that specify what you will name your dog [WTF? -ed]- in fact, most of the genes associated with the brain have very wide patterns of expression and functions that are not neatly tied to behaviors: how does an allele of an adhesion factor map to your performance on a math test? It doesn't, not directly. And how does an allele in a transcription factor map to your susceptibility to diabetes? Or how does an allele in some unknown gene map to your weight? Or how does an allele in a fatty acid gene map to Alzheimer's disease? They don't, not directly. Luckily, people are working on figuring out how that mapping function works.   This inanity was inspired by agreement with this post where some crazy...oh...wait: So you're perfectly happy to agree that there is genetic variation in the human population which affects the facility with which various cognitive skills are learned, and so mental ability?  A: Sure. "	11	137	338	34	13.1726686341604	14.9088254810883	-14.5275315195753	18.3796814863968
67	"16-05-07 19:11"	17434869	"Genetics of obesity"	"news_17434869_67.txt"	"I realize I'm sort of beating a dead horse by reporting every single high-profile genome-wide association scan (for example), but it's worth pointing out their successes, as there was serious opposition to the HapMap project that laid the groundwork for these studies. So in that spirit, I'll point out this paper, which identifies a common variant in the FTO gene as being associated with obesity: An additive association of the variant with BMI was replicated in 13 cohorts with 38,759 participants. The 16% of adults who are homozygous for the risk allele weighed about 3 kilograms more and had 1.67-fold increased odds of obesity when compared with those not inheriting a risk allele. This association was observed from age 7 years upward and reflects a specific increase in fat mass. One of the most important points about genome-wide association studies is that they're (more or less) unbiased-- that is, you don't have to think about which genes could be involved in the phenotype before studying it. Some people consider this a liability, some a blessing. I'm in the latter group, as a strong signal in a genome-wide association can in some cases lead to new candidate genes, new hypotheses and expose interesting biology. This is precisely one of those cases. Here's what's known about the gene identified in this study: FTO is a gene of unknown function in an unknown pathway that was originally cloned as a result of the identification of a fused-toe (Ft) mutant mouse that results from a 1.6-Mb deletion of mouse chromosome 8. Three genes of unknown function (Fts, Ftm and Fto), along with three members of the Iroquois gene family (Irx3, Irx5, and Irx6 from the IrxB gene cluster), are deleted in Ft mice. The homozygous Ft mouse is embryonically lethal and shows abnormal development, including left/right asymmetry. Heterozygous animals survive and are characterized by fused toes on the forelimbs and thymic hyperplasia but have not been reported to have altered body weight or adiposity. The fused-toe mutant is a poor model for studying the role of altered Fto activity, because multiple genes are deleted. Neither isolated inactivation nor overexpression of Fto has been described. So essentially, nothing is known about this gene. Thanks to this study, this is unlikely to be the case for long. "	17	222	638	63	14.126518440386	16.5748807631161	-49.5494356120826	23.4146528881823
68	"13-04-07 18:25"	17434869	"Obesity gene"	"news_17434869_68.txt"	"Today’s claims in the media about the recently discovered obesity gene are at best overwrought and at worst downright dangerous. A vast study involving more than twenty research centres across the UK has allegedly demonstrated that almost one fifth of us carry a variant of the gene known as FTO that predisposes us to obesity or overweight.According to the researchers, “Obesity is a serious international health problem that increases the risk of several common diseases.” Fair comment. They add that, “The genetic factors predisposing to obesity are poorly understood.” Another fair comment.They then report that while carrying out a genome-wide search for type 2 diabetes susceptibility genes among 13 groups of almost 40000 participants they have identified a common variant in the FTO gene that predisposes to diabetes through an effect on body mass index (BMI).Additionally, the team reports that there is a cumulative, or additive, association of the variant with BMI. They found that 16% of the adults with the risky genetics weighed about 3 kilograms more than the others and were almost twice as likely to be obese, when compared to people without the risk allele. Moreover, the team says that they observe this genetic risk factor in individuals age 7 years and older and say that it reflects a specific increase in fat mass.But, all this talk of obesity being down to genes will provide many individuals with an excuse along the lines of “it’s my glands”, which has become something of a serious cliche for some people who simply refuse to reduce the calorie intake and to add serious amounts of exercise to their daily routine.The politics of obesity aside, I contacted metabolic expert Jeremy Nicholson of Imperial College London who recently discovered that calorie restriction in dogs extends life, reduces the risk of diabetes and metabolic disorders, and could be due to a change in the behaviour of microbes in the gut. He is less than impressed with the response of the media to the Science paper on FTO. “Basically, no amount of genetics can explain how humans have got fat so fast,” he told me. I would have to agree, genetics has long-term effects one usually does not see major changes in body function and form happening across a single generation.So, might there be an alternative explanation for the apparent obesity epidemic in the developed world? Nicholson thinks so. “Changes in the gut microbes and caloric bioavailability probably could be the explanation,” he says. If we are suffering severe disturbances in the profile of gut bacteria – either they have changed behaviour or the species have changed – then those heading for overweight or who are already obese could be absorbing far more calories even from the same amount of food because of it.Liposuction, like Vaser, Smartlipo and laser liposuction is one option, but could a dose of live yogurt or an antibiotic regimen be the solution to obesity? We are only just starting the hors d’heuvre when it comes to understanding the interplay between our bodies and microbes. Much more work into metabolism and the role of the guy microflora needs to be done before we can cast aside obesity as yet another genetic construct and so abandon sufferers to the realm of the untreatable.Nicholson explains that the microflora in our gut are laid down in infancy and there is not a lot we can do about that. However, he says, “The real secret is eating a lot of beans and pulses (lentils etc) – lots of them every day, they keep the lower gut microbes very happy and the products of theirbreakdown (catabolism) do not cause diabetes.” Nicholson laments that the windy side-effects of such a diet are far less malign than the problems associated with a diet deficient in beans and pulses.Genetics, microbes, and beans aside, Nicholson has what I think has to be the final word on the debate: “Even genes and bugs added together still fade into insignificance if you sit on your butt all day eating pork rinds – you will get fat but its not genetic!”"	26	353	1129	126	15.7051291213697	19.7083896273698	-77.5217808890826	27.4449433427762
70	"17-04-07 17:48"	17435756	"Finding Nemo"	"news_17435756_70.txt"	"ATG16L1 is now confirmed as a candidate gene for Crohns disease:  Specifically, the LD structure and association mapping around the most associated SNP […] rs2241880 implicated a region on chromosome 2q37.1 containing a single gene known as ATG16 autophagyâ€“related 16-like 1 (ATG16L1) […] Logistic regression analyses conditional on A197T in the family-based samples indicated that this coding variant can fully explain the association signal to this locus; thus, we consider this to be the causal risk variant.  Excellent to have this replication, although the argument above cannot convince me that this already a causal variant. ATG16L1 seems to be most abundant in CD4+ and CD8+ cells and knockdown of the gene will lead to loss of S. typhimurium autophagy. Does rs2241880 really induce a loss of function and how does it relate to TLR7 and NOD2/CARD15 signalling? The authors of another Nature paper believe that there is a primary NF-kB signalling defect in the Toll-like receptor activation by intestinal bacteria – see also KEGG pathways. It will be much easier now to ask the right questions. "	6	122	301	34	16.7281562172527	19.2808743169399	-22.52956284153	21.4531147540984
75	"13-06-07 22:16"	17463246	"Genome-wide Association Studies - Are the Long-Promised Benefits of the Human Genome Project on the Horizon?"	"news_17463246_75.txt"	"Genome-wide association studies (GWAs) have received a lot of media attention in the last several months as various research groups have released over a half-dozen such studies, all focused on some of the most widespread Western diseases, including heart disease, type II diabetes, and breast cancer. (See here, here, and here for some examples.) These studies have the potential to substantially change how we understand, diagnose and treat these diseases, and they possibly signal the near-arrival of at least some of the long-promised health benefits of the Human Genome Project, although new cures are probably still many years in the future. Genome-wide association studies have become feasible with the availability of the human genome sequence and several associated technologies that allow researchers to rapidly and extensively genotype large numbers of people (I have previously explained how these studies work here). Traditional studies have compared phenotypes of patient populations with healthy subjects, in an attempt to correlate certain lifestyle risk factors with disease, such as studies linking diet with heart disease. These traditional studies are important, but until recently we could only phenotype patients, not genotype them. Now, with new technologies available, we can compare sick and healthy subjects at thousands of places in their genomes, and identify genetic variants that are possibly linked with a disease. These recently reported GWAs are just a first pass, and their results will take some time to pursue in more depth. But with each study we are finding a handful of genes (or more accurately, variants of genes, called alleles) that may be involved in disease. These alleles could very quickly become useful for identifying people who are at high risk for disease. As far as new treatments go however, I wouldn't expect to see many in the near future. The problem is this: GWAs give us a list of genetic variants linked to a disease, yet we have no idea what most of these variants do. We still have to understand how those variants affect specific proteins in the cell (i.e., molecular biology), and how those variants lead physiologically to disease (i.e., pathogenesis). Finally, we have to understand how multiple genetic variants act in combination to produce complex diseases like diabetes. Unlike Mendelian diseases, like cystic fibrosis which can be linked to a defect in a single gene, complex diseases like diabetes involve multiple genes interacting in a complex way with environmental factors. We hardly know how to study such complex interactions, much less cure them. This is an extremely difficult scientific problem. Does this mean that these cures will never come? That the Human Genome Project was a waste of money and effort? No way - genome sequencing projects have already been a huge boon to basic science research, and they are also the obvious way forward in biomedical research. Molecular biology and genomics have not yet produced health benefits on par with the germ theory of disease, vaccinations, and randomized double-blind studies, but some day they will."	21	253	847	96	15.3434653130238	19.9969132316958	-88.619420289855	28.6129192546584
77	"06-06-07 21:00"	17463246	"Genetic research hits pay dirt"	"news_17463246_77.txt"	"The budget for the Human Genome Project and all that post-genomic, proteomic, metabonomic, immunomic…research was almost on a par with defense spending; it was almost c-omical really. Well, maybe not quite, but it stretches out with a lot of zeros nevertheless. At the time the grants were written and the funding given, we, as a society, were promised all kinds of medical miracles from gene therapies and new treatments to cure all those nasties – cystic fibrosis, sickle cell, thalassemia, cancer, heart disease and more.  We were promised personal medicine courtesy of pharmacogenomics. This would allow your doctor to profile your genome and tailor your medication to the particular set of enzymes running in your liver and whether or not you were likely to respond positively, suffer adverse effects, or simply not respond at all. We have even seen, this last few days, the sequencing of James Watson’s genome; an effort that cost less than $1m and took under four months. But do any of these promises add up to very much beyond myriad PhD theses and thousands of biotech startups many of which have already crashed?  Hopefully, the answer is yes. In the next few years, gene science will hit pay dirt as genes finally give up their real secrets and the true meaning of so-called junk DNA will become clear. Our understanding and ability to treat a wide range of disease from breast cancer and obesity to hypertension and bipolar disorder will come of age and perhaps finally succumb to all this genetic scrutiny and manipulation.  Nature, Science and the Wellcome Trust provided a useful summary of the genetic state of the art for a recent Times report by Mark Henderson on our genetic future. In the summary Henderson highlighted the latest “in press” results, most of which are now online, so I am providing here the hyperlinked executive summary:  Breast cancer – Three papers published in Nature and Nature Genetics at the end of May reported four new genes and one genomic region associated with increased risk. 10.1038/nature05887, 10.1038/ng2075, 10.1038/ng2064  Obesity – An obesity gene, the FTO gene, was published in Science in April and reported in Sciencebase at the time.  Diabetes – Again in Science (and 10.1126/science.1142382 and 10.1126/science.1142358, three common genes for increased diabetes type 2 risk were reported, bringing the total known genes associated with diabetes to nine.  Alzheimer’s disease – New results also published this week in Neuron discuss an Alzheimer’s gene  Data that were still under press embargo at the time Henderson’s feature appeared in The Times, however, meaning he could only hint at the true potential of human genome results were revealed today.  The largest ever study of genetics of common diseases in which almost 10 billion pieces of genetic information were analysed were published just one minute ago, so I can now outline the findings in a little detail. The new study compared 2000 cases each of seven common diseases with 3000 shared control patients, and reveals new genetic associations with these disorders. A pair of related papers in Nature Genetics (a and b) offer further insights into two of the seven diseases investigated.  In the Nature article, scientists from the Wellcome Trust Case Control Consortium report genetic variants associated with the development of bipolar disorder, Crohn’s disease, coronary heart disease, type 1 and type 2 diabetes, rheumatoid arthritis and hypertension. This is the first study from this large scope and it, the scientists found one genetic region newly associated with bipolar disorder, and another with coronary artery disease. A separate group of three markers have been found to be associated with rheumatoid arthritis. The researchers also identify nine new genetic associations for Crohn’s disease and ten chromosome regions that contain genes related to diabetes.  These new results would suggest a medical revolution is at hand and that the Human Genome Project and its spinoff -omics really are about to hit pay dirt. But, are we really on the verge of a new era in medicine, or are the various genetic revelations simply more grant-baiting hyperbole? "	24	339	1143	120	15.9031890086143	19.8092920353982	-92.7461227876105	29.7045907079646
78	"01-06-07 2:55"	17463246	"Authorship now meaningless?"	"news_17463246_78.txt"	"How’s this for a couple of multi-author papers? Genome-Wide Association Analysis Identifies Loci for Type 2 Diabetes and Triglyceride Levels A Genome-Wide Association Study of Type 2 Diabetes in Finns Detects Multiple Susceptibility Variants I count 69 commas in the first author list, 269 in the second. People = #commas + 1 + 1 (for the “and last author”) = 71 and 271, respectively. And some of the names are consortia. If you’re in there and I didn’t spot you, congratulations! Don’t tell me that author order means anything in this case though."	6	63	155	14	11.8554640767504	13.0888888888889	-11.9653571428571	17.536746031746
79	"28-05-07 4:35"	17463246	"Soul searching (II)"	"news_17463246_79.txt"	"In the previous part of this mini-series, I had a closer look at the boundaries for the 9p21.3 risk interval for coronary heart disease (CHD) . Today, I will do the same for the type 2 diabetes (T2D) risk associated with the same chromosome region.  The first paper (out of three) describes joint work from the Broad Institute, Lund University and the Novartis Institutes. Similar to the CHD papers discussed yesterday, the authors start with a genome-wide SNP-bases association study , using 386,731 different SNPs and case- and control-groups of almost 1500 subjects each. This looks like a lot of work. After the usual filtering and confirmation experiments, the authors describe novel associations to three different loci: one SNP in the 9p21.3 region near CDKN2A/2B, one in an intron of IGF2BP2, and one in an intron of CDKAL1. IGF2BP2 is not (as stated in the paper) an “insulin-like growth factor 2 binding protein” but rather an “insulin-like growth factor 2 mRNA binding protein”. Can you spot the subtle but important difference? CDKAL1 is a homolog of a published CDK5 inhibitor. I have encountered this protein before, and it clearly deserves a separate posting. In addition to these three novel associations, the authors also confirm previously noted associations to HHEX and SLC30A8.   But let us get back to the 9p21.3 region in question. The association found in this paper relates to the SNP rs10811661. In the current NCBI.36 assembly, this SNP lies at position 22,124,094 which is just outside of the narrow 58 kb region associated with CHD (positions 22,062,301 to 22,120,389). Obviously, the T2D SNP is contained within the more relaxed 190 kb region of the second CHD paper. Unfortunately, none of the CHD papers report on allele frequencies of rs10811661.  The second T2D paper comes from a consortium lead by researchers from the University of Michigan and involves several groups from Finland and the US. Similar to the previous paper, the authors find associations with the CDKN2A/2B region and with the SNPs in the introns of IGF2BP2 and CDKAL1. They confirm the association with HHEX and SLC30A8, and also with other previously reported risk alleles near TCF7L2, PPARG, FTO and KCNJ11. Of the latter ones, PPARG is of particular importance, as it is the target of rosiglitazone. This antidiabetic drug, which is marketed by GSK as Avandia, is currently in trouble (due to heart-related side effects !!), and has been the topic of several blog discussions, e.g. on Dr R.W. , In the pipeline, or dlife. Finally, the authors report on a novel T2D-associated SNP rs9300039 in an intergenic region on chromosome 11p12, miles away (>1Mb) from the next known gene. The association relevant for this post (in the soul region) relates to SNP rs10811661, which is the same one mentioned in the previous paper.  The third T2D paper is from a UK-based consortium with participants from Oxford, Exeter, Bristol, Newcastle and London. The results are again similar to the two previous papers. New associations were found in the soul region on 9p21 and within the IGF2BP2 and CDKAL1 genes. The known associations with HHEX and SLC30A8 are confirmed. As usual, the 9p21 association is to SNP rs10811661, but a second SNP in this region is also discussed: rs564398 is about 100kb telomeric of rs10811661 and thus very close to the CDKN2A/2B genes. The significance of rs564398 is not as good as rs10811661 and it is not replicated in all studies tested. The SNP is reported to show only small linkage disequilibrium with rs10811661, which might mean that the two SNPs represent truly different variants. Interestingly, rs564398 also showed some association with coronary heart disease in one of the two studies: In the McPherson paper, rs564398 was the only SNP shown to have significant association outside of the 58kb critical region. When reading that paper, I wondered why the authors had included this SNP in the figures without ever mentioning it in the text – this might be the reason why.  This is all for today. The next post in this series will compare the critical regions for CHD and T2D. I will speculate on a potential connection between the two risk phenotypes and will have a look at the CDKN2A/2B genes, which appear to be prime candidates for regulation targets.  I should also mention that I have created a thread for this mini-series on my ‘projects page’ .  "	37	314	1162	104	12.7067892772679	16.6430022379067	-114.852669134102	31.3872456532966
80	"24-05-07 20:44"	17463246	"Nature vs. Nurture in personalized medicine Perso..."	"news_17463246_80.txt"	"Personalized medicine aims to determine the best therapy for an individual based on personal characteristics. Given that the family history is a risk factor for many diseases there is a strong motivation for the search of inheritable genetic variation that might provide molecular explanations for diseases. In the last couple years, improvements in sequencing technology have helped to scale up these efforts. The HapMap project is an example of these attempts at genome wide characterization of human genetic variation. The project aims to create a haplotype map of the human genome. This map is important because correlating a disease with a haplotype can be used to pin-point the cause of a disease to a genome region. This map based approach is done by first sequencing known sites of polymorphisms, spaced across the genome, in a large population and then associating disease with haplotypes (see a recent example).Eventually sequencing costs will go down to a point when these map based approaches are replaced by full genome re-sequencing. It looks like there is a consensus that this is just a matter of time. Also, the main sequencing centers seem to be directing more of their efforts to studying variation. If sequencing full genomes is currently too expensive, sequencing coding regions is much more affordable. In two recent papers (Greenman et al. and Sjoblom et al.) researchers have tried to identify somatic mutations in human cancer genomes by sequencing. Greenman and colleagues focused on 518 kinases and searched for mutations in these genes in 210 different human cancers (see post by Keith Robison). Sjoblom and colleagues on the other hand sequenced fewer cancer types (11 breast and 11 colorectal cancers) but did so for 13023 genes. The challenge going forward is to understand what is the impact of these mutations on cellular function.Instead of sequencing to find new polymorphism is also possible to test the association of previously identified variation with disease by high-throughput profiling. Two recent papers focused on profiling known polymorphisms in cancer tissues using either microarrays or PCR plus mass spec.Underlying all of these efforts is the idea of genetic determinism. That if I sequence my genome I should know how each variation impacts on my health and what treatment I should use to correct it. It begs the question however of much does it really depend on inherited genetic variation ? The often re-visited Nature vs. Nurture debate. The latests MSB paper highlights the impact of the environment on mammalian metabolic functions. Fracois-Pierre J Martin and colleagues have studied how the microbial gut population affects the mouse metabolism. They have used NMR metabolic profiling in conventional mice, and germ free mice colonized by human baby flora to study this question.Metabolic analysis of liver, plasma, urine and ileal of both types of mice showed a significant change in metabolites in the different compartments associated with the two microbial populations. This is a very clear example of how the environment must be taken into consideration for future efforts of personalized medical care.This example also underscores the importance of studying the human microbial associations. As Jonathan Eisen discussed in his blog, maybe we should aim at a human microbiome program.Nature or Nurture ? In either case, abundant streams of data are forthcoming as the sequencing centers crunch away and new omics tools get directed at studying disease. There will be a lot of work to do in order to understand causal relationships and suggest therapeutic strategies. That might be why Google is taking a look at this. They keep saying they want to organize the worlds information, why not health related data.The picture was taking from News and View by Ian Wilson:Top-down versus bottom-up—rediscovering physiology via systems biology? Molecular Systems Biology 3:113Posted by Pedro Beltrao at 11:48 AM 0 Comments"	36	339	1126	131	14.0266616156398	19.2238938053097	-83.7246865781711	27.2766002949853
81	"24-05-07 11:48"	17463246	"Nature vs. Nurture in personalized medicine

Perso..."	"news_17463246_81.txt"	"Personalized medicine aims to determine the best therapy for an individual based on personal characteristics. Given that the family history is a risk factor for many diseases there is a strong motivation for the search of inheritable genetic variation that might provide molecular explanations for diseases. In the last couple years, improvements in sequencing technology have helped to scale up these efforts. The HapMap project is an example of these attempts at genome wide characterization of human genetic variation. The project aims to create a haplotype map of the human genome. This map is important because correlating a disease with a haplotype can be used to pin-point the cause of a disease to a genome region. This map based approach is done by first sequencing known sites of polymorphisms, spaced across the genome, in a large population and then associating disease with haplotypes (see a recent example).Eventually sequencing costs will go down to a point when these map based approaches are replaced by full genome re-sequencing. It looks like there is a consensus that this is just a matter of time. Also, the main sequencing centers seem to be directing more of their efforts to studying variation. If sequencing full genomes is currently too expensive, sequencing coding regions is much more affordable. In two recent papers (Greenman et al. and Sjoblom et al.) researchers have tried to identify somatic mutations in human cancer genomes by sequencing. Greenman and colleagues focused on 518 kinases and searched for mutations in these genes in 210 different human cancers (see post by Keith Robison). Sjoblom and colleagues on the other hand sequenced fewer cancer types (11 breast and 11 colorectal cancers) but did so for 13023 genes. The challenge going forward is to understand what is the impact of these mutations on cellular function.Instead of sequencing to find new polymorphism is also possible to test the association of previously identified variation with disease by high-throughput profiling. Two recent papers focused on profiling known polymorphisms in cancer tissues using either microarrays or PCR plus mass spec.Underlying all of these efforts is the idea of genetic determinism. That if I sequence my genome I should know how each variation impacts on my health and what treatment I should use to correct it. It begs the question however of much does it really depend on inherited genetic variation ? The often re-visited Nature vs. Nurture debate. The latests MSB paper highlights the impact of the environment on mammalian metabolic functions. Fracois-Pierre J Martin and colleagues have studied how the microbial gut population affects the mouse metabolism. They have used NMR metabolic profiling in conventional mice, and germ free mice colonized by human baby flora to study this question.Metabolic analysis of liver, plasma, urine and ileal of both types of mice showed a significant change in metabolites in the different compartments associated with the two microbial populations. This is a very clear example of how the environment must be taken into consideration for future efforts of personalized medical care.This example also underscores the importance of studying the human microbial associations. As Jonathan Eisen discussed in his blog, maybe we should aim at a human microbiome program.Nature or Nurture ? In either case, abundant streams of data are forthcoming as the sequencing centers crunch away and new omics tools get directed at studying disease. There will be a lot of work to do in order to understand causal relationships and suggest therapeutic strategies. That might be why Google is taking a look at this. They keep saying they want to organize the worlds information, why not health related data.The picture was taking from News and View by Ian Wilson:Top-down versus bottom-up—rediscovering physiology via systems biology? Molecular Systems Biology 3:113Posted by Pedro Beltrao at 11:48 AM 0 Comments"	36	339	1126	131	14.0266616156398	19.2238938053097	-83.7246865781711	27.2766002949853
82	"12-05-07 2:42"	17463246	"Heart and Soul. And Diabetes."	"news_17463246_82.txt"	"There is one fundamental question that has been nagging on me since grad school: Where is the seat of the soul in the human genome? Thanks to the relentless search of several groups of scientists [1, 2, 3, 4, 5] , with some help from Francis Collins, we now know the answer: it resides on chromosome 9p21.  This is what we learn when reading an article by Nicholas Wade in the online version of The New York Times. This topic also has been blogged before, on The Tree of Life and on iBiome. Here is some background: Myocardial infarction and type 2 diabetes are unrelated multifactorial diseases that are thought to have a genetic component. Since both conditions are severe and quite common, many groups are out to find so-called susceptibility genes, these are gene variants that have a marked influence on the likelihood to contract the disease.  In a series of papers published in Science, two groups found a remarkably strong association between a particular SNP marker (rs10757278) and the risk for getting myocardial infarction. Three additional papers reported on an association between another SNP marker (rs10811661) and the risk for type 2 diabetes. The interesting bit is that the two SNP markers are in very close proximity to each other on human chromosome 9p21.3 . The SNPs are not part of a known or suspected transcript, but rather sit in the intergenic region close to the gene for the cell cycle inhibitor CDKN2A/2B.  The fact that susceptibility genes for two important diseases lie so close together on the genome prompted Francis S. Collins to coin the remarkable phrase  “I think this is a stunner. This is like the seat of the soul of the genome”  (cited according to the NYT article). In the same article, Kari Stefansson of DeCode is quoted saying that the two diseases are uncorrelated, suggesting that the close proximity of the susceptibility markers might be a mere coincidence.  There is a saying that in research, for each question answered several new ones arise. What is troubling me now most is where to look for the brain of the genome? And there is a related question, but that one is easy. It must be somewhere on the Y chromosome. "	19	194	572	51	12.4886123860842	14.5996744438416	-52.9678594682582	23.1838578404775
86	"16-01-08 20:27"	17463248	"On Human Genetic Variation and Human Identity"	"news_17463248_86.txt"	"The breakthrough of 2007, as announced by AAAS, the nonprofit organization that publishes Science, is human genetic variation. Human genetic variation has been studied for quite sometime and the primary reason to study genetic variation in humans is to discover and describe the linkage of genes to many human diseases. This is an increasingly powerful motivation in light of our growing understanding of the contribution that genes make to the development of diseases such as cancer, heart disease, etc.In 2007, we saw many publications in very prestigious journals that used genome-wide association studies (GWAS) to identify common genetic factors that influence health and disease, and I think that’s where the AAAS felt motivated to call human genetic variation the breakthrough of the year. May of 2007, Nature ran a paper where the sample size was around 17,000 and in June, Science published a paper with around 13,00 samples!But the limelight’s not all in medicine. The impact of human genetic variation in anthropology is just as fascinating. For the last 30 or so years, we have gotten a glimpse of what genetic variation has to offer in helping anthropology; and I hope we can all appreciate (ahem, Martin) that we have another tool in our belt to help us understand human migrations and population structures. With some of the first theoretical papers coming out in ’70’s, I’ve appreciated how fast the field has progressed and how much resolution we now have to understand migratory patterns and the genetic composition of ethnic groups.For example, in the late ’90’s, we read how Y chromosome sequences tend to be more localized geographically than those of mtDNA. This is an important study for anthropology. Why? The difference seen between female and male migration rates, tells us of human behaviors… women move away from their homes and into the male mate’s natal household far more often than the reverse scenario. Genetic data like this documents us many human populations practiced patrilocal residence, which is a term anyone well versed in socio-cultural anthropology would know by heart. There are a few populations that operate(d) with an opposite social system, such as the Chaco Canyon people, the Nair in Kerala, India, and the Mosou in southern China. But these populations aren’t the norm. For the most part human populations have been paternal and this genetic data supplements the ethnographic, archaeological, and historical data.In 2007, several human genetic studies told us of how the Americas were peopled. One study analyzed single nucleotide polymorphisms (SNPs) from around 46 different populations within the Americas and Asia to tell us that people camped out in Beringia for a while before making it down to North America and then South America. SNPs are a form of genetic variation, in that a SNP is the difference of one base pair in the same location between two or more alleles.In late 2007, we also saw a boom in personal genome products from the corporate sector. These products, such as kits from 23andMe, deCODEme, Family Tree DNA, dna.ancestry.com, etc. screen for SNPs to tell us our propensity for some heritable diseases but also our ethnic background. If you’re curious, Mark Fletcher of Wingedpig discussed his results from 23andMe, Myles Axton of Nature Genetics shared his deCODEme results at Free Association, and Megan Smolenyak put up a 17 minute screencast discussion of her husband’s deCODEme results.Not everyone trusts these sorts of studies. For example, Meredith Small said DNA testing is a scam… and like Martin, argues that our genetic composition/variation can not ultimately tell us who we are. They say that personal identity is not found between base pairs of long sequences. Rather, identityis more effectively found in who humans have associated with, what culture(s) humans followed and are following, what humans do in their daily lives. As an someone trained in archaeology, I can see why Martin sees it this way. He even says his primary expertise is in studying material cultural, a product of human society and culture. As a cultural anthropologist, I can also see why Meredith Small is touting up the we are people… social beings. With their foundations in the social and cultural aspect of anthropology I’m not surprised that they are defending identity and ethnicity as social.But ethnicity is not entirely social, there definitely is a biological component to ethnicity. The biological component of ethnicity can be seen in the similar phenotype of an ethnic group. Without being too offensive, I think we can all agree that the shape of the eyes of people from China or Japan have a characteristic shape that differ from other ethnicities. Furthermore, for anyone with a background in forensic anthropology, shovel shaped incisors indicate native American decent. Honing in on the genetic aspect of race, in 1997, a Nature paper demonstrated that around ~40% of Jewish males who shared an oral tradition of being Cohanim, also shared a unique set of SNP called the Cohen Modal Haplotype which is on the Y chromosome. Tracing this haplotype, we see it is also present in Italian, Lemba, and Kurdish populations which tells us of integration patterns.There’s plenty of other haplotypes and genetic markers that help identify backgrounds. Large projects such as the HapMap and National Geographic Genographic projects are collecting data and resolving more haplotypes and genetic markers that can be used in a wide variety of applications. In one situation that comes to my mind, we saw how the unique mtDNA composition of a man named Yu Hong matched the normal composition of Europeans. This genetic evidence correlated with the archaeological evidence helped fulfill our understanding of Yu Hong’s identity.Ultimately, humans can be classified into groups based on our biological traits, both phenotypically and genetically. Just like we can classify groups based on their cultural traits, such as the style of an artifact, the linguistic similarities. It is not wrong to classify people into groups. It is wrong how people interpret these classifications and apply them, and it is just as wrong for people to shun away any discussion of classifying people!So, I am surprised that Martin said ethnic essentialism is a thing of the past. It is not a thing of the past. Despite the reductionism shown by the American Anthropological Association’s understanding race project, discussions of ethnic essentialism are a very active and modern aspect within anthropology. Recently, we had our own lively and very informative discussion on race. I hope it to always be an active discussion too. I hope it never stops because it is a very important part of practicing science… to be inquisitive and open. We should always be questioning and investigating. And just because there was a popular movement to eradicate the concept of race decades ago, I don’t think we should dust off our hands and call the debate resolved. I hope that he will once recognize his comment reflects a level of ignorance; in their own way Martin and Small are effectively bullying away any re-evaluation of the biological basis for race because they live by the mantra that “it is an outdated way of thinking.”"	54	516	2077	246	15.3222413781136	22.8919896640827	-143.395284237726	35.6339534883721
87	"25-11-07 17:01"	17463248	"Linguist: I can use R, you can't. Thus, your motives are questionable. QED."	"news_17463248_87.txt"	"Mark Liberman at Language Log (a blog which I very much enjoy, I should point out) approvingly links to Cosma Shalizi's rant against Slate for publishing a series of articles on race and IQ. His conclusion:So to start with, you should ask yourself whether you can define and calculate the variance of a set of numbers, or the correlation between two sequenccs of numbers. If not, then read the (linked) wikipedia articles -- and spend a little time playing with the concepts in the context of an interactive program like R. Once you've paid that entry fee, read Cosma's posts. (It's more fun that you might think -- I especially recommend the discussion of the heritability of zip codes, and you could go back and read the prequel about the heritability of accent.) And then go through William Saletan's articles, and decide for yourself what they mean about the abilities and motivations of the writer and his editors.It's amazing how quickly people go from simple disagreement to armchair psychologist mode; a little perspective is in order here. Dr. Liberman assumes that Cosma concludes that heritability estimates are worthless. This is not the case. Cosma points out that estimating heritability involves making assumptions that are often incorrect, but (I feel like I've said this many times before) all models are wrong, but some are useful. And buried in his prose (which contains many important, ill-understood points about the estimation of heritability), he cites a nice paper on the heritability of IQ, which concludes for a narrow-sense heritability of ~0.34 (that is, additive genetic factors account for ~34% of the variance in IQ, see the linked post). Cosma wants to add additional parameters to this model before he makes any definitive statements, but he can't bring himself to treat IQ differently than other traits:If you put a gun to my head and asked me to guess [whether there are genetic variants that contribute to IQ], and I couldn't tell what answer you wanted to hear, I'd say that my suspicion is that there are, mostly on the strength of analogy to other areas of biology where we know much more. I would then - cautiously, because you have a gun to my head - suggest that you read, say, Dobzhansky on the distinction between \"human equality\" and \"genetic identity\", and ask why it is so important to you that IQ be heritable and unchangeable.So if he had to guess, there is probably a genetic component to IQ, environment also plays a role, and human equality is not dependent on genetic identity. Seriously, read Saletan's column--these are exactly his points!Referring back to my point about the utility of incorrect models, it's worth noting that, if you don't accept any of the heritability estimates proposed in humans, you're rejecting that any trait could be determined to have a genetic component before, oh, 2001. I don't think that's a good idea, and here's why: the heritability of type II diabetes was estimated at a \"mere\" 0.25 (using all those horribly flawed methods, and including, since it is a dichotomous trait, even more assumptions); now molecular studies have identified at least 9 loci involved in the disease. The heritability of Type I diabetes was estimated at about 0.88; now, there are 10 loci undoubtably associated with the disease. There are other examples, and more sure to come, but suffice it to say that heritability studies, with all their seemingly ridiculous assumptions, are not worthless. Now look to Cosma's post on g. Again, this time in the footnotes, we see something in line with Saletan's article. Referring to the observation by economist Tyler Cowen that some people he knew in a village in Mexico were smart in ways not measureable by IQ tests, he writes:Cowen points out behaviors which call for intelligence, in the ordinary meaning of the word, and that these intelligent people would score badly on IQ tests. A reasonable counter-argument would be something like: \"It's true that 'intelligence', in the ordinary sense, is a very broad and imprecise concept, and it's not surprising the tests don't capture it perfectly. But the aspects of 'intelligence' they do capture are ones which are vastly more important for economic development than the ones displayed by Cowen's friends in San Agustin Oapan, however amiable or even admirable those traits might be in their own right.\" This would be a position about which one could have a rational argument. (Indeed, I might even agree with that statement, as far as it goes, as might A. R. Luria.)So Cosma \"might\" agree that intelligence, as operationally defined by psychologists, is important for economic development and differs in distribution between groups. Interesting. Cosma's posts seem to follow any discussion of IQ around in the \"blogosphere\". They're well-written, include legitimate discussion of many important issues in quantitative genetics and IQ testing (ok, I don't know much about IQ testing, but I'm assured this is the case by people who do), and come from an authority. But for whatever reason (I'm tempted to think that people don't actually read what he writes. I mean, it has, like, math and stuff), he's interpreted as saying that intelligence tests and the concept of heritability are entirely meaningless. That is not the case.Labels: Genetics, IQ, Statistics"	37	401	1462	160	15.0087614748383	20.2952348857586	-112.607300667251	31.6582031407967
88	"06-07-07 0:47"	17463248	"A top-down approach to genetic networks"	"news_17463248_88.txt"	"One of the interesting findings to come from the recent burst of genome-wide association studies is that many seemingly disparate phenotypes share some genetic pathways. I don't think many people would have a priori considered the possibility of a genetic link between prostate cancer and type II diabetes, yet that's what the data suggest. Other links are somewhat more predictable-- type I diabetes and Crohn's disease both have an autoimmune component, so a genetic link might have been expected. And cornary heart disease and type II diabetes share some envronmental risk factors, so perhaps it's to be expected that similar genetic networks play a role in the two. These genetic links have all been uncovered by classic reductionist methods-- find the molecular variation that predisposes to disease 1, find the molecular variation that predisposes to disease 2, and compare the two sets. It's simple, and it works.  However, a clever new paper takes a different approach: Geneticists and epidemiologists often observe that certain hereditary disorders cooccur in individual patients significantly more (or significantly less) frequently than expected, suggesting there is a genetic variation that predisposes its bearer to multiple disorders, or that protects against some disorders while predisposing to others. We suggest that, by using a large number of phenotypic observations about multiple disorders and an appropriate statistical model, we can infer genetic overlaps between phenotypes. Our proof-of-concept analysis of 1.5 million patient records and 161 disorders indicates that disease phenotypes form a highly connected network of strong pairwise correlations. Our modeling approach, under appropriate assumptions, allows us to estimate from these correlations the size of putative genetic overlaps. This is data mining at its finest.  I'll admit I didn't go through all of the hundreds of pages of supplementary material, but this is fascinating stuff. The authors seem to be particularly interested in autism, which they find correlates with a number of neurological disorders, but also bacterial and viral infections and autoimmune disease: Our estimated significant overlap between autism and tuberculosis may indicate that both diseases are associated with genetic changes weakening the immune system Or consider the overlap between bipolar disorder and breast cancer: Although the competitive genetic overlap between bipolar disorder and female breast cancer has not been reported, there is recent indirect evidence that supports it: a well-established breast cancer drug, tamoxifen, was recently discovered to be effective in treating symptoms of bipolar disorder. The amount of data generated by the medical community each day is staggering, and as genetic information gets cheaper, it will increasingly be a part of that data. Half the game is knowing what to look for. "	15	249	835	123	19.4879157884365	26.3990361445783	-93.7127951807228	30.454281124498
96	"03-06-16 22:24"	17470457	"Large ALS GWAS Identifies Modifiers of Survival"	"news_17470457_96.txt"	"Patients diagnosed with amyotrophic lateral sclerosis (ALS) live an average of three years after diagnosis, but some survive mere months and others decades. How to explain this tremendous variability? Scientists are searching for genetic factors that might account for it, and in the May 31 JAMA Neurology, John Powell and Isabella Fogh at King’s College London report finding genetic variations in two regions of the genome tied to duration of ALS. Single nucleotide polymorphisms (SNPs) in the introns of two genes—CAMTA1 and IDE—shortened survival time by eight and four months, respectively. “If this finding is real, then understanding what these genes do may help us develop drugs that slow the progression of ALS,” wrote Richard Bedlack, Duke ALS Clinic in Durham, North Carolina, to Alzforum. He cautioned, however, that the study did not control for use of riluzole, the only drug approved for ALS, or clinical care such as non-invasive ventilation, which can both improve survival. “This study should be repeated using a model that accounts for these treatments,” he suggested. Previous genome-wide association studies (GWAS) have identified genetic variants that modify survival among ALS patients, but some have not stood up to further scrutiny. For instance, people with sporadic ALS who have two copies of an expression-lowering variant of the kinesin-associated protein 3 (KIFAP3) reportedly lived 14 months longer than those without it, but later attempts to replicate that finding failed (Landers et al., 2009; van Doormaal et al., 2014; Traynor et al., 2010). Other studies have implicated variations in the UNC13A, EPHA4, and D-amino acid oxidase (DAO) genes in determining how long ALS patients survive (Diekstra, 2012; Van Hoecke et al., 2012; Cirulli et al., 2015). Predicting survival time is important, as it helps patients and families plan for what’s to come and could help stratify patients for clinical trials. Fogh and her genetics colleagues from both sides of the Atlantic wanted to confirm prior findings by conducting the largest ALS GWAS to date. They pooled genotype data from seven independent published data sets on 4,256 sporadic ALS patients from Europe and the United States, including more than 7,000,000 SNPs in their analysis. Though some data sets included far fewer, the scientists in many cases were able to infer which SNPs were there by detecting neighboring ones that tend to be co-inherited—a process known as imputation. The authors used Cox proportional hazards regression modeling to determine whether any SNPs associated with ALS survival. This type of analysis allowed them to account for age at onset and whether the initial symptoms affected speech and swallowing or limb strength and respiration—both of which are known to predict the speed of disease progression. It also allowed them to include 1,131 patients still living with the disease and incorporate information about their continued survival. Patients averaged an age at onset of 59 years, declared European ancestry, and had no family history of motor neuron diseases. Fogh and colleagues obtained the necessary clinical information from medical records and death certificates. Only the IDE and CAMTA1 loci popped up as significant. The former encodes insulin-degrading enzyme, a zinc metallopeptidase that breaks down insulin and amyloid-?. It sits on chromosome 10, in a region where the researchers found the most influential SNP, rs139550538, located in an IDE intron. People with a TT genotype (the major allele) at this locus outlived people who carried an AA or TA by about eight months. The CAMTA1 gene, which encodes the calmodulin-binding transcription activator 1, lies on chromosome 1, where four SNPs reached and 87 SNPs approached significance—all in introns 3 and 4 of the gene. For the top-ranked SNP, rs2412208, one or two G alleles (the minor allele) shortened survival by four months relative to TT carriers. This GWAS found no association with longevity for KIFAP3, EPHA4, DAO, or UNC13, although one SNP in the latter approached significance. It is unclear why CAMTA1 or IDE would be involved in ALS progression. A case can be made for CAMTA1, since disruptions in the gene have been tied to non-progressive congenital cerebellar ataxia, gait instability, and impaired episodic memory (Thevenon et al., 2012; Shinawi et al., 2015; Huentelman et al., 2007). CAMTA1 mouse knockouts also have severe ataxia (Long et al., 2014). These associations hint that cerebellar degeneration resulting from CAMTA1 defects may worsen ALS, the authors wrote. However, rs2412208 lies in an intron and the function of that portion of the gene is still in question, said Powell. “Much work remains to figure out the causative allele and the biological basis for its involvement,” he said. Bedlack noted that the effect size for each gene was small, with a hazard ratio below two. The authors acknowledged this, and that the effect size works out to be similar to that of treatment with riluzole. Powell agreed that while genetics may explain some of the variation in survival, other factors may be equally or more important. As Nathan Staff of the Mayo Clinic in Rochester, Minnesota, noted in an accompanying editorial, the immune system, environmental factors, and their epigenetic consequences all influence the severity and progression of ALS. “In the end, large GWAS may be underpowered to detect susceptibility genes in ALS, because ALS itself may represent more than one disease and pathomechanism,” he wrote. This study represents an incredible amount of work, said David Ennist, Origent Data Sciences, Vienna, Virginia. That these authors found genetic modifiers of survival with just genomic data bodes well for other studies that plan to incorporate clinical measures, demographics, and information about gene expression. These projects include Answer ALS, which aims to collect comprehensive clinical and genetic data on 1,000 ALS patients and generate induced pluripotent stem cells from each, and Project MinE, which will analyze the DNA of 15,000 ALS patients and 7,500 controls (Jul 2015 news). “Within five years, we may have a really good understanding of ALS and all its forms,” he told Alzforum. “Some of these variants are very rare, so as we examine bigger and more comprehensive datasets, we’ll be able to derive more definitive findings.” Bedlack added that it would be interesting to examine the genetics of those whose disease progression temporarily halted or even reversed (Bedlack et al., 2016).—Gwyneth Dickey Zakaib"	43	517	1776	200	15.4495254683404	20.2831901398947	-95.9867864693445	29.6344662858171
97	"07-06-17 12:46"	17478679	"Discovery of six new genetic risk variants predisposing to CAD"	"news_17478679_97.txt"	"Much work has been put in to discovering genetic variants predisposing to CAD since the first, 9p21, was discovered in 2007. The CAD phenotype in the original study and subsequent association studies did not differentiate MI and CAD. These two phenotypes are interchangeable since MI is almost always due to rupture of an atherosclerotic plaque with a superimposed thrombus. The 9p21 variant was associated with three important features; it occurs commonly (75% of European population), carries only a small increase in risk for CAD and is independent of conventional risk factors for CAD.  In view of the minimal increased risk associated with each genetic risk variant for CAD, it would require even larger sample sizes than expected to discover these genetic risk variants, so we formed one of the largest international collaborations in the history of cardiology. This collaboration brought together the necessary large sample size, expertise and resources of academic research centers from the United States, Canada, United Kingdom, Germany and Iceland, referred to as the Coronary Artery Disease Genome-Wide Replication and Meta-Analysis (CARDIoGRAM). The initial sample size consisted of more than 200,000 cases and controls, which has since been greatly expanded. This international consortium was dedicated to performing genome-wide association studies to discover genetic variants predisposing to CAD.  SEE ALSO Genomic risk score predicts CAD better than… Genetic risk score may reshape primary prevention Elevated BP in young adults confers excess CVD risk Discovery of genetic variants In a series of publications, the consortium has identified multiple genetic risk variants for CAD. In an article by the consortium published in February in the Journal of the American College of Cardiology, six novel genetic variants were discovered that predisposed to CAD.  Arlene Campillo, BS Arlene Campillo Robert Roberts, MD, MACC, FRSC, FRCPC, LLD (Hon.) Robert Roberts The investigators’ discovery cohort consisted of 42,335 cases and 78,240 control subjects. This cohort was genotyped with 29,393 single nucleotide polymorphisms, and results were replicated in 30,533 cases and 42,530 control subjects. Meta-analysis identified six genetic variants predisposing to CAD that were of genome-wide significance (P = 5 x 10–8). Each genetic risk variant occurs very commonly, with a frequency in the general population varying from 15% to 86%. In keeping with previous results, each genetic risk variant predisposing to CAD exhibited only minimal risk. The RR for CAD was increased by only 4% to 9%.  The finding of an additional six genetic risk variants predisposing to CAD results in 62 genetic risk variants predisposing to CAD. All 62 of these genetic risk variants have been shown to be of genome-wide significance and confirmed through replication in an independent population.  These genetic risk variants exhibit several features of clinical significance. The genetic risk for CAD is proportional to the number of genetic risk variants inherited by the individual rather than the risk intensity of any one genetic variant. These genetic risk variants occur commonly in the population, and each is associated with only minimal to moderate risk. Of the 62 genetic risk variants, only 24 mediate their risk for CAD through the traditional risk factors for CAD (eg, cholesterol; see Table). This has major implications for both pathogenesis and treatment of CAD. The genetic risk variants acting through unknown mechanisms imply there are other factors contributing to the pathogenesis of CAD. In addition, elucidation of the molecular pathway through which the risk is meditated will provide novel targets for development of specific therapies.  Furthermore, in this study, an analysis was performed to determine whether any of the genetic risk variants predisposing to CAD would also predisposed to other traits. Interestingly, about one-half of the CAD genetic risk variants also were associated with another disease or trait. These findings will undoubtedly add to our understanding of the genetic basis for CAD and the mechanisms where by therapeutic interventions can be achieved.  Calculation of genetic risk The genetic risk burden can be calculated and expressed in a single genetic risk score (GRS) by summing the product of the number of high-risk variants inherited by each individual for each susceptibility variant and the log of the OR previously determined.  Several studies have now documented that, utilizing this GRS, one can stratify for CAD risk independently of traditional risk factors and more accurately than risk stratification based on traditional risk factors. Furthermore, in a recent study utilizing GRS for CAD risk stratification, it was shown that a healthy lifestyle was associated with 46% reduction in cardiac events compared with those with an unfavorable lifestyle. This confirms, as already known, that the treatment and prevention of genetic risk is the same as the treatment and prevention of acquired risk factors.  Table. CAD loci associated with specific CV risk factors A transformative approach The use of genetic risk factors to stratify risk for CAD is likely to transform primary prevention of this pandemic disease. Current methods to stratify risk such as the Framingham Risk Score are dependent on age and the changes in acquired risk factors. The GRS can be obtained at birth or any time throughout one’s lifetime. Thus, the GRS can be determined in asymptomatic individuals before developing coronary obstructive disease. This approach will be particularly meaningful in the primary prevention of CAD in premenopausal women. "	39	351	1653	244	17.4182878436379	31.4062678062678	-200.715384615385	43.4909401709402
98	"22-11-11 21:55"	17478679	"SNPwatch: Eating Veggies Can Decrease Genetic Risk for Heart Attack"	"news_17478679_98.txt"	"For some, eating a doughnut every morning is a recipe for heart attack. For others, the doughnut doesn’t seem to matter–it’s almost as if certain individuals can’t get heart disease even if they try. The flip side is that people who are predisposed to heart disease can make lifestyle changes, in this example by cutting down on saturated fats and cholesterol, to decrease their odds of actually experiencing a heart attack. This is because heart disease is caused by a combination of genetic and lifestyle factors like diet and exercise.  As a new paper published last month in PLoS Medicine illustrates, lifestyle choices can have an even greater impact on heart disease risk depending on a person’s genetics. The study’s findings suggest that diet influences the association between SNPs in the 9p21 region of the genome and risk for heart attack and cardiovascular disease. The 9p21 region is one of the most established genetic associations for heart disease, but until now its interactions with environmental factors had not been thoroughly investigated. The current study, conducted by Ron Do of McGill University and the INTERHEART consortium, was carried out with DNA from over 27,000 people of different ethnicities.  A number of studies have shown that people who are GG at have about 1.5 higher odds of having a heart attack. In the current study, people who were GG and only occasionally ate raw vegetables and fruit had a two-fold higher risk of heart attack compared to controls who were AA and ate a similar diet. The surprising finding is that people who were GG and frequently ate raw vegetables and fruit did not experience heart attacks more than controls.  The effect of diet on the association between SNPs in the 9p21 region and heart attack risk was strongest for people of South Asian ancestry. The evidence for this effect was suggestive but weaker in the European, Latin American, and Chinese populations studied. Although the researchers also looked to see if smoking and exercise modified the relationship between 9p21 SNPs and heart attack risk, they didn’t find evidence of a connection.  These findings suggest that people with a predisposition for coronary heart disease, at least based on their genotype at 9p21, can eat a heart-healthy diet to decrease their chances of actually experiencing a heart attack. Thus, having two risky versions of these SNPs isn’t necessarily a recipe for heart attack. We already know that diet strongly impacts health–indeed there is a reason why your parents told you to eat your vegetables–and this study suggests that diet may actually override genetic risk in some cases. "	17	215	724	66	14.3853166353165	17.3378932968536	-90.8873461012312	29.0781668946648
102	"08-06-07 19:42"	17478679	"Genome-wide association for heart disease"	"news_17478679_102.txt"	"Following on the heels of the results of the Welcome Trust Case-Control Consortium are two papers reporting associations between risk of coronary heart disease/heart attack and an allele on chromosome 9. Like many of the signals coming out of these recent genome-wide studies, the polymorphism implicated is not in a gene, and no functional effect is immediately obvious; this will take a while to sort out.   This is another promising result, though. The nay-sayers who argued against the HapMap and whole-genome association are finding themselves proved very wrong. As is often the case in science, the Luddite position was not tenable-- technology opens all sorts of doors for biology, and a paper from 1996 (which was for essentially science fiction at the time) has proved quite prescient. "	5	97	215	19	14.2652926168687	15.5950515463918	-0.371463917525773	18.1306391752577
106	"04-05-07 13:00"	17478679	"Genetic Genealogy in Iceland"	"news_17478679_106.txt"	"Yesterday Science published a report from deCODE genetics in Iceland and a second report from academic colleagues in the United States and Canada that announced the discovery of a gene variant (a SNP) on chromosome 9p21 that results in an increased risk of heart attack (the abstracts are available online here and here). The SNP was discovered through genome-wide SNP analysis in Iceland and replicated in three groups of European descent in the United States. I don’t have access to either paper, but according to deCODE’s press release the variant is estimated to account for 20% of the incidence of heart attacks in Europeans, including one-third of early-onset cases (men and women age 50 to 60). Both companies used SNP Chips (that’s fun to say outloud), tiny gene chips that contain thousands and thousands of SNPs across the entire genome. Want to learn more about SNPs? Go to the SNP information page at the Human Genome Project.  deCODE genetics “is a global leader in gene discovery – our population approach and resources have enabled us to isolate key genes contributing to major public health challenges from cardiovascular disease to cancer, genes that are providing us with drug targets rooted in the basic biology of disease.” The company plans to “bundle this discovery with other genetic variants it has linked to risk of heart attack into a DNA-based test for gauging inherited risk of [heart attack].”  You can read more about this latest discovery at the New York Times, and at Eye on DNA, an interesting and educational blog that follows all the latest developments in genetics. Whenever I sit down to write about the latest genetic discovery in the news, I have to go to Eye on DNA to make sure there’s something left to write about!  So what does this have to do with genetic genealogy? Part of the reason that deCODE has had so much success in identifying SNPs and genes involved in disease is because of the extensive genealogies and medical histories available to Icelandic researchers. This type of information is a vital part of genetic studies such as this one. Instead of using genetics to explore ancestry, deCODE is using ancestry to explore genetics! At the same time that science is allowing genealogists to expand our knowledge, we genealogists have the opportunity to give something back by recording and maintaining detailed family medical records.  Some interesting facts about Icelandic genealogy:  1. The country’s public health services has maintained detailed individual medical records since 1915.  2. 80% of all Icelandic people who have ever lived can be traced on family trees.  3. There has been very little genetic influence since the Vikings and Celts settled there almost 1200 years ago. "	19	246	759	81	14.9244449114024	18.3496790757381	-67.3285301668806	25.8667907573813
108	"19-05-15 13:00"	17478681	"Genetically Engineering Humans Isn’t So Scary (Don’t Fear the CRISPR, Part 2)"	"news_17478681_108.txt"	"Yesterday I outlined why genetically engineered children are not imminent. The Chinese CRISPR gene editing of embryos experiment was lethal to around 20% of embryos, inserted off-target errors into roughly 10% of embryos (with some debate there), and only produced the desired genetic change in around 5% of embryos, and even then only in a subset of cells in those embryos.  Over time, the technology will become more efficient and the combined error and lethality rates will drop, though likely never to zero.  Human genome editing should be regulated. But it should be regulated primarily to assure safety and informed consent, rather than being banned as it is most developed countries (see figure 3). It’s implausible that human genome editing will lead to a Gattaca scenario, as I’ll show below. And bans only make the societal outcomes worse.  1. Enhancing Human Traits is Hard (And Gattaca is Science Fiction)  The primary fear of human germline engineering, beyond safety, appears to be a Gattaca-like scenario, where the rich are able to enhance the intelligence, looks, and other traits of their children, and the poor aren’t.  But boosting desirable traits such as intelligence and height to any significant degree is implausible, even with a very low error rate.  The largest ever survey of genes associated with IQ found 69 separate genes, which together accounted for less than 8% of the variance in IQ scores, implying that at least hundreds of genes, if not thousands, involved in IQ. (See paper, here.) As Nature reported, even the three genes with the largest individual impact added up to less than two points of IQ:  The three variants the researchers identified were each responsible for an average of 0.3 points on an IQ test. … That means that a person with two copies of each variant would score 1.8 points higher on an intelligence test than a person with none of them.  Height is similarly controlled by hundreds of gene. 697 genes together account for just one fifth of the heritability of adult height. (Paper at Nature Genetics here).  For major personality traits, identified genes account for less than 2% of variation, and it’s likely that hundreds or thousands of genes are involved.  Manipulating IQ, height, or personality is thus likely to involve making a very large number of genetic changes. Even then, genetic changes are likely to produce a moderate rather than overwhelming impact.  Conversely, for those unlucky enough to be conceived with the wrong genes, a single genetic change could prevent Cystic Fibrosis, or dramatically reduce the odds of Alzheimer’s disease, breast cancer or ovarian cancer, or cut the risk of heart disease by 30-40%.  Reducing disease is orders of magnitude easier and safer than augmenting abilities.  2. Parents are risk averse  We already trust parents to make hundreds of impactful decisions on behalf of their children: Schooling, diet and nutrition, neighborhood, screen time, media exposure, and religious upbringing are just a few.  Each of these has a larger impact on the average child – positive or negative – than one is likely to see from a realistic gene editing scenario any time in the next few decades.  And in general, parents are risk averse when their children are involved. Using gene editing to reduce the risk of disease is quite different than taking on new risks in an effort to boost a trait like height or IQ. That’s even more true when it takes dozens or hundreds of genetic tweaks to make even a relatively small change in those traits – and when every genetic tweak adds to the risk of an error.  (Parents could go for a more radical approach: Inserting extra copies of human genes, or transgenic variants not found in humans at all. It seems likely that parents will be even more averse to venturing into such uncharted waters with their children.)  If a trait like IQ could be safely increased to a marked degree, that would constitute a benefit to both the child and society. And while it would pose issues for inequality, the best solution might be to try to rectify inequality of access, rather than ban the technique. (Consider that IVF is subsidized in places as different as Singapore and Sweden.) But significant enhancements don’t appear to be likely any time on the horizon.  Razib Khan points out one other thing we trust parents to do, which has a larger impact on the genes of a child than any plausible technology of the next few decades:   “the best bet for having a smart child is picking a spouse with a deviated phenotype. Look for smart people to marry.”  3. Bans make safety and inequality worse  A ban on human germline gene editing would cut off medical applications that could reduce the risk of disease in an effort to control the far less likely and far less impactful enhancement and parental control scenarios.  A ban is also unlikely to be global. Attitudes towards genetic engineering vary substantially by country. In the US, surveys find 4% to 14% of the population supports genetic engineering for enhancement purposes. Only around 40% support its use to prevent disease. Yet, As David Macer pointed out, as early as 1994:  in India and Thailand, more than 50% of the 900+ respondents in each country supported enhancement of physical characters, intelligence, or making people more ethical.  While most of Europe has banned genetic engineering, and the US looks likely to follow suit, it’s likely to go forward in at least some parts of Asia. (That is, indeed, one of the premises of Nexus and its sequels.)  If the US and Europe do ban the technology, while other countries don’t, then genetic engineering will be accessible to a smaller set of people: Those who can afford to travel overseas and pay for it out-of-pocket. Access will become more unequal. And, in all likelihood, genetic engineering in Thailand, India, or China is likely to be less well regulated for safety than it would be in the US or Europe, increasing the risk of mishap.  The fear of genetic engineering is based on unrealistic views of the genome, the technology, and how parents would use it. If we let that fear drive us towards a ban on genetic engineering – rather than legalization and regulation – we’ll reduce safety and create more inequality of access.  I’ll give the penultimate word to Jennifer Doudna, the inventor of the technique (this is taken from a truly interesting set of responses to Nature Biotechnology’s questions, which they posed to a large number of leaders in the field):  Doudna, Carroll, Martin & Botchan: We don’t think an international ban would be effective by itself; it is likely some people would ignore it. Regulation is essential to ensure that dangerous, trivial or cosmetic uses are not pursued.  Legalize and regulate genetic engineering. That’s the way to boost safety and equality, and to guide the science and ethics. "	53	467	1893	191	13.9739533746188	19.884271342572	-145.03739848895	35.6781067431619
118	"09-09-17 15:25"	17522711	"Follow Me: Astrocytes in Spinal Cord Repair"	"news_17522711_118.txt"	"ou are standing in the middle of King’s Cross with a postcode in your hands, your feet trodden on by the busy crowd. So much has changed since you were last here 20 years ago, and every way you go seems to meet frowning faces set in their own path. By a lucky coincidence, somebody recognizes you and shakes your hand—they are going the same way. What are the odds! “Thank you”, you mutter, “you are a star”.  Through thistles and thorns  Spinal cord injury (SCI) leaves patients isolated from their own bodies with devastating life-long consequences. The limited nature of adult human spinal cord repair is frustrating but understandable from a developmental point of view. If fasciculis gracilis, a tract of the spinal cord responsible for lower limb sensations that relays touch from the foot, gets traumatically disrupted, the dorsal root ganglion (DRG) cell axon would not only have to cross over the site of injury, but also find the correct path all the way up—up to 50 cm in a tall individual. Even if that tremendous task is accomplished, there still remains the challenge of finding the correct second order neuron of the nucleus gracilis that, in turn, connects to the third order thalamic neuron transmitting signals to the part of the somatosensory cortex representing that foot. Not something that can be easily done without help.  On the way to connectivity restoration  It has been noted that:  The three main aims of [axon regeneration] research are: to initiate and maintain axonal growth and elongation; to direct regenerating axons to reconnect with their target neurons; and to reconstitute original circuitry (or the equivalent), which will ultimately lead to functional restoration. Although many interventions have now been reported to promote functional recovery after experimental SCI, none has fulfilled all three of these aims. In fact, only the first aim has been extensively studied and convincingly demonstrated.  Indeed, even though the possibility of axon regrowth in the adult mammalian nervous system has been shown, the evidence supporting neuronal connectivity restoration is rarely convincing. Without careful guidance, aberrant axonal regrowth is a serious obstacle to functional regeneration.  Interestingly, long-distance regeneration of axons is not the only mechanism through which normal spinal cord function can be restored. Injury is known to induce plasticity by several mechanisms including unmasking inactive spared pathways, compensatory collateral sprouting from the intact pathways, or an increase in receptor number due to denervation hypersensitivity.. For example, Hofstetter et al. commented that:  Excessive local sprouting in our present study might have facilitated the formation of [novel corticospinal tract] pathways, although we could not detect a correlation between the amount of local sprouting and motor recovery.  Whilst researchers are trying to find a way to artificially guide axons to their correct targets and induce plasticity, there is a cell type that routinely orchestrates these processes. Astrocytes express a range of axon-attractive and repulsive molecules that are crucial for proper development and adult nervous system plastic reorganisation. They provide a physical adherent substrate for growing neurons, secrete extracellular neuro-attractants like vimentin and repellents like chondroitin sulphate proteoglycans (CSPGs) and semaphorins.  A scar or a star?  The neurocentric paradigm considered astrocytes to be a barrier to healing after the SCI for almost a century despite the lack of evidence that purely neuron-based therapies are sufficient for full regeneration. However, if the derogatory-dubbed astrocytic scar is removed or prevented from forming in the SCI context, not only do axons fail to spontaneously regrow through the lesion, they also become unable to regrow upon delivery of stimulating growth factors that promote growth in the presence of astrocytes.  Anderson et al. show that astrocytes are not responsible for the bulk of the inhibitory CSPG production after the SCI lesion, as hypothesized previously, but instead provide crucial axon-supporting molecules. The injury environment primes reactive astrocytes to re-express developmental synaptogenic molecules such as thrombospondin-1 that result in protective neuroplasticity.  Not all are created equal  Despite these recent discoveries, skepticism towards astrocyte-based therapies prevails. To exacerbate this view, several studies that used neural stem cell (NSC) transplantation in an attempt to repair spinal cord damage observed neuropathic pain development that correlates with the astrocytic differentiation of NSCs.  Nevertheless, it is becoming clear that the astrocytic population is far from homogeneous. Subsets of astrocytes with different permissive and restrictive qualities towards the growth of specific types of axons are found within different regions of the spinal cord that guide region-specific development of sensory and motor axonal tracts. Not surprisingly, certain astrocytic types are more selective towards regeneration and plasticity of specific types of neurons.  Davies at al. have discovered that astrocytes pre-differentiated from embryonic glial-restricted precursors (GRPs) (GRP-derived astrocytes or GDAs) are capable of promoting axonal regrowth alongside functional recovery and prevention of axotomized neuron atrophy upon transplantation in rodents with SCI, where this method supersedes transplantation of undifferentiated neural precursors.  Importantly, the method of astrocytic differentiation of precursor cells plays a crucial role in determining their regenerative capacity. If bone morphogenic protein-4 (BMP4) is used in GDA astrogenesis, the resulting population creates a strongly supportive environment upon transplantation. In contrast, the same GRPs treated with ciliary neurotrophic factor (CNTF) have poor locomotor regenerative properties, but induce active calcitonin-gene-related peptide (CGRP)-positive nociceptive c-fiber sprouting that is associated with allodynia. This raises the possibility that the inflammatory environment of the injured spinal cord promotes differentiation of endogenous and transplanted astrocytes into the subtype that is not optimal for rubrospinal or dorsal column tract axon restoration, but, in turn, may be selectively supportive to pain-conducting c-fibers.  In addition to transplantation strategies, modification of endogenous astrocyte function can be employed. For example, oral administration of denosomin results in functional recovery in mice after SCI through increases in astrocyte proliferation, survival, and vimentin secretion that promotes locomotor raphespinal axon outgrowth.  Learning from the experts  Finally, it is noteworthy that astrocytic subtypes that promote recovery appear to physically realign local astrocytic processes in a linear fashion. Authors speculate that this linear organization provides more straightforward routes for regenerating axons to follow. Another exciting and unexplored possibility is that these astrocytes help to restore the endogenous astrocytic network function that gets disrupted by the injury, whilst beneficial neuroplasticity is its natural corollary.  Stepping back from the exclusively neurocentric view of SCI may allow for unexpected advances in functional restoration. Ultimately, the bulk of research on the intricacies of axonal guidance and plastic synapse rearrangement is an attempt at recapitulation of normal astrocytic functions. When offered a helping hand, take it, and see where it leads you. "	44	549	2153	292	17.8457859844068	26.2659546282497	-137.603202309985	35.5519104984269
121	"12-03-15 13:00"	17529974	"Hereditary Breast Cancer: Clinical, Pathological and Molecular Characteristics"	"news_17529974_121.txt"	"the ONA take: In the last decade, great strides have been made in understanding the pathologic and molecular characterization of hereditary breast cancer. Approximately 5% to 10% of all breast cancers have a hereditary background, and positive family history is a significant factor when assessing breast cancer risk. A dominant inheritance pattern in families is characterized by an early age of onset and an overrepresentation of ovarian cancers, bilateral breast cancers, and male breast cancers.  The risk of developing breast cancer by age 70 years is 45% to 87% among BRCA1 and BRCA2 mutation carriers. The risk of ovarian cancer is 45% to 60% among BRCA1 mutation carriers and 11% to 35% among BRCA2 mutation carriers. However, other factors, including the type of mutation and exogenous factors, as well as lifestyle factors, also influence penetrance of the disease. In this overview of hereditary breast cancer, the authors explore its genetic background and the clinical implications of its pathologic characteristics, and molecular features.  Breast Cancer Basic and Clinical Research Breast Cancer Basic and Clinical Research Abstract Pathogenic mutations in BRCA1 or BRCA2 are only detected in 25% of families with a strong history of breast cancer, though hereditary factors are expected to be involved in the remaining families with no recognized mutation. Molecular characterization is expected to provide new insight into the tumor biology to guide the search of new high-risk alleles and provide better classification of the growing number ofBRCA1/2 variants of unknown significance (VUS). In this review, we provide an overview of hereditary breast cancer, its genetic background, and clinical implications, before focusing on the pathologically and molecular features associated with the disease. Recent transcriptome and genome profiling studies of tumor series from BRCA1/2 mutation carriers as well as familial non-BRCA1/2 will be discussed. Special attention is paid to its association with molecular breast cancer subtypes as well as the latest advances in predicting BRCA1/2 involvement (BRCAness) using molecular signatures, for improved diagnostics and selection of patients sensitive to targeted therapeutics.  Keywords: hereditary breast cancer, molecular profiling, microarray, review, clinical genetics, BRCA1/2  Introduction Breast cancer is the most frequent malignant disease and the leading cause of cancer death among women in both economically developed and developing countries. Globally, 1.4 million new breast cancer cases are diagnosed each year, of whom approximately one-third die of the disease.1 The incidence rates are highest in the Western world, where the lifetime risk of developing breast cancer is estimated to be one in nine. Owing to increased awareness, early detection, and better treatment options available, breast cancer mortality rates have declined in recent years.2  In the middle of the 19th century, the first reports emerged, describing familial aggregation of breast cancers.3 Today, positive family history is one of the most important risk factors for developing breast cancer. It is currently estimated that approximately 5–10% of all breast cancers have a hereditary background. These families show an apparently dominant inheritance pattern and are often characterized by an early age of onset, overrepresentation of ovarian cancers, bilateral breast cancers, and male breast cancers.4  BRCA1- and BRCA2-associated Breast Cancer Early reports suggested that germline mutations in the genes BRCA1 and BRCA2 were responsible for the majority of hereditary breast cancers, although more recent studies have demonstrated that mutations in the two genes only account for 25–28% of the family risk.5,6 However, it is expected that additional BRCA1/2 mutations remain undetected by the screening methods used today. Women carrying a BRCA1 or BRCA2 germline mutation also have increased risk of developing ovarian cancer and fallopian tube cancer. In addition, BRCA2 mutation carriers also have increased risk of other cancer types such as male breast cancer, prostate cancer, pancreas cancer, gastrointestinal cancers (gall bladder, bile duct, and stomach), and melanoma.7–9 In a large study by the Consortium of Investigators of Modifiers of BRCA1/2 (CIMBA), the median age of diagnosis was found be to be 40 years among BRCA1 and 43 years among BRCA2 mutation carriers.10  Even though germline mutations in BRCA1 and BRCA2 confer high risk of breast and ovarian cancers, the penetrance of these genes is incomplete. The risk in BRCA1 and BRCA2 mutation carriers of developing breast cancer by the age of 70 is 45–87%. For ovarian cancer, the risk is 45–60% among BRCA1 mutation carriers and 11–35% among BRCA2 mutation carriers.11–14 However, the penetrance depends on several different factors, including the type of mutation and exogenous factors. Lifestyle factors such as physical exercise and lack of obesity in adolescence have been associated with significant delay in breast cancer onset.11 It has been shown that common breast cancer susceptibility alleles may act multiplicatively on the breast cancer-risk in BRCA1 and BRCA2 mutation carriers, which might explain why the risk seems to be highest in women from families with multiple breast cancer cases.15  Both BRCA1 and BRCA2 have considerable complex genomic structures, and the coding regions show no homology to previously described genes or to each other. The BRCA1 gene is composed of 24 exons encoding a very large protein of 1,863 amino acids, while BRCA2 consists of 27 exons encoding an even larger protein of 3,418 amino acids. In both genes, the first exon (exon 1) is non-coding and exon 11 is remarkably large.16,17  BRCA1 and BRCA2 function as tumor suppressor genes and are important in maintenance of genomic stability through their role in DNA damage signaling and DNA repair. Both BRCA1 and BRCA2 are implicated in mediating repair of double strand breaks by homologous recombination (HR) by interactions with RAD51. Upon DNA damage, BRCA1 will associate with RAD51 and localize to the damaged region by which BRCA1 becomes phosphorylated. BRCA2 functions downstream of BRCA1 by complex-formation with RAD51. The primary function of BRCA2 is to facilitate HR.18 Cells deficient for BRCA1 or BRCA2 are unable to repair double strand breaks by the error-free HR, resulting in repair by the error-prone non-homologous end-joining (NHEJ) pathway introducing chromosomal instability.19,20 During S-phase, the expression levels of BRCA1 and BRCA2 increase, indicating a function in maintaining genomic stability during the DNA replication process.21 Besides its role in HR, BRCA1 appears to have additional functions in DNA repair. BRCA1 is also part of the BRCA1-associated genome-surveillance complex (BASC), which includes ATM, RAD50, MRE11, and NBS1 and the mismatch repair proteins MLH1, PMS2, MSH2, and MSH6.22 BRCA1 has also been demonstrated to be involved in transcription-coupled excision repair, chromatin remodeling, and together with BARD1 in the ubiquitination process, by which proteins are tagged for degradation by the proteasome.18 In all, 1,790 distinct mutations, polymorphisms, and variants in the BRCA1 gene and 2,000 in BRCA2 have been reported to the Breast Cancer Information Core (BIC) database, respectively (July 2014).24 Approximately 53–55% of these are private mutations, are only detected in single families. Mutations are distributed across the entire coding sequences. The most common types of pathogenic mutations are small deletions or insertions or nonsense mutations resulting in protein truncation leading to non-functional protein. Mutations affecting splice-sites as well as large genomic rearrangements are also observed in both genes.8,25 Missense mutations, silent mutations, and polymorphisms are also frequently identified; however, the clinical interpretation of their pathogenic potential is often difficult. Also, variants such as small in-frame insertions and deletions and possible splice-site alterations are problematic for precise cancer-risk estimation. Almost 1,800 distinct sequence variants found in BRCA1 and BRCA2 are classified as having unknown clinical significance (unclassified variants, UVs). To assess the clinical significance of individually rare sequence variants is challenging, as existing methods require a high number of occurrences of the specific variant. In 2009, the ENIGMA (Evidence-based Network for the Interpretation of Germline Mutant Alleles) consortium consortium was established with the purpose of evaluating the clinical significance of rare sequence variants by pooling genetic and associated clinical and histopathological information from a world-wide network of laboratories to gather sufficient data and resources to facilitate the classification of UVs.26  A germline mutation in BRCA1 or BRCA2 only represents the first hit in the classical Knudson's two-hit hypothesis, whereas the second inactivating somatic mutation often involves deletion of the wild-type allele, termed loss of heterozygosity (LOH). LOH has been reported to be present in the majority (>80%) of tumors arising from mutation carriers.27,28 In contrast, small somatic mutations involving a single or few bases are very rare.29 Another somatic inactivation mechanism, epigenetic silencing by promoter methylation, has been reported of BRCA1 in 9–13% of sporadic breast tumors, an up to 42% in non-BRCA1/2 hereditary breast tumors leading to reduced BRCA1 expression.30–34 In contrast, BRCA1promoter methylations are rare in tumors from BRCA1 and BRCA2 mutation carriers,35 and BRCA2promoter methylation in general is seldom observed in both sporadic and hereditary breast cancers.36  Familial non-BRCA1/2 Breast Cancer Several rare gene variants have been described to confer an increased risk of breast cancer, involving high-penetrance genes such as TP53, CDH1, PTEN, STK11, RAD51C, and RAD51D and the low/moderate-penetrance genes such as ATM, CHEK2, BRIP1, and PALB2, among others (reviewed by Vargas et al).37 In general, most of these genes are involved in the maintenance of genomic integrity and DNA repair mechanisms, and many are associated with multiple cancer syndromes such as Li–Fraumeni syndrome (TP53), Cowden syndrome (PTEN), and Peutz–Jeghers syndrome (STK11/LKB1).38–40 Furthermore, a number of common low-penetrance breast cancer alleles have recently been identified by genome-wide association studies (GWAS), including 10q26, 16q12, 2q35, 8q24, 5p12, 11p15, 5q11, and 2q33.41–43  Low- and moderate-penetrant genes/loci can only explain a minor fraction of the remaining non-BRCA1/2families that show high incidence of breast cancer. Despite intensive research, genetic linkage analysis, GWAS, and most recently, next-generation sequencing (NGS) exome studies have failed to identify other common high-penetrance breast cancer susceptibility genes, such as BRCA1 and BRCA2, and more than 70% of the genetic predisposition to breast cancer remains unexplained. No single high-penetrance gene is likely to account for a larger fraction of the remaining familial aggregation.44–49 Instead, the remaining predisposition is expected to be a mixture of rare high-risk variants and polygenic mechanisms involving more common and/or rare low-penetrance alleles or rare moderate-penetrance genes, acting in concert to confer a high breast cancer-risk.38 However, very recently germline mutations in RAD51C have been linked to high cancer-risk in a small number of hereditary breast and ovarian cancer (HBOC) families, supporting the hypothesis that some proportion of the remaining predisposition may be caused by rare high-risk alleles.50  Eventually, exogenous factors such as oral contraceptive, hormone replacement therapy, alcohol consumption, overweight, and physical inactivity are all known breast cancer-risk factors.51 An unknown fraction of these families with apparently strong family history could be attributable to such environmental risk factors or could, as breast cancer is a common disease, be random aggregation of sporadic breast cancer cases.  Pathological Characteristics of Hereditary Breast Cancer The majority of invasive breast cancers arising in BRCA1 and BRCA2 carriers are invasive ductal carcinomas (IDC) (>80%). A higher frequency of BRCA1 tumors are classified as medullary carcinomas compared to sporadic tumors (9% versus 2%).10,52 Medullary carcinomas are poorly differentiated, high-grade carcinomas with diffuse lymphocytic infiltrate but with a remarkably favorable prognosis, probably because of low incidence of lymph node metastasis.53 Notably, 11% of medullary carcinomas carryBRCA1 germline mutations.54 By contrast, excess of invasive lobular and tubular carcinomas has been reported for BRCA2 relative to BRCA1 tumors.10,55 BRCA1 tumors are more frequently high-grade compared to sporadic tumors. They have a higher number of mitosis, and show a high frequency of necrotic areas and a higher proportion of continuous pushing margins and lymphocytic infiltration. All these features point toward a more aggressive tumor type.56,57 Most BRCA2 tumors are grade 2/3 with high mitotic rates. Continuous pushing margins are also characteristic of BRCA2 tumors.  Breast tumors express a number of immunohistochemical (IHC) markers providing both prognostic and predictive information. The estrogen receptor (ER), progesterone receptor (PR), and human epidermal growth factor receptor (EGFR) 2 (HER2) are among the most important IHC markers. Among sporadic tumors, 70% are ER-positive and 50% are PR-positive, and HER2-overexpression is observed in approximately 15% of the cases. ER-positive tumors respond better to endocrine anti-estrogen treatment, whereas tumors overexpressing HER2 respond well to targeted therapy such as trastuzumab (Herceptin). Approximately 20% of all breast cancer cases are negative for ER, PR, and HER2, known as “triple-negative” (TN) cancers. The prognosis of TN tumors is very poor, not only because these tumors seem to be more aggressive than other breast cancers but also because endocrine and anti-HER2 therapies are ineffective, leaving chemotherapy as the only treatment option available.58,59  A recent study examining pathology data from 4,325 BRCA1 and 2,568 BRCA2 mutation carriers reported that 78% of tumors arising in BRCA1 carriers were ER-negative, while only 23% of tumors arising inBRCA2 mutation carriers were ER-negative. Furthermore, HER2-overexpression was only observed in approximate 10% of the tumors from mutation carriers. Consequently, 69% of the BRCA1 tumors were TN, which was true for only 16% of the BRCA2 tumors.10 The relation between BRCA1 mutations and low expression of the hormone receptors is significantly different from sporadic tumors even when adjusting for the younger age of the BRCA1 patients. The majority of BRCA1 tumors exhibit a basal/myoepithelial phenotype by expressing several basal markers including the cytokeratins CK5/CK6, CK14, caveolin, vimentin, laminin, p-cadherin, oesteonectin, and the EGFR.56,60 It has also been reported that BRCA1tumors stained more often p53-positive compared to sporadic, and this probably reflects the higher frequencies and distinct patterns of somatic TP53 mutations that are found among BRCA1 tumors.61,62 AsBRCA1 or BRCA2 inactivation leads to cell cycle arrest because of activation of p53, mutations in the TP53gene have been suggested as a mechanism to escape cell cycle arrest.63 Several attempts have been conducted where IHC profiles have been applied in combination with morphological characteristics to identify patients with a high risk of carrying a BRCA1 or BRCA2 mutation for clinical classification of unclassified sequence variants, but with mixed success.60,64–66  In contrast to BRCA1 tumors, BRCA2 tumors seem to be more similar to sporadic tumors with relation to the expression of IHC markers. Most BRCA2 breast tumors show a luminal phenotype by overexpressing ER and PR and the cytokeratins CK8 and CK18.64  Familial non-BRCA1/2 breast cancers have been shown to comprise a very heterogeneous group of cancers with respect to histopathological characteristics. It has been established that these cancers are often of lower grade compared to sporadic cancers, but with IHC profiles similar to sporadic cancers.33,67 Results from studies on breast cancers from CHEK2 mutation carriers have been inconsistent. Two studies found tumors from CHEK2 carriers to be more frequently ER-positive, while one study reported no difference between carriers and non-carriers.68–70  Clinical Implications of Hereditary Breast Cancer  Genetic counseling and risk assessment  Familial breast cancer cases are today identified by evaluation of a family pedigree showing breast and ovarian cancer cases. Presymptomatic testing for pathogenic mutations in BRCA1 and BRCA2 has become widespread during the last decade and is now used in the counseling of families with a strong history of breast and ovarian cancers and for estimating the cancer-risk of healthy family members.71,72 Mutation carriers are recommended intensive surveillance programs of breast and ovaries and offered prophylactic surgery. Prophylactic mastectomy has been shown to lower the risk of breast cancer among mutation carriers. Furthermore, the women are offered prophylactic bilateral salpingo-oophorectomy (BSO) after child-bearing age to lower their risk of developing both breast and ovarian cancers, even further.73–76 Just as important is the fact that if no mutation is detected in a family member of a known BRCA mutation-carrying family, the individual's risk of cancer is equal to that of the general population. Genetic testing of BRCA1 and BRCA2 is often laborious and complex because of the size of the genes. Though newer methods such as targeted NGS have improved the sensitivity, it is likely that a fraction of the mutations remains undetected. In addition, a recent Polish study has demonstrated that up to half of BRCA1 and BRCA2 mutation carriers lack an obvious family history and will therefore not be identified by current selection criteria.77 As described above, in >70% of families with aggregation of breast and ovarian cancers, pathogenic mutation in BRCA1 or BRCA2 cannot be identified. Consequently, the cancer-risk assessment becomes less accurate because of lack of presymptomatic testing options. In addition, unclassified sequence variants are often detected in the coding or non-coding regions of BRCA1 and BRCA2. The clinical significance of such variants is often uncertain and therefore remains a challenge in counseling and clinical management. Confident classification of these variants as well as identification of more high-risk alleles would provide a more accurate risk assessment and improve genetic counseling dramatically for this group of families.  Novel targeted treatment strategies for hereditary breast cancer  As inactivation of BRCA1 and BRCA2 leads to impaired HR DNA repair, it has been investigated whether mutation carriers would be sensitive to DNA cross-lining agents such as platinum salts, as they introduce double-strand DNA breaks. Very encouraging, high response rates to cisplatin have recently been demonstrated in patients with BRCA1 germline mutations.78,79  A novel potential targeted treatment strategy for breast cancer patients with BRCA1 or BRCA2 germline mutations that recently has emerged is the use of poly(ADP-ribose) polymerase (PARP) inhibitors. PARP1 is involved in base excision repair (BER) mechanisms, and inhibition of PARP1 leads to spontaneous single-strand DNA lesions. During DNA replication, these DNA nicks can degenerate to form double-strand breaks during DNA replication because of collapsed replication forks, which activate HR repair. As described previously, inactivation of BRCA1 or BRCA2 leads to impairment of the HR DNA repair pathway, sensitizing the cancer cells to PARP1 inhibition. Disabling both pathways results in chromosomal instability, cell cycle arrest, and apoptosis. Cell survival assays have showed that cells with BRCA1 or BRCA2 inactivation were highly sensitive to PARP-inhibitors.80–82 Early clinical trials demonstrated significant efficiency of PARP-inhibitors in BRCA-deficient breast and ovarian cancers.83–85 Because of the phenotypic similarities between BRCA1-associated and TN cancers, a phase 2 study has been conducted to test the efficiency of iniparib (in addition to standard chemotherapy) in metastatic TN cancers, with promising results.86 However, the clinical phase 3 trial failed to show significant improvements. BRCA1 and BRCA2 statuses were not assessed; it is therefore not possible to conclude whether a subgroup of BRCA1- and BRCA2-deficient tumors would have benefited from the treatment. This emphasizes the need for more refined methods of selecting patients who will respond to PARP-inhibitors.87 If targeted therapies against BRCA1- and BRCA2-deficient tumors such as cisplatin or PARP-inhibitors enter clinical practice, genetic testing becomes increasingly important to identify patients with BRCA-deficient tumors.  Molecular Profiling of Hereditary Breast Cancer During the last decades, the microarray technology has been used extensively to study breast cancer biology. Numerous studies have used the platform for transcriptome and genomic profiling analyses, and recently, studies of genome-wide microRNA and methylations profiling have emerged.88–93 Microarray-based molecular profiling studies have uncovered the complexity and heterogeneity of breast cancer and established that breast cancer is not a single disease entity but rather a group of distinct disorders.  Although an exhaustible number of microarray profiling studies of breast cancers have been published, few studies analyzing hereditary breast cancers exist. Small sample sizes are a common denominator of most of the early studies that have been published. High-quality RNA and DNA are a prerequisite for conducting microarray analysis, wherefore access to frozen tumor tissue is necessary. The small study numbers can be explained by the fact that hereditary breast cancers account for only a minor fraction of breast cancer cases and access to frozen tumor tissue is often limited. Recently, several studies on larger cohorts using newer generations of microarray platforms have been published. In the following, the early and the more recent studies will be discussed. Tables 1 and ?and22 represent overviews of the published transcriptome profiling studies and genomic profiling studies of hereditary breast cancers, respectively.  Table 1. Published microarray RNA profiling studies of hereditary breast cancers. Numbers refer to number of BRCA1, BRCA2, non-BRCA1/2, and sporadic breast cancers primary tumors analyzed. Studies with sample overlap are listed together  STUDY	BRCA1	BRCA2	NON- BRCA1/2	SPORADIC	TOTAL	GENE EXPRESSION PLATFORM	NOTE	REF Hedenfalk et al (2001)	7	8	–	7	22	cDNA arrays (6,512 clones)	 	94 van'tVeer et al (2002)	18	2	–	78	98	Oligo-array (Rosetta) (24,479 probes)	 	96 Hedenfalk et al (2003)	–	–	16	–	16	cDNA arrays (6,512 clones)	 	98 Bane et al (2009)	7	6	–	–	13	UHN human 19K cDNA arrays (19,008 clones)	 	117 Waddell et al (2010)	19	20	25	–	75	Illumina Human-6 v. 2 BeadChips (46,000 probes)	 	105 Waddell et al (2010)	18	19	29	–	76	Illumina Whole Genome-DASL (24,000 trans.)	6 ATM V2424G	109 Jönsson et al (2010) Jönsson et al (2012)	34	39	195	309	577	Operon Oligo-arrays (26,819 probes)	 	106,112 Fernández-Ramires et al (2009) Fernández-Ramires et al (2011)	13	–	14	22	49	CNIO human cDNA Oncochip v2 (7,237 clones)	 	108,111 Dudaladava et al (2006) Lisowska et al (2011)	12	1	8	14	35	Affymetrix HG U133 Plus 2.0 Chip (47,000 trans.)	 	189,97 Nagel et al (2011)	47	6	76	–	129	Affymetrix HG U133 Plus 2.0 Chip (47,000 trans.)	26 CHEK2 1100delC	110 Larsen et al (2013) Larsen et al (2014)	33	22	70	128	253	Agilent SurePrint G3 (60,000 probes)	 	34,107 Table 2. Published array-CGH studies of hereditary breast cancers. Numbers refer to number of BRCA1, BRCA2, non-BRCA1/2, and sporadic breast cancers primary tumors analyzed. Studies with sample overlap are listed together  STUDY	BRCA1	BRCA2	NON- BRCA1/2	SPORADIC	TOTAL	ARRAY-CGH PLATFORM	REF Hedenfalk et al (2003)	–	–	8	–	8	cDNA arrays (11,367 clones)	98 Jönsson et al (2005)	14	12	–	26	52	BAC array (5,000 clones)	113 Waddell et al (2010a)	11	9	14	–	34	Illumina CNV370 duo beadarrays (370,000 SNPs)	105 Jönsson et al (2010)	17	31	126	172	344	BAC array (32,000 clones)	112 Melchor et al (2007) Melchor et al (2008)	19	24	31	19	93	BAC array (4,134 clones)	114 119 Joosse et al (2009) Joosse et al (2012)	32	57	89	48	226	BAC/PAC array (3,500 clones)	115 116 Gene-expression profiling of hereditary breast cancer The early studies  The first microarray-based study of hereditary breast cancers was published by Hedenfalk et al in 2001.94 With an underlying hypothesis that germline BRCA1/2 mutations have a profound impact on the gene-expression pattern, they analyzed tumors from BRCA1 (n = 7) and BRCA2 (n = 8) mutation carriers and sporadic tumors (n = 7). The authors identified 51 genes whose variation in expression best differentiated the three groups of cancers. Two different classification schemes were used for classification of BRCA1 and BRCA2, one for separating BRCA1 tumors from non-BRCA1 tumors and another for separating BRCA2 from non-BRCA2 tumors. All seven BRCA1 tumors were correctly classified, while one non-BRCA1 tumor was misclassified as a BRCA1 tumor. Further investigations revealed hypermethylation of the BRCA1 promoter in the single misclassified tumors. Distinguishing BRCA2 tumors from non-BRCA2 tumors were less successful, predicting 5 out of 8 BRCA2 tumors correctly and 13 out of 14 tumors withoutBRCA2 mutations correctly. Furthermore, they identified 176 genes with distinct expression betweenBRCA1 and BRCA2 tumors with genes involved in DNA repair and apoptosis pathways to be higher expressed in BRCA1 relative to BRCA2 tumors. The study served as a proof-of-concept study; however, concerns have been raised because of the small sample size and a lack of appropriate matching according to clinical parameters such as ER-status, known to have profound impact on the gene-expression pattern.95 In later BRCA1 classification studies by van'tVeer et al and Lisowska et al, samples were matched according to ER-status prior to BRCA1 classification.96,97 Lisowska obtained only near-random classification while van't Veer achieved high accuracy (95%) when classifying 17 ER- BRCA1 tumors and 21 ER-sporadic tumors. Based on absolute correlation coefficients they identified 100 optimal marker genes for use in a leave-out one cross validation (LOOCV) classification algorithm. Again, promoter hypermethylation was demonstrated in a sporadic tumor classified as BRCA1-like. The main concern has been that the genes used for classification were identified using all samples, including also the left-out ones, wherefore the classification performance may be biased because of possible information leakage. Notably, no gene overlap was seen between the gene signatures identified by van'tVeer et al and Hedenfalk et al. Only few years after their first pioneering study, Hedenfalk et al analyzed the gene-expression patterns of 15 primary tumors and 1 metastatic tumor from eight hereditary breast cancer families where no BRCA1/2mutations could be detected (non-BRCA1/2).98 Based on class discovery analysis, the authors were able to identify 2 distinct and homogenous subgroups among the 16 tumors. Sixty genes were found to be differentially expressed between the two subgroups. Of these, ribosomal-related genes were overrepresented. Notably, all families in which multiple family members were examined remained intact when divided into subgroups. The authors noted that these subgroupings could reflect different underlying genetic predispositions; however, they never validated their observation.  Molecular subtypes of hereditary breast cancer  A pioneering study in 2000 by Perou and colleagues was the first to show that breast cancers can be divided into subtypes distinguished by differences in their gene-expression profiles.99 In subsequent studies, these observations have been repeated in larger sample series, and it is now established that at least four intrinsic molecular subtypes exist, designated basal-like, luminal A (lumA), luminal B (lumB), and HER2-enriched. These subtypes correspond broadly to histopathological characteristics and correlate to clinical outcome. Basal-like cancers are mostly high-grade and TN tumors (ER-negative, PR-negative, and HER2-negative), while HER2-enriched cancers often show amplification and high expression of the HER2 (ERBB2) gene and a series of genes located in the ERBB2 amplicon. Cancers of the luminal subtypes are ER-positive. In addition, lumA is low-grade and PR-positive tumor, while lumB is often high-grade cancer and to some extent PR-negative. The intrinsic subtypes are found to be highly conserved across different microarray platforms and across tumors from distinct ethnic populations.100–104  The first study to investigate molecular breast cancer subtypes in association with hereditary breast cancers was conducted by Waddell et al in 2010.105 Their study group comprised BRCA1 (n = 19), BRCA2 (n = 30), and non-BRCA1/2 (n = 25) hereditary breast cancers. Subtype prediction by the PAM50 classifier revealed that 74% BRCA1 tumors were basal-like, 73% of BRCA2 tumors were luminal (equally distributed among lumA and lumB), and 52% of non-BRCA1/2 tumors were lumA. These observations has subsequently been confirmed, first by Jönsson and colleagues in a large cohort comprising BRCA1 (n = 34), BRCA2 (n = 39), and non-BRCA1/2 (n = 195) and more recently by our group in a sample series of 33 BRCA1, 22 BRCA2, and 70 non-BRCA1/2 samples.106,107 Strong associations between basal-like andBRCA1-associated breast cancers (85% and 61%), as well as lumB and BRCA2-associated cancers (56% and 73%) were observed in both studies. Fernández-Ramires et al analyzed 14 tumors from BRCA1 mutation carriers of which 9 were ER-negative.108 In the study, they were able to substratify the ER-negative tumors into two groups with slight differences in the magnitude of the expression of immune response transcripts and REL/NF?B transcription factors. These subgroups showed some association with the BRCA1 mutation type (protein truncating versus missense).  In a recent study, we analyzed 70 non-BRCA1/2 cancers and found that the distribution of subtypes was markedly different from the distribution found among BRCA1/2 mutation carriers.34 All five molecular subtypes were found within the non-BRCA1/2 tumor class. The majority of non-BRCA1/2 tumors were mainly classified as lumA (47%) or lumB (26%), while fewer were basal-like (13%), HER2-enriched (10%), and normal-like (4%). The distribution of molecular subtypes among the non-BRCA1/2 tumors was found to be similar to the distribution of sporadic tumors; although a tendency toward more non-BRCA1/2 tumors was basal-like while fewer were classified as lumB. These numbers were highly concordant with the previous studies.105,106 From 11 families, tumor material from more than one affected individual was included in the study. Surprisingly, we found that members of the same family shared the same tumor subtype in 8 of the 11 families. Three of the families were characterized by lumA tumors only (including the three-case family), three families had lumB tumors, one had HER2-enriched tumors, and one had only basal-like tumors. To confirm our observations, we subtyped the samples of Hedenfalk et al98 consisting of tumors from a total of five high-risk families. The patterns of aggregation of molecular subtypes within families were confirmed in four of the families. These findings could indicate an underlying common genetic basis in these families. The family members may carry an inherited susceptibility not just to breast cancer but to a particular subtype of breast cancer. In support of the “same gene—same subtype” hypothesis, in another study by Waddell et al, the authors noticed that all tumor biopsies from ATMmutation carriers included in their study were classified as luminal (four lumB and two lumA).109 Within a large non-BRCA1/2 family, four out of five family members were classified as lumA. Furthermore, a study by Nagel et al included a group of 26 breast tumors from CHEK2*1100delC carriers; all were classified as luminal tumors (8 lumA and 18 lumB).110 The cancer-risk and tumor subtype may either be a result of private mutations in high-penetrance genes or be a result of multiple low/moderate-penetrant genes acting in concert. In light of these findings, future genetic analysis may benefit from subgrouping families into molecularly homogeneous subtypes in order to search for new high-penetrance susceptibility genes.  In a study by Fernández-Ramires et al of 14 non-BRCA1/2 hereditary breast cancers, 2 subgroups very similar to the intrinsic lumA and lumB subtypes were identified.111 By comparing the lumA non-BRCA1/2with sporadic tumors of the same subtype, they identified a set of 157 deregulated genes of which 21 could be linked to DNA damage response canonical pathway. No differences between lumB non-BRCA1/2 and its sporadic counterpart were detected.  BRCA1/2 classification within tumor subgroups  Because of the strong association between BRCA1/2mutation status and molecular subtypes, we choose to stratify tumor samples according to molecular subtype prior to classification in order to avoid potential confounding effects.107 By conducting BRCA1-versus-sporadic classification within only basal-like samples using support vector machine (SVM)-based LOOCV, we found that basal-like BRCA1 tumors could successfully be distinguished from sporadic tumors of the basal-like subtype with high accuracy (balanced accuracy: 83%, sensitivity: 85%, specificity: 80%). Likewise, BRCA2 classification was performed among lumB tumors, as the vast majority of BRCA2tumors were of the lumB subtype. This resulted in a balanced accuracy of 89% (sensitivity: 88%, specificity: 90%). We sought to validate our subtype-specific BRCA1/2 signatures in a set of independent samples. Using the data sets of van'tVeer and Jönsson studies,96,112 we validated our BRCA1/2 signatures. Using the two independent data sets, we were able to successfully validate both the BRCA1 consisting of 100 genes and BRCA2 signature of 110 genes with high accuracies (82–87%). Our results support the hypothesis that BRCA1-associated tumors represent a distinct biological subgroup among basal-like tumors, which has been a topic of debate. Likewise, BRCA2-associated tumors pose a distinct subgroup among lumB tumors. Next, we applied the subtype-specific signatures to predict BRCA1 and BRCA2associations among non-BRCA1/2 tumors, respectively.34 We found that seven out of nine basal non-BRCA1/2 samples were BRCA1-like. In a similar approach using our lumB BRCA2 signature, we identified 7 out of 18 (39%) lumB non-BRCA1/2 tumors to be BRCA2-like. This could indicate BRCA1/2 deficiencies in these tumors, either caused by an inactivating mutation not detected by current methods or epigenetic silencing such as promoter hypermethylation of the BRCA1/2 genes or other susceptibility genes in the same pathway. In three of the BRCA1-like tumors, we provided evidence for epigenetic inactivation ofBRCA1 by promoter methylation.  Although additional validation studies are required, indication of BRCA1/2 involvement (BRCAness), using subtype-specific BRCA1/2 signatures in combination with subtype classification, RNA profiling could potentially be valuable as a tool for distinguishing pathogenic mutations from benign variants, for identifying undetected mutation carriers, and for selecting patients sensitive to new therapeutics such as PARP-inhibitors.  Genomic aberration in hereditary breast cancer With the implementation of microarray-based comparative genomic hybridization (array-CGH), high resolution analysis of chromosomal aberrations in tumor samples became easy accessible. The first study utilizing array-CGH for analysis of hereditary breast cancers was in 2005 by Jönsson et al.113 The investigators obtained genomic profiles from BRCA1 (n = 14), BRCA2 (n = 12), and sporadic (n = 26) breast cancer patients. Using SVMs classification, 11 of 12 samples with BRCA1 mutations were correctly identified in the BRCA1 classification, while 4 non-BRCA1 samples were misclassified. BRCA2classification resulted in 9 of 12 samples correctly classified and 4 misclassified. In addition, they identified 4p, 4q, and 5q as frequently lost in BRCA1 tumors relative to sporadic tumors. 7p and 17q24 were found to be frequently gained in BRCA2 compared to sporadic tumors. The study observed highest frequencies of copy number alternations in BRCA1 tumors. The regions described as discriminative by Jönsson et al were further evaluated in an array-CGH study by Melchor et al in a series composed ofBRCA1 (n = 19), BRCA2 (n = 24), non-BRCA1/2 (n = 31), and sporadic tumors (n = 19).114 The authors observed that the regions mainly differentiated ER-positive tumors from ER-negative tumors rather thanBRCA mutation status, caused by the fact that in the Jönsson study, all BRCA1 tumors were ER-negative and all BRCA2 tumors were ER-positive. On this background, it was suggested that ER-status should be considered in future study designs. Five years after their first study, Jönsson and colleagues reported in 2010 a study of a set of 346 primary tumor samples (plus 13 metastases), including BRCA1 (n = 17),BRCA2 (n = 31), non-BRCA1/2 familiar (n = 126), and sporadic (n = 172) tumors.112 The study identified genomic subtypes by unsupervised clustering of the copy number profiles designated basal-complex, 17q12, luminal-complex, luminal-simple, amplifier, and mixed. The genomic subtypes were highly concordant to the intrinsic subtypes determined by gene-expression. The majority of BRCA1 tumors (77%) had the basal-complex subtype (comparable to basal-like), while the majority of BRCA2 (78%) were luminal-complex (comparable to lumB). The familial non-BRCA1/2 samples were distributed across the different genomic subtypes similar to the sporadic cancers. Luminal-complex BRCA2 tumors were characterized by losses on 3p21.31, 3p14.1, 6q16.2, 13q14.2, 14q24.3, and 22q13.31 and gains on 17q25.3 compared with non-BRCA2 tumors in the same genomic subtype, whereas the sporadic tumors showed more-frequent gain of 11q13.3. No region was found to differ significantly between BRCA1 and non-BRCA1 tumors in the basal-complex subtype.  From these array-CGH studies, among others, it also became clear that patterns of genomic aberrations are highly influenced by the ER/HER2 status and the molecular subtype of the tumors. To construct subtype-independent BRCA1 and BRCA2 classifiers, Joosse and colleagues used ER-matched tumor samples for feature selection and training of the classifiers. In Joosse et al,115 18 BRCA1 and 32 sporadic tumors were used as training set for construction of a BRCA1 classifier, while 16 BRCA1 and 16 sporadic tumors made up the test set. Using this approach, a sensitivity of 88% and a specificity of 94% when applied to the test set were obtained. The classifier was also used to identify BRCA1-like tumor profiles among 48 non-BRCA1/2 tumors from HBOC families. The results showed that 2 of the 48 non-BRCA1/2 breast tumors exhibited chromosomal aberrations similar to those found in BRCA1-mutated tumors. Further analysis demonstrated LOH of BRCA1 in both cases and hypermethylation of BRCA1 gene promoter in one case. The most abundant genomic abbreviations that differed between BRCA1 and sporadic tumors were 3q22-27 (gain), 5q12-14 (loss), 6p23-22 (gain), 12p13 (gain), 12q21-23 (loss), and 13q31-34 (gain). A similar approach was used by Joosse et al for construction of a BRCA2 classifier, using a training set of 28 BRCA2and 28 sporadic tumors.116 From a validation set of 19 BRCA2 and 19 sporadic tumors, they achieved a sensitivity of 89% and a specificity of 84%. Testing a set of 89 cases from non-BRCA1/2 high-risk families, 12 were found to exhibit a high level of similarity with true BRCA2-mutated breast tumors. In three cases, additional indications of dysfunctional BRCA2 were found by determining allele-specific mRNA expression. Nine other cases demonstrated LOH/allelic imbalance of the BRCA2 locus, indicating possible loss of BRCA2 not detected by standard diagnostic procedures. Chromosomal aberrations specific for BRCA2-mutated tumors were loss of 13q and 14q and gain of 17q.  Conclusion and Future Perspectives The results from the last decade of pathological and molecular characterization of hereditary breast cancer have unquestionably contributed with important insights into the biological mechanism underlying hereditary breast cancers. It is now well established that tumors of hereditary breast cancers are not phenotypically distinct groups of cancers, instead they are associated with the intrinsic molecular subtypes. BRCA1 tumors are mainly TN/basal-like, BRCA2 tumors are ER+/lumB cancers, and non-BRCA1/2 tumors are more phenotypically heterogeneous but most often of the ER+/luminal subtypes. The described studies also stress the importance of careful study design. Because of the strong association to the molecular subtypes, proper sample matching is important to avoid bias in order to detect genomic features unique for hereditary breast cancers. By stratifying for ER-status or molecular subtypes, recent RNA- and DNA-based classification studies have demonstrated that tumors from BRCA1 and BRCA2 mutation carriers represent distinct biological entities among ER?/basal-like and ER+/lumB tumors, respectively. Signatures based on transcriptome as well as genome profiling have proven suitable for prediction of BRCA1/2 status with high accuracies and have been shown to have the capacity to identify tumors with BRCA1/2-like molecular phenotypes among tumors with no recognized BRCA1/2 mutation. Although more research on larger cohorts is required, molecular signatures could have the potential to improve diagnostics by facilitating the clinical interpretation of the large number of sequence variants of unknown clinical significance found in the BRCA1/2 genes by distinguishing pathogenic mutations from benign variants. Such signatures could also be used as a tool for preselecting patients for mutation screening, as a significant proportion of BRCA1and BRCA2 germline mutation carriers do not have a family history of breast cancers. New targeted therapies such as PARP-inhibitors have been demonstrated to be effective treatments for BRCA1/2mutation carriers because of dysfunctional HR DNA repair. In addition to germline mutations, other mechanisms, such as somatic and epigenetic inactivation of BRCA1/2, can lead to BRCA-deficiency and impaired HR DNA repair. Molecular signatures could potentially prove to provide a general method for detecting BRCA-deficient tumors sensitive to new target therapies making it applicable for optimal treatment decisions. Molecular profiling may also be valuable to future genetic analysis by stratifying tumor/families into molecularly homogenous subgroups to aid the search for new breast cancer susceptibility genes. The landscape of hereditary breast cancer is starting to emerge; however, studies of non-coding RNA expression (such as microRNA and lncRNA), NGS, as well as epigenetic studies will undoubtedly add important details to the description of the complex genetic architecture underlying hereditary breast cancer.  "	267	1471	12227	1527	16.7909283236933	43.7265189417375	-501.954964316358	84.6406367295809
122	"13-10-08 11:34"	17529974	"deCode Versus Arthur Caplan PhD."	"news_17529974_122.txt"	"To attempt to sort out the hype from the hope, Sherpa Style. I will review each and every SNP that deCode is using for it's Breast Cancer Test. This weekend I will cover the first 2. But first some hype from both sides.  Dr Caplan from MSNBC  Genetic testing for all sorts of conditions is all the rage these days. Everywhere you turn, some company is urging you to spit in a cup, take some blood or swab your cheek so your DNA can reveal your health risks, know who your long-dead ancestors are, pick the right mate or help you design a diet that is perfect for your genetic makeup. But, \"spitomics\" has gotten way ahead of genomics.  Sadly, the tests Decode and other companies are offering are more likely to empty family pocketbooks and leave women with a false sense of security than they are to prevent breast cancer.   Dr Gulcher from deCode  Arthur Caplan stresses caution in the application of the new genetic risk tests for common diseases and I certainly agree that genetic testing should be applied with care. However, he goes too far when he says that the new deCODE BreastCancer genetic risk test is only useful for women who have two or more close relatives with breast cancer, is not based on large enough studies to be accurate, and is not regulated........Each of the genetic markers in this risk test have been replicated in between 5 and 30 different populations in studies by deCODE genetics, the National Cancer Institute, and UK Cancer Research.   These studies have been published in the most prestigious, peer-reviewed journals, including Nature Genetics and the New England Journal of Medicine. Altogether almost 100,000 patients and controls have been studied to define the marker risks. We made this test available for physicians to order for their patients through our reference laboratory which is regulated under CLIA by the US Federal government.   There are two major types of breast cancer: the rare, early onset form that occurs in certain families and for the detection (for which the Myriad Genetic test is well suited), and the common form which accounts for 95 percent of breast cancer.   Well, Dr. Jeff, you are making the case for BRCA smaller than the data shows.....So right off the bat I am a little suspect.....The number for familial breast cancer is 10-12% and BRCA has the majority of that......Oh and you do read the economist don't you? Famous is not always better buddy.  Ok, so who is right. The chances are high that they both are. But let's go to the tape!   What are the SNPs they test for? On limited weekend hours I will review 2 SNPs.   1. rs13387042 when looked up in a pubmed search only shows one article in Nature, by guess who? deCode.....still waiting for this \"Well replicated SNP\"  What does this SNP reveal and for whom?  Population: Icelanders, replicated on Northern Europeans (Sweden, Spain, Holland, US MEC)  Prevalence: 25% of Europeans, widely varied in other ethnicities  Function: Unknown, no genes known in this linkage disequilibrium block.  Penetrance: Unknown, OR is 1.2 for ER positive and 1.06 for ER negative  This study isolated 10 SNPs and only 2 SNPs replicated, I don't see the unreplicated ones in the paper. Importantly, this SNP did not replicate perfectly in the Swedes.... The SNP varied widely between ethnicities in the Multi-Ethnic Cohort in the US.......They observed no interaction between the 2 SNPs that replicated in Caucasians.....The effect seems that it could be recessive.....   The study even acknowledges that this was a limited effort in finding risk SNPs.....\"However as the relative risks remain low, they (these SNPs) can only account for a small fraction of the familial clustering of this disease.   2. rs4415084 guess what, the same thing happened with this SNP. Only one article, by guess who? deCode. This time in the Brief Communications of Nature Genetics......I look forward to the Independant Replication...   Population: Iceland first, then replication in (Sweden, Spain, Holland, US MEC). It flopped in Nigerians!  Prevalence: Not reported in this one and only paper on this SNP  Function: Unknown, but maybe linked to FGF10 which is amplified in 10% of breast cancers. Also MRPS30 is in this area....but really, we have no freakin' clue.  Penetrance: Unknown, but the OR for ER positive breast cancer is 1.27, for total breast cancer is OR of 1.14   So let me translate. These are 2 of the seven SNPs DeCode claims will help show risk of common (Read as not BRCA related) breast cancer. If this is any indication of the rest, I am sad to say that they are out on a limb here.   Several clinical questions come up when I want to order this test.  1. Who do I test? In the case of these SNPs, I would guess white women.  2. How common is this risk? Not very common in the case of Asians or Africans. In fact in one of these papers, a SNP being tested for didn't show increased risk, it actually showed protection from breast cancer.  3. How do I counsel a positive test? Tough to say. We don't know the penetrance, we know an odds ratio for a certain group.  4. Can I see deCode's data on their magical risk calculator thingy that includes these SNPs? Or is that a trade secret?  5. How reliable is this science? Not very, the studies were replicated by deCode and not by other groups.....  6. Is this \"test\" validated? I would love to review the seven panel test publication....oh wait, I couldn't find it.....   Not all of these SNPs are that thoroughly validated or as \"replicated\" as Dr Gulcher said. So this is the case of rushing to market with a test.   The Sherpa Says:  This test is Hype until proven otherwise. I await the future studies on these SNPs. Dr Jeff does a good job on deCode's blog of promoting it though. I know early detection is key and pre-disease is the new disease, but a clinician has to have confidence in their tools. This one is a little primitive for me.......and at worse could give patients a false sense of security. So guess what......Jeff and Art, you are both correct. "	79	438	1553	119	10.1405020429294	13.0853014276631	-98.7554820530605	28.4110912664008
[truncated: 22,462,389 more chars]
