# Supplementary material for: Scientific clickbait: Examining media coverage and readability in genome-wide association research
Source: PLoS One. 2024 Jan 5;19(1):e0296323. doi: 10.1371/journal.pone.0296323 (PMC10769046; doi:10.1371/journal.pone.0296323)
Supplement: S2 Dataset — (ZIP) [file pone.0296323.s002.zip › S2 Dataset.txt]

pubmedid	altscore	pubyear	nhits	ini_nq	JIF_pyear	icd10	icd10_3	pub_nnews	pub_nblogs	trait	nmentions	nmentions_new
15761122	66	-8	1	146	41.058	7	2	3	3	Age-related macular degeneration	6	5
16252231	15	-8	1	1329	8.855	6	2	0	0	Parkinson's disease	0	0
16614226	61	-7	0	982	30.028	4	2	3	4	Obesity	7	6
16648850	18	-7	1	1031	24.176	0	0	0	3	QT interval	3	3
17052657	4	-7	3	537	9.479	6	2	0	0	Parkinson's disease	0	0
17053108	19	-7	1	226	30.028	7	2	1	0	Age-related macular degeneration (wet)	1	0
17053149	37	-7	0	341	30.028	0	0	0	4	Memory performance	4	3
17068223	33	-7	1	1095	30.028	11	2	0	2	Inflammatory bowel disease	2	2
17099884	0	-7	0	2020	0	5	1	0	0	Addiction	0	0
17158188	12	-7	2	948	8.099	5	1	0	0	Nicotine dependence	0	0
17223258	9	-6	0	673	3.398	2	2	0	1	Lung cancer	1	1
17293876	40	-6	3	1275	28.751	4	2	1	4	Type 2 diabetes	5	4
17357082	0	-6	0	632	0	6	2	0	0	Progressive supranuclear palsy	0	0
17362836	7	-6	6	547	10.169	6	2	0	1	Amyotrophic lateral sclerosis	1	1
17395743	3	-6	1	207	8.261	14	2	0	0	End-stage renal disease	0	0
17401363	24	-6	2	2329	25.556	2	2	0	2	Prostate cancer	2	0
17401366	12	-6	3	4517	25.556	2	2	0	1	Prostate cancer	1	0
17407593	0	-6	0	454	2.419	5	1	0	0	Nicotine dependence	0	0
17434096	6	-6	4	517	10.169	9	2	0	0	Stroke	0	0
17434869	226	-6	1	10659	26.372	0	0	20	15	Body mass index	35	26
17435756	16	-6	4	1923	25.556	11	2	0	2	Crohn's disease	2	1
17447842	21	-6	3	1475	8.721	11	2	0	2	Crohn's disease	2	0
17460697	21	-6	3	6674	25.556	4	2	0	2	Type 2 diabetes	2	0
17463246	54	-6	1	1453	26.372	0	0	0	8	Apolipoprotein A1 levels	8	7
17463248	68	-6	10	2335	26.372	4	2	2	7	Type 2 diabetes	9	3
17463249	44	-6	10	4862	26.372	4	2	0	4	Type 2 diabetes	4	0
17470457	16	-6	0	341	7.806	0	0	1	0	Episodic memory	1	1
17474819	0	-6	1	1086	0	6	2	0	0	Alzheimer's disease (late onset)	0	0
17478679	84	-6	1	8335	26.372	9	2	1	9	Myocardial infarction	10	4
17478681	85	-6	0	634	26.372	9	2	1	8	Coronary heart disease	9	1
17486107	21	-6	1	1024	10.9	5	1	0	2	Bipolar disorder	2	0
17505501	7	-6	0	204	0	11	2	0	0	Response to ximelagatran treatment (increased serum alanine aminotransferase levels)	0	0
17522711	13	-6	1	322	10.9	5	1	0	1	Schizophrenia	1	1
17529967	0	-6	6	754	0	2	2	0	0	Breast cancer	0	0
17529973	33	-6	1	2287	25.556	2	2	0	2	Breast cancer	2	0
17529974	33	-6	2	13145	25.556	2	2	1	2	Breast cancer	3	2
17553421	13	-6	1	736	13.41	6	2	0	0	Alzheimer's disease (late onset)	0	0
17554260	37	-6	12	5000	25.556	4	2	0	5	Type 1 diabetes	5	2
17554261	25	-6	9	4686	25.556	11	2	0	3	Crohn's disease	3	1
17554300	123	-6	7	4806	28.751	5	1	0	20	Bipolar disorder	20	10
17558408	27	-6	2	2200	25.556	11	2	0	3	Celiac disease	3	0
17603472	26	-6	2	5026	28.751	9	2	0	1	Atrial fibrillation/atrial flutter	1	0
17603485	35	-6	2	12791	25.556	2	2	0	4	Prostate cancer	4	2
17611496	20	-6	1	2237	28.751	10	2	0	2	Asthma	2	1
17618283	9	-6	1	2593	25.556	2	2	0	0	Colorectal cancer	0	0
17618284	14	-6	1	1890	25.556	2	2	0	2	Colorectal cancer	2	0
17632509	10	-6	1	640	25.556	11	2	0	1	Gallstone disease	1	1
17632545	27	-6	4	2171	28.751	4	2	2	1	Type 1 diabetes	3	1
17634447	17	-6	1	15970	52.589	6	2	0	1	Restless legs syndrome	1	1
17634449	19	-6	7	4864	52.589	9	2	0	0	Coronary heart disease	0	0
17637780	19	-6	3	2045	25.556	6	2	0	2	Restless legs syndrome	2	0
17641165	34	-6	0	486	26.372	1	2	0	4	HIV-1 viral setpoint	4	4
17653210	0	-6	1	188	0	4	2	0	0	Type 2 diabetes nephropathy	0	0
17658951	32	-6	3	4741	8.721	4	2	1	2	Obesity-related traits	3	1
17660530	33	-6	6	3362	52.589	6	2	0	3	Multiple sclerosis	3	3
17667963	8	-6	1	2054	10.9	0	0	0	1	Neuroticism	1	0
17668382	4	-6	2	997	11.092	4	2	0	0	Type 2 diabetes	0	0
17671248	10	-6	0	928	52.589	6	2	0	1	Amyotrophic lateral sclerosis	1	0
17684544	3	-6	3	792	0	11	2	0	0	Crohn's disease	0	0
17690259	21	-6	1	14549	26.372	7	2	0	2	Glaucoma (exfoliation)	2	1
17767157	59	-6	1	4921	25.556	0	0	0	8	Height	8	3
17767159	12	-6	3	179	25.556	0	0	0	0	F-cell distribution	0	0
17804789	6	-6	3	382	9.598	11	2	0	0	Crohn's disease	0	0
17804836	10	-6	3	3372	52.589	13	2	0	0	Rheumatoid arthritis	0	0
17827064	9	-6	1	911	10.169	6	2	0	0	Amyotrophic lateral sclerosis	0	0
17846124	3	-6	0	561	8.261	4	2	0	0	Type 2 diabetes	0	0
17846125	0	-6	0	895	0	4	2	0	0	Type 2 diabetes	0	0
17846126	3	-6	0	419	8.261	4	2	0	0	Type 2 diabetes	0	0
17848626	0	-6	0	1394	0	4	2	0	0	Type 2 diabetes and 6 quantitative traits	0	0
17903292	3	-6	1	981	2.419	0	0	0	0	Cystatin C	0	0
17903293	0	-6	21	1012	2.419	0	0	0	0	Select biomarker traits	0	0
17903294	3	-6	4	886	2.419	0	0	0	0	Factor VII	0	0
17903295	9	-6	10	1675	2.419	0	0	0	1	Aging traits	1	1
17903296	3	-6	8	1382	2.419	0	0	0	0	Bone mineral density	0	0
17903297	0	-6	14	694	2.419	0	0	0	0	Cognitive test performance	0	0
17903298	0	-6	1	1174	0	4	2	0	0	Diabetes (incident)	0	0
17903299	0	-6	0	1087	0	0	0	0	0	Lipid traits	0	0
17903300	0	-6	3	1651	0	0	0	0	0	Body mass index	0	0
17903301	6	-6	8	1238	2.419	0	2	0	0	Echocardiographic traits	0	0
17903302	3	-6	9	1327	2.419	0	0	0	0	Blood pressure	0	0
17903303	0	-6	3	678	0	9	2	0	0	Coronary artery calcification	0	0
17903304	0	-6	3	1651	0	9	2	0	0	Atrial fibrillation	0	0
17903305	0	-6	9	723	0	2	2	0	0	Breast cancer	0	0
17903306	0	-6	2	2306	0	0	0	0	0	Electrocardiographic traits	0	0
17903307	1	-6	2	1222	2.419	0	0	0	0	Mean forced vital capacity from 2 exams	0	0
17903308	0	-6	5	941	0	0	0	0	0	Sleep-related phenotypes	0	0
17911428	0	-6	0	165	0	12	2	0	0	Lupus	0	0
17934461	0	-6	1	1890	0	2	2	0	0	Colorectal cancer	0	0
17952075	66	-6	4	2986	25.556	0	0	0	13	Blond vs. brown hair color	13	9
17975299	4	-6	1	1086	0	6	2	0	0	Alzheimer's disease	0	0
17982456	0	-6	2	1608	0	13	2	0	0	Rheumatoid arthritis	0	0
17997608	0	-6	1	4305	0	0	0	0	0	Urate levels	0	0
17998437	0	-6	1	1489	0	6	2	0	0	Alzheimer's disease	0	0
17999355	12	-6	3	737	11.092	0	0	0	1	Skin pigmentation	1	1
18057069	0	-6	1	432	0	6	2	0	0	Amyotrophic lateral sclerosis	0	0
18067574	19	-5	0	860	3.89	0	0	0	2	General cognitive ability	2	2
18073375	0	-6	0	2834	0	2	2	0	0	Prostate cancer	0	0
18075462	0	-6	1	100	0	9	2	0	0	Coronary spasm	0	0
18084291	0	-6	3	1458	0	6	2	0	0	Amyotrophic lateral sclerosis	0	0
18159244	0	-6	1	929	0	4	2	0	0	Obesity (early onset extreme)	0	0
18179892	10	-5	3	1955	10.153	0	2	0	0	LDL cholesterol	0	0
18193043	39	-5	10	8656	30.259	0	0	0	4	HDL cholesterol	4	2
18193044	29	-5	6	2758	30.259	0	0	0	2	HDL cholesterol	2	1
18193045	22	-5	5	6669	30.259	0	0	0	3	Height	3	1
18193046	3	-5	4	2011	30.259	0	0	0	0	Triglycerides	0	0
18195134	5	-5	0	206	0	6	2	0	0	Response to interferon beta therapy	0	0
18198356	3	-5	1	2171	8.398	4	2	0	0	Type 1 diabetes	0	0
18204098	13	-5	9	4651	50.017	13	2	0	0	Systemic lupus erythematosus	0	0
18204446	10	-5	6	3057	30.259	13	2	0	0	Systemic lupus erythematosus	0	0
18204447	13	-5	1	794	30.259	13	2	0	0	Systemic lupus erythematosus	0	0
18227835	7	-5	0	7481	12.537	5	1	0	0	Nicotine dependence	0	0
18239089	32	-5	1	1702	28.103	0	0	0	3	Recombination rate (females)	3	3
18245381	23	-5	2	4305	9.38	0	0	0	1	Fetal hemoglobin levels	1	1
18252221	29	-5	1	1406	10.153	0	0	0	2	Iris color	2	2
18262040	7	-5	3	11685	28.409	0	0	0	0	LDL cholesterol	0	0
18264096	19	-5	7	2329	30.259	2	2	0	1	Prostate cancer	1	0
18264097	26	-5	12	3748	30.259	2	2	0	4	Prostate cancer	4	3
18264098	17	-5	2	23226	30.259	2	2	0	2	Prostate cancer	2	0
18282107	3	-5	1	2931	8.883	5	1	0	0	Schizophrenia	0	0
18311140	22	-5	8	2189	30.259	11	2	0	2	Celiac disease	2	0
18316681	0	-5	0	580	0	5	1	0	0	Methamphetamine dependence	0	0
18317468	12	-5	0	3469	12.537	5	1	0	1	Bipolar disorder	1	0
18325910	0	-5	0	1000	0	4	2	0	0	Obesity	0	0
18326623	6	-5	1	554	9.38	2	2	0	0	Breast cancer	0	0
18327256	21	-5	1	1644	30.259	0	0	0	2	Urate levels	2	1
18327257	25	-5	1	794	30.259	0	2	0	2	Urate levels	2	0
18332876	0	-5	1	1179	0	5	1	0	0	Schizophrenia	0	0
18347602	13	-5	6	1471	12.537	5	1	2	0	Schizophrenia	2	2
18360741	0	-5	0	838	0	0	0	0	0	Environmental confusion in the home	0	0
18364390	0	-5	2	606	7.249	12	2	0	0	Psoriasis	0	0
18369459	12	-5	3	737	8.883	12	2	0	1	Psoriasis	1	0
18372901	15	-5	3	1983	30.259	2	2	0	1	Colorectal cancer	1	1
18372903	35	-5	16	10128	30.259	4	2	1	2	Type 2 diabetes	3	1
18372905	12	-5	5	1849	30.259	2	2	0	1	Colorectal cancer	1	0
18385676	36	-5	3	2291	30.259	2	2	0	4	Lung cancer	4	0
18385738	28	-5	1	4448	31.434	2	2	0	1	Lung cancer	1	0
18385739	53	-5	1	10995	31.434	5	1	2	4	Nicotine dependence	6	4
18391950	23	-5	18	15821	30.259	0	0	0	3	Height	3	1
18391951	18	-5	52	30968	30.259	0	0	0	2	Height	2	0
18391952	40	-5	20	13665	30.259	0	0	0	5	Height	5	1
18403759	16	-5	1	632	50.017	0	2	0	1	YKL-40 levels	1	1
18439548	0	-5	7	6345	0	0	0	0	0	C-reactive protein	0	0
18439552	0	-5	3	909	10.153	0	0	0	0	C-reactive protein	0	0
18445777	14	-5	6	5861	50.017	0	0	0	1	Bone mineral density (hip)	1	1
18449908	3	-5	0	92	3.932	6	2	0	0	Alzheimer's disease	0	0
18451265	7	-5	1	654	0	0	0	0	1	Fasting plasma glucose	1	0
18454146	19	-5	4	2684	30.259	0	0	0	2	Waist circumference and related phenotypes	2	1
18454148	29	-5	2	16876	30.259	0	0	0	3	Body mass index	3	0
18455228	10	-5	2	2094	28.409	0	0	0	1	Bone mineral density	1	1
18463370	3	-5	1	3075	50.017	2	2	0	0	Neuroblastoma	0	0
18463975	0	-5	1	60	5.684	2	2	0	0	Breast cancer	0	0
18464913	3	-5	49	1200	8.883	0	0	0	0	Protein quantitative trait loci	0	0
18471798	1	-5	2	642	10.153	13	2	0	0	Knee osteoarthritis	0	0
18483556	32	-5	7	2287	8.883	0	0	0	4	Black vs. blond hair color	4	4
18488026	6	-5	1	1728	30.259	2	2	0	1	Melanoma	1	1
18488028	15	-5	1	5130	30.259	0	0	0	3	Blond vs. brown hair color	3	2
18514160	1	-5	1	4300	10.153	0	0	0	0	Thyroid stimulating hormone	0	0
18519826	6	-5	0	550	14.273	0	0	0	0	Smoking cessation	0	0
18521090	3	-5	0	106	12.537	5	1	0	0	Response to iloperidone treatment (PANSS-T score)	0	0
18521091	14	-5	6	183	12.537	5	1	0	1	Response to iloperidone treatment (QT prolongation)	1	1
18521185	0	-5	1	5088	16.559	0	0	0	0	Fasting plasma glucose	0	0
18535201	14	-5	3	181	10.432	9	2	0	2	Warfarin maintenance dose	2	2
18576341	0	-5	1	2082	0	13	2	0	0	Arthritis (juvenile idiopathic)	0	0
18587394	43	-5	30	8059	30.259	11	2	1	6	Crohn's disease	7	5
18591461	0	-5	1	389	0	9	2	0	0	Response to diuretic therapy	0	0
18594024	10	-5	1	87	10.432	13	2	0	0	Osteonecrosis of the jaw	0	0
18604267	2	-5	4	4570	8.883	0	0	0	0	Soluble ICAM-1	0	0
18615156	17	-5	8	89	3.411	13	2	1	0	Response to TNF antagonist treatment	1	1
18650507	56	-5	1	175	50.017	4	2	1	6	Response to statin therapy	7	5
18660810	9	-5	2	2272	30.259	6	2	0	1	Restless legs syndrome	1	1
18668548	7	-5	2	800	0	13	2	0	0	Rheumatoid arthritis	0	0
18677311	21	-5	3	3416	30.259	5	1	0	1	Schizophrenia	1	1
18711365	19	-5	21	10596	30.259	5	1	0	1	Bipolar disorder	1	1
18711366	18	-5	3	1752	30.259	4	2	0	2	Type 2 diabetes	2	1
18711367	19	-5	1	1691	30.259	4	2	0	2	Type 2 diabetes	2	0
18723019	0	-5	1	1174	12.591	11	2	0	0	Crohn's disease and sarcoidosis (combined)	0	0
18729187	0	-5	0	1004	4.734	2	2	0	0	Lung adenocarcinoma	0	0
18758461	15	-5	6	1943	30.259	2	2	0	2	Chronic lymphocytic leukemia	2	2
18758464	13	-5	6	5261	30.259	11	2	0	0	Inflammatory bowel disease	0	0
18759275	0	-5	7	868	0	0	0	0	0	Uric acid levels	0	0
18760390	0	-5	0	1281	10.153	7	2	0	0	Hearing impairment	0	0
18762592	3	-5	3	1227	14.273	0	0	0	0	Neuroticism	0	0
18776911	7	-5	1	1658	30.259	0	0	0	0	Vitamin B12 levels	0	0
18776929	0	-5	1	1000	0	0	0	0	0	Hip bone size	0	0
18780872	15	-5	1	413	14.933	2	2	0	2	Lung cancer	2	2
18794853	15	-5	9	15853	30.259	13	2	0	1	Rheumatoid arthritis	1	1
18794855	13	-5	2	36139	30.259	2	2	0	1	Urinary bladder cancer	1	0
18802019	6	-5	2	2346	0	0	0	0	0	LDL cholesterol	0	0
18820697	0	-5	1	611	0	6	2	0	0	Narcolepsy	0	0
18821564	0	-5	2	187	3.932	5	1	0	0	Attention deficit hyperactivity disorder	0	0
18821565	0	-5	19	930	0	5	1	0	0	Attention deficit hyperactivity disorder	0	0
18823527	4	-5	2	2321	0	6	2	0	0	Alzheimer's disease	0	0
18834626	10	-5	3	11847	28.409	0	2	0	0	Urate levels	0	0
18835860	3	-5	1	1093	5.713	10	2	0	0	Idiopathic pulmonary fibrosis	0	0
18836448	7	-5	2	1944	30.259	11	2	0	0	Ulcerative colitis	0	0
18839057	3	-5	26	647	2.514	5	1	0	0	Attention deficit hyperactivity disorder	0	0
18840781	0	-5	5	2192	0	4	2	0	0	Type 1 diabetes	0	0
18846228	0	-5	2	1530	0	0	0	0	0	IgE levels	0	0
18846501	0	-5	7	909	0	5	1	0	0	Attention deficit hyperactivity disorder symptoms (maternal expressed emotions interaction)	0	0
18849991	33	-5	2	1125	30.259	0	0	1	4	Male-pattern baldness	5	3
18849993	0	-5	2	34047	0	2	2	0	0	Basal cell carcinoma	0	0
18849994	28	-5	1	643	30.259	0	0	0	3	Male-pattern baldness	3	0
18937294	0	-5	11	930	0	5	1	0	0	Attention deficit hyperactivity disorder (time to onset)	0	0
18940312	4	-5	11	7751	10.153	0	0	0	0	Liver enzyme levels	0	0
18941528	3	-5	1	484	0	6	2	0	0	Multiple sclerosis	0	0
18951430	0	-5	26	938	0	5	1	0	0	Attention deficit hyperactivity disorder and conduct disorder	0	0
18952825	1	-5	1	3925	7.249	0	0	0	0	Height	0	0
18957941	39	-5	5	3972	12.537	0	0	2	2	Personality dimensions	4	3
18976728	7	-5	2	1755	10.153	6	2	0	0	Alzheimer's disease	0	0
18978787	9	-5	3	10295	30.259	2	2	0	1	Lung cancer	1	0
18978790	9	-5	2	6717	30.259	2	2	0	0	Lung cancer	0	0
18978792	10	-5	14	8207	30.259	4	2	0	0	Type 1 diabetes	0	0
18980221	0	-5	0	909	0	5	1	0	0	Attention deficit hyperactivity disorder	0	0
18985386	3	-5	1	2246	4.042	6	2	0	0	Parkinson's disease (familial)	0	0
18987618	3	-5	1	1890	3.925	6	2	0	0	Amyotrophic lateral sclerosis	0	0
18991354	13	-5	1	12476	9.935	9	2	0	0	Stroke (ischemic)	0	0
18997785	4	-5	1	240	30.259	6	2	0	0	Multiple sclerosis	0	0
18997786	0	-5	4	7856	0	9	2	0	0	Intracranial aneurysm	0	0
19009022	0	-5	0	480	0	5	1	0	0	Nicotine dependence	0	0
19010793	9	-5	4	1674	7.249	6	2	0	0	Brain lesion load	0	0
19011631	4	-5	4	3831	30.259	2	2	0	0	Colorectal cancer	0	0
19023125	1	-5	6	138	6.592	5	1	0	0	Brain imaging in schizophrenia (dorsolateral prefrontal cortex interaction)	0	0
19030899	9	-5	1	618	4.042	0	0	0	1	Height	1	0
19043545	26	-5	16	284	8.883	0	0	0	3	Metabolite levels	3	3
19047183	9	-5	0	1692	7.249	7	2	0	1	Hearing impairment	1	1
19056611	3	-5	8	4851	8.398	4	2	0	0	Type 2 diabetes	0	0
19060906	27	-5	14	19840	30.259	0	0	0	2	HDL cholesterol	2	2
19060907	16	-5	3	35812	30.259	0	0	0	2	Fasting plasma glucose	2	1
19060909	20	-5	1	2151	30.259	0	0	0	3	Fasting plasma glucose	3	1
19060910	21	-5	5	4763	30.259	0	0	0	5	HDL cholesterol	5	2
19060911	24	-5	15	22562	30.259	0	0	0	2	Cholesterol, total	2	0
19065144	11	-5	0	3540	12.537	5	1	0	0	Major depressive disorder	0	0
19074352	63	-5	1	809	28.103	0	0	3	3	Triglycerides	6	6
19079260	19	-5	14	73758	30.259	0	0	0	2	Body mass index	2	1
19079261	29	-5	11	32387	30.259	0	0	0	8	Body mass index	8	5
19079262	15	-5	8	6865	30.259	0	0	0	1	Bone mineral density (hip)	1	0
19081515	3	-5	2	3200	14.27	1	2	0	0	Creutzfeldt-Jakob disease	0	0
19084217	9	-5	3	561	10.153	0	0	0	1	Iron status biomarkers	1	1
19096518	9	-5	4	14618	8.883	0	0	0	1	Glycated hemoglobin levels	1	1
19107115	10	-5	1	3141	12.537	5	1	1	0	Major depressive disorder	1	0
19110211	0	-5	3	1606	10.153	0	0	0	0	Mean platelet volume	0	0
19114657	3	-5	1	542	9.38	0	0	0	0	Blood pressure	0	0
19115949	0	-4	3	1713	5.865	1	2	0	0	AIDS progression	0	0
19116933	0	-4	1	463	0	13	2	0	0	Arthritis (juvenile idiopathic)	0	0
19117981	3	-4	1	2834	7.543	2	2	0	0	Prostate cancer	0	0
19118814	15	-4	3	988	12.303	6	2	0	1	Alzheimer's disease	1	0
19122664	3	-4	12	3525	34.284	11	2	0	0	Ulcerative colitis	0	0
19124843	0	-4	1	357	0	0	0	0	0	Lp (a) levels	0	0
19125160	0	-4	1	970	15.049	6	2	0	0	Alzheimer's disease	0	0
19132087	0	-4	2	241	9.532	13	2	0	0	Kawasaki disease	0	0
19136949	32	-4	1	2099	34.284	6	2	0	3	Alzheimer's disease	3	2
19148276	2	-4	0	1075	9.532	0	0	0	0	Polyunsaturated fatty acid levels	0	0
19151714	17	-4	13	2796	34.284	4	2	0	2	Obesity	2	2
19151717	19	-4	1	30395	34.284	2	2	0	1	Basal cell carcinoma	1	1
19165155	0	-4	2	1986	3.366	0	0	0	0	Adiponectin levels	0	0
19165232	9	-4	17	400	2.547	5	1	0	1	Panic disorder	1	1
19165918	3	-5	8	2586	30.259	13	2	0	0	Systemic lupus erythematosus	0	0
19165924	4	-5	0	989	30.259	3	2	0	0	Sarcoidosis	0	0
19169254	30	-4	8	2759	34.284	12	2	0	3	Psoriasis	3	2
19169255	21	-4	3	2271	34.284	12	2	0	2	Psoriasis	2	0
19176441	12	-4	12	487	28.899	2	2	0	1	Response to treatment for acute lymphoblastic leukemia	1	1
19181680	0	-4	0	1552	7.386	0	0	0	0	Bone mineral density	0	0
19182806	12	-4	1	14830	34.284	6	2	0	1	Essential tremor	1	1
19185284	7	-4	2	1191	12.303	0	0	0	0	Carotenoid and tocopherol levels	0	0
19187332	4	-4	3	347	4.084	10	2	0	0	Asthma (toluene diisocyanate-induced)	0	0
19188921	3	-4	0	840	15.049	0	0	0	0	Smoking behavior	0	0
19193627	6	-4	0	2521	7.386	6	2	0	0	Amyotrophic lateral sclerosis	0	0
19196962	3	-4	2	527	9.432	17	2	0	0	Hirschsprung disease	0	0
19197348	10	-4	33	2906	9.532	0	0	1	0	Quantitative traits	1	0
19197363	13	-4	0	1734	9.532	5	1	0	2	Schizophrenia	2	2
19198609	88	-4	9	6042	34.284	9	2	8	2	Myocardial infarction (early onset)	10	8
19198610	25	-4	7	9392	34.284	0	2	0	2	Eosinophil counts	2	1
19198611	9	-4	2	4864	34.284	9	2	0	1	Coronary heart disease	1	0
19198612	13	-4	2	2520	34.284	9	2	0	1	Coronary heart disease	1	0
19198613	16	-4	2	37388	34.284	2	2	0	1	Thyroid cancer	1	1
19207018	3	-4	3	112	3.893	0	2	0	0	Pain	0	0
19219042	6	-4	1	3027	34.284	2	2	0	0	Breast cancer	0	0
19221038	0	-4	1	1221	10.555	0	0	0	0	Mean platelet volume	0	0
19230858	3	-4	1	604	12.303	8	2	0	0	Otosclerosis	0	0
19242412	16	-4	0	320	0	4	2	0	1	Cystic fibrosis severity	1	1
19247474	7	-4	21	4342	4.351	0	0	0	0	Smoking behavior	0	0
19249006	0	-4	2	1000	0	0	0	0	0	Bone mineral density	0	0
19252134	14	-4	0	1705	8.505	4	2	0	1	Type 2 diabetes nephropathy	1	1
19259986	0	-4	0	214	0	5	1	0	0	Bipolar disorder	0	0
19260139	3	-4	13	898	1.373	0	0	0	0	Anthropometric traits	0	0
19260141	3	-4	17	898	1.373	0	0	0	0	Biochemical measures	0	0
19268274	10	-4	1	973	12.303	0	0	0	1	Body mass (lean)	1	1
19268276	6	-4	0	3497	12.303	0	0	0	0	Smoking behavior	0	0
19270707	19	-4	2	607	34.284	17	2	0	1	Orofacial clefts	1	1
19278955	0	-4	1	1647	0	9	2	0	0	Venous thromboembolism	0	0
19282985	0	-4	0	477	0	0	0	0	0	Menarche (age at onset)	0	0
19287384	19	-4	1	3323	34.284	2	2	0	3	Myeloproliferative neoplasms	3	3
19287509	0	-4	1	531	0	13	2	0	0	Anti-cyclic Citrullinated Peptide Antibody	0	0
19300482	13	-4	2	1633	9.532	10	2	0	1	Chronic obstructive pulmonary disease	1	1
19300499	4	-4	4	1053	9.532	9	2	0	0	Warfarin maintenance dose	0	0
19300500	15	-4	1	7691	9.532	0	0	0	1	Pulmonary function	1	0
19303062	5	-4	5	2934	12.303	0	0	0	0	Folate pathway vitamin levels	0	0
19304780	0	-4	1	954	7.386	9	2	0	0	Hypertension	0	0
19305408	10	-4	13	13685	34.284	0	0	0	1	QT interval	1	1
19305409	13	-4	12	15842	34.284	0	0	0	1	QT interval	1	0
19330027	3	-4	2	754	34.284	2	2	0	0	Breast cancer	0	0
19330030	7	-4	6	2287	34.284	2	2	0	0	Breast cancer	0	0
19340012	6	-4	10	2287	5.543	0	0	0	1	Tanning	1	0
19343178	3	-4	20	12611	9.532	0	0	0	0	Height	0	0
19349983	18	-4	1	1113	34.284	1	2	0	1	Hepatitis B	1	1
19349984	19	-4	1	3281	34.284	12	2	0	4	Atopic dermatitis	4	3
19359265	0	-4	1	1625	5.751	0	0	0	0	Telomere length	0	0
19359809	0	-4	1	900	0	0	0	0	0	HDL cholesterol	0	0
19367585	0	-4	1	316	0	0	0	0	0	Aging	0	0
19369658	19	-4	4	19602	47.05	9	2	0	1	Stroke	1	1
19389651	0	-4	7	1262	0	0	0	0	0	Electrocardiographic conduction measures	0	0
19396169	3	-4	8	8842	34.284	0	0	0	0	Biomedical quantitative traits	0	0
19401414	0	-4	7	1022	0	4	2	0	0	Type 2 diabetes	0	0
19403135	3	-4	0	266	0	9	2	0	0	Stroke (ischemic)	0	0
19404256	47	-4	1	11576	0	5	1	0	8	Autism	8	7
19412175	21	-4	1	2440	34.284	2	2	0	2	Neuroblastoma (high-risk)	2	2
19412176	34	-4	1	1881	34.284	6	2	1	3	Narcolepsy	4	3
19414484	9	-4	8	9464	7.386	0	0	0	1	Bilirubin levels	1	1
19416921	9	-4	13	18190	9.432	5	1	0	1	Bipolar disorder	1	1
19419973	3	-4	3	4300	7.386	0	0	0	0	Bilirubin levels	0	0
19421330	3	-4	1	350	4.351	9	2	0	0	Hypertension (young onset)	0	0
19426955	6	-4	1	1205	12.303	10	2	0	1	Asthma	1	1
19430479	38	-4	7	29136	34.284	0	0	0	5	Diastolic blood pressure	5	4
19430480	21	-4	38	16559	34.284	4	2	0	2	Type 1 diabetes	2	0
19430482	21	-4	4	19877	34.284	14	2	0	4	Renal function and chronic kidney disease	4	3
19430483	53	-4	6	34433	34.284	0	0	1	6	Diastolic blood pressure	7	1
19430760	0	-4	0	263	0	0	2	0	0	Insulin resistance/response	0	0
19442274	0	-4	0	322	4.271	13	2	0	0	Behcet's disease	0	0
19448189	4	-4	0	1177	12.522	5	1	0	0	Response to lithium treatment in bipolar disorder	0	0
19448619	0	-4	13	2979	34.284	0	0	0	0	Menopause (age at onset)	0	0
19448620	3	-4	2	17510	34.284	0	0	0	0	Menarche (age at onset)	0	0
19448621	6	-4	6	17438	34.284	0	0	0	0	Menarche and menopause (age at onset)	0	0
19448622	0	-4	1	15297	0	0	0	0	0	Menarche (age at onset)	0	0
19448623	6	-4	1	4714	34.284	0	0	0	0	Menarche (age at onset)	0	0
19451621	18	-4	16	4079	9.432	6	2	2	0	Amyotrophic lateral sclerosis	2	1
19454037	0	-4	2	202	0	0	0	0	0	Left ventricular mass	0	0
19456320	3	-4	1	1828	2.145	5	1	0	0	Autism	0	0
19458352	25	-4	7	2012	47.05	11	2	0	2	Primary biliary cholangitis	2	1
19461586	0	-4	0	263	0	4	2	0	0	Obesity-related traits	0	0
19465909	22	-4	3	2340	34.284	1	2	0	2	Malaria	2	1
19478329	0	-4	5	172	0	14	2	0	0	Male infertility	0	0
19478819	0	-4	1	371	0	2	2	0	0	Nasopharyngeal carcinoma	0	0
19483681	9	-4	6	2165	34.284	2	2	0	1	Testicular germ cell tumor	1	1
19483682	15	-4	1	1196	34.284	2	2	0	1	Testicular cancer	1	0
19483685	30	-4	6	340	34.284	19	2	2	1	Drug-induced liver injury (flucloxacillin)	3	3
19488044	7	-4	1	3049	15.049	5	1	0	0	Bipolar disorder	0	0
19497516	4	-4	0	235	3.517	9	2	0	0	Abdominal aortic aneurysm	0	0
19503088	7	-4	5	6922	34.284	13	2	0	0	Rheumatoid arthritis	0	0
19503597	7	-4	11	28141	9.532	0	0	0	0	Uric acid levels	0	0
19508968	0	-4	0	1804	5.751	13	2	0	0	Osteoarthritis	0	0
19508998	0	-4	0	334	3.859	4	2	0	0	Premature ovarian failure	0	0
19525478	0	-4	0	408	0	0	0	0	0	Homocysteine levels	0	0
19525953	6	-4	15	9844	34.284	6	2	0	0	Multiple sclerosis	0	0
19525955	4	-4	8	5031	34.284	6	2	0	0	Multiple sclerosis	0	0
19553259	0	-4	13	3972	7.386	4	2	0	0	Obesity (extreme)	0	0
19557161	3	-4	4	38580	9.532	4	2	0	0	Adiposity	0	0
19557197	3	-4	7	31373	9.532	0	0	0	0	Waist circumference	0	0
19561606	13	-4	1	35540	34.284	14	2	0	1	Kidney stones	1	1
19567438	22	-4	5	17967	28.899	0	0	0	1	C-reactive protein	1	1
19570815	3	-4	5	10074	7.386	0	0	0	0	Height	0	0
19571808	78	-4	7	16161	0	5	1	2	8	Schizophrenia	10	9
19571809	43	-4	2	7593	0	5	1	0	5	Schizophrenia	5	0
19571811	137	-4	4	6909	0	5	1	6	12	Schizophrenia	18	10
19578179	0	-4	4	1451	7.386	9	2	0	0	Acenocoumarol maintenance dosage	0	0
19578364	10	-4	5	5456	34.284	2	2	0	1	Melanoma	1	1
19578365	19	-4	2	1524	34.284	2	2	0	2	Cutaneous nevi	2	1
19578366	13	-4	3	4684	34.284	2	2	0	1	Glioma (high-grade)	1	0
19578367	22	-4	7	5548	34.284	2	2	0	2	Glioma	2	0
19581569	9	-4	6	1834	12.257	5	1	0	1	Alcohol dependence	1	1
19584346	3	-4	6	12612	28.899	0	0	0	0	Aortic root size	0	0
19584900	0	-4	0	948	0	0	0	0	0	Body mass index and fat mass	0	0
19587794	3	-4	2	3558	4.351	0	0	0	0	QT interval	0	0
19597491	12	-4	2	36137	34.284	9	2	0	0	Atrial fibrillation	0	0
19597492	9	-4	3	40518	34.284	9	2	0	0	Atrial fibrillation	0	0
19609347	0	-4	2	1017	0	9	2	0	0	Hypertension	0	0
19620980	9	-4	1	781	34.284	2	2	0	1	Follicular lymphoma	1	1
19625618	0	-4	0	718	0	7	2	0	0	Glaucoma (primary open-angle)	0	0
19648918	52	-4	1	3576	34.284	2	2	2	5	Pancreatic cancer	7	5
19648919	22	-4	1	4170	34.284	2	2	1	1	Ovarian cancer	2	0
19648920	0	-4	1	1926	34.284	2	2	0	0	Bladder cancer	0	0
19651812	0	-4	1	7474	8.505	0	0	0	0	Fasting plasma glucose	0	0
19654303	0	-4	7	3390	7.543	2	2	0	0	Lung cancer	0	0
19656524	3	-4	2	6062	0	17	2	0	0	Orofacial clefts	0	0
19664746	0	-4	3	562	0	2	2	0	0	Nasopharyngeal carcinoma	0	0
19667218	0	-4	0	106	0	6	2	0	0	Response to interferon beta therapy	0	0
19668339	3	-4	21	381	4.351	0	2	0	0	Hippocampal atrophy	0	0
19680635	0	-4	1	397	0	5	1	0	0	Response to antipsychotic treatment	0	0
19684573	58	-4	3	1137	0	1	2	0	8	Response to hepatitis C treatment	8	6
19684603	15	-4	14	18275	34.284	2	2	0	1	Acute lymphoblastic leukemia (childhood)	1	1
19684604	19	-4	3	3305	34.284	2	2	0	1	Acute lymphoblastic leukemia (childhood)	1	0
19698717	3	-4	2	1109	12.899	2	2	0	0	Esophageal cancer	0	0
19706858	18	-4	1	429	28.899	9	2	0	1	Response to clopidogrel therapy	1	1
19714205	0	-4	1	492	0	10	2	0	0	Asthma (childhood onset)	0	0
19714249	0	-4	2	1000	0	4	2	0	0	Obesity and osteoporosis	0	0
19721433	6	-4	9	738	15.049	5	1	0	0	Response to antipsychotic treatment	0	0
19723657	0	-4	0	1850	0	2	2	0	0	Colorectal cancer	0	0
19724244	3	-4	0	180	3.991	5	1	0	0	Response to antidepressant treatment	0	0
19727025	1	-4	3	2622	0	0	0	0	0	Exercise (leisure time)	0	0
19729412	0	-4	1	929	0	0	0	0	0	Height	0	0
19729612	0	-4	1	686	0	0	0	0	0	Soluble E-selectin levels	0	0
19734545	3	-4	59	1295	7.386	0	0	0	0	Cognitive performance	0	0
19734900	3	-4	6	1376	34.284	4	2	0	0	Type 2 diabetes and other traits	0	0
19734901	25	-4	8	11336	34.284	6	2	1	1	Amyotrophic lateral sclerosis	2	2
19734902	48	-4	3	11789	34.284	6	2	1	4	Alzheimer's disease	5	2
19734903	51	-4	3	7360	34.284	6	2	1	4	Alzheimer's disease	5	0
19736353	14	-4	0	700	12.257	5	1	1	0	Response to antidepressant treatment	1	1
19740415	0	-4	0	547	0	6	2	0	0	Amyotrophic lateral sclerosis (SNP x SNP interaction)	0	0
19744961	4	-4	9	4763	7.386	0	0	0	0	Folate pathway vitamin levels	0	0
19749757	27	-4	1	142	34.284	1	2	0	2	Response to hepatitis C treatment	2	0
19749758	33	-4	1	293	34.284	1	2	0	4	Response to hepatitis C treatment	4	0
19754311	0	-4	7	2134	5.865	1	2	0	0	AIDS	0	0
19767753	18	-4	19	3748	34.284	2	2	0	2	Prostate cancer	2	2
19767754	15	-4	8	37350	34.284	2	2	0	1	Prostate cancer	1	0
19772629	3	-4	5	1297	2.84	6	2	0	0	Parkinson's disease (age of onset)	0	0
19779542	0	-4	1	1231	9.532	7	2	0	0	Myopia (pathological)	0	0
19786962	0	-4	2	200	15.049	5	1	0	0	Speech perception in dyslexia	0	0
19798445	12	-4	5	4110	9.532	0	0	0	1	Sphingolipid levels	1	0
19801982	15	-4	13	19195	34.284	0	0	0	1	Bone mineral density (hip)	1	1
19802338	6	-5	0	6382	0	0	0	0	0	Lipid traits	0	0
19812673	23	-4	2	2584	0	5	1	1	1	Autism	2	2
19820697	12	-4	12	4627	34.284	0	0	0	2	Hematological parameters	2	2
19820698	9	-4	2	16001	34.284	0	0	0	1	Hemoglobin	1	0
19820699	18	-4	4	4818	34.284	0	0	0	2	Iron status biomarkers	2	0
19836008	15	-4	5	11587	12.303	2	2	0	1	Lung adenocarcinoma	1	1
19838193	12	-4	18	2252	34.284	13	2	0	1	Systemic lupus erythematosus	1	1
19838195	12	-4	41	9169	34.284	13	2	0	1	Systemic lupus erythematosus	1	0
19846067	15	-4	7	1491	8.926	5	1	0	1	Response to citalopram treatment	1	1
19850125	3	-4	0	293	4.518	6	2	0	0	Neuromyelitis optica	0	0
19851299	0	-4	10	3929	3.366	0	0	0	0	Body mass index	0	0
19853236	0	-4	6	6015	12.303	0	0	0	0	Hematology traits	0	0
19862010	12	-4	8	24167	34.284	0	0	0	2	Hematocrit	2	0
19874204	0	-4	2	983	0	0	0	0	0	Bone mineral density	0	0
19875103	3	-4	17	738	8.926	5	1	0	0	Response to antipsychotic therapy (extrapyramidal side effects)	0	0
19875614	3	-4	0	1304	8.505	4	2	0	0	Glycemic control in type 1 diabetes (HbA1c)	0	0
19880490	0	-4	1	1919	10.555	0	0	0	0	Iron levels	0	0
19890347	0	-4	4	76	0	12	0	0	0	Vitiligo	0	0
19893584	3	-4	15	8842	2.547	0	0	0	0	Height	0	0
19896111	45	-4	15	23877	12.303	0	0	3	1	Hair morphology	4	1
19897590	0	-4	1	1255	0	11	2	0	0	Periodontitis	0	0
19901119	0	-4	21	640	17.793	2	2	0	0	Methotrexate phramacokinetics (acute lymphoblastic leukemia)	0	0
19902172	0	-4	0	263	0	0	2	0	0	Insulin-related traits	0	0
19910028	6	-4	0	2027	9.165	10	2	0	1	Asthma	1	0
19915572	15	-4	13	7778	34.284	11	2	0	1	Ulcerative colitis	1	1
19915573	15	-4	7	1310	34.284	11	2	0	1	Ulcerative colitis	1	0
19915574	19	-4	4	8571	34.284	11	2	0	1	Inflammatory bowel disease (early onset)	1	0
19915575	16	-4	10	5691	34.284	6	2	0	1	Parkinson's disease	1	0
19915576	13	-4	4	3509	34.284	6	2	0	1	Parkinson's disease	1	0
19929986	0	-4	0	1096	0	14	2	0	0	End-stage renal disease	0	0
19936222	3	-4	73	17296	9.532	0	0	0	0	Lipid metabolism phenotypes	0	0
19944697	1	-4	0	583	12.899	11	2	0	0	Primary sclerosing cholangitis	0	0
19950302	3	-4	0	690	0	13	2	0	0	Systemic sclerosis	0	0
19954339	0	-4	0	60	0	0	2	0	0	Sasang constitutional medicine type	0	0
19961619	0	-4	1	225	0	10	2	0	0	Atopy	0	0
19966805	0	-4	2	16559	34.284	4	2	0	0	Type 1 diabetes	0	0
20009918	3	-3	7	177	6.348	9	2	0	0	Carotid atherosclerosis in HIV infection	0	0
20010834	10	-4	7	20288	34.284	0	0	0	1	Pulmonary function	1	0
20010835	13	-4	8	20890	34.284	0	0	0	1	Pulmonary function	1	0
20011104	3	-4	3	8531	9.532	0	0	0	0	Adiponectin levels	0	0
20012890	0	-4	0	1462	0	0	1	0	0	Social and non-social autistic-like traits	0	0
20014019	1	-3	4	94	4.613	11	2	0	0	Response to anti-TNF alpha therapy in inflammatory bowel disease	0	0
20018283	0	-4	1	4659	0	0	0	0	0	Adiponectin levels	0	0
20018918	0	-4	3	848	10.555	0	0	0	0	Fetal hemoglobin levels	0	0
20018961	41	-4	6	1931	47.05	1	2	1	4	Leprosy	5	5
20023658	15	-4	6	1717	34.284	17	2	0	1	Orofacial clefts	1	1
20029952	0	-4	0	1265	2.61	3	2	0	0	Sickle cell anemia (severity)	0	0
20031538	3	-5	3	4274	0	0	0	0	0	HDL cholesterol	0	0
20031564	6	-4	1	18245	0	0	0	0	0	HDL cholesterol	0	0
20031576	0	-4	4	22096	0	0	2	0	0	Fibrinogen	0	0
20031577	0	-4	6	17686	0	0	0	0	0	Fibrinogen	0	0
20031578	0	-4	2	13974	0	0	0	0	0	Homocysteine levels	0	0
20031579	0	-4	1	4221	0	9	2	0	0	Arterial stiffness	0	0
20031582	3	-4	0	1984	0	4	2	0	0	Response to statin therapy	0	0
20031603	3	-4	14	2325	0	0	0	0	0	QT interval	0	0
20031604	0	-4	4	778	0	0	0	0	0	Matrix metalloproteinase levels	0	0
20032318	13	-4	2	2781	47.05	10	2	0	1	Asthma	1	1
20037589	15	-4	5	1029	34.284	0	0	0	2	Metabolite levels	2	0
20038947	11	-4	9	7385	15.049	5	1	1	0	Major depressive disorder (broad)	1	0
20038948	12	-4	0	333	15.049	0	0	0	2	Memory (short-term)	2	0
20039944	9	-4	0	1200	3.795	0	0	0	1	Mathematical ability	1	1
20041166	6	-4	42	2362	9.532	1	2	0	0	HIV-1 control	0	0
20044523	1	-4	0	9401	7.041	9	2	0	0	Subclinical brain infarct	0	0
20045101	0	-4	2	3627	12.303	0	0	0	0	CD4:CD8 lymphocyte ratio	0	0
20060832	19	-3	1	1362	12.032	1	2	0	1	Chronic hepatitis C infection	1	0
20061627	0	-4	5	699	3.832	6	2	0	0	Alzheimer's disease	0	0
20062060	0	-3	9	28517	36.377	0	0	0	0	PR interval	0	0
20062061	17	-3	3	6543	36.377	0	0	0	1	Electrocardiographic traits	1	1
20062062	22	-3	9	7193	36.377	13	2	1	1	Ankylosing spondylitis	2	2
20062063	21	-3	18	12670	36.377	0	0	0	1	Electrocardiographic traits	1	0
20064070	0	-3	1	156	6.288	1	2	0	0	HIV-1 progression	0	0
20066004	0	-3	2	400	4.306	0	0	0	0	Angiotensin-converting enzyme activity	0	0
20066028	6	-3	1	656	9.543	0	0	0	1	Cholesterol	1	1
20068591	0	-3	2	347	0	7	2	0	0	Hearing impairment	0	0
20070850	9	-3	6	3497	2.604	6	2	0	1	Parkinson's disease	1	0
20072603	3	-3	1	700	9.543	13	2	0	0	Osteoporosis	0	0
20081856	5	-3	1	15754	36.377	5	1	0	0	Major mood disorders	0	0
20081857	7	-3	5	15234	36.377	0	0	0	0	Two-hour glucose challenge	0	0
20081858	27	-3	16	46186	36.377	0	0	0	3	Fasting blood glucose	3	1
20096396	3	-3	1	785	11.68	0	0	0	0	Bone mineral density	0	0
20100581	12	-3	12	733	5.937	5	1	0	1	Brain imaging	1	1
20101243	12	-3	3	7785	36.377	2	2	0	1	Pancreatic cancer	1	0
20112360	1	-3	1	4837	0	13	2	0	0	Osteoarthritis	0	0
20117844	3	-3	1	1040	2.901	6	2	0	0	Multiple sclerosis (severity)	0	0
20125088	9	-3	9	2656	15.47	5	1	0	1	Major depressive disorder	1	1
20125193	3	-3	62	1061	4.38	0	0	0	0	Cognitive performance	0	0
20139977	18	-3	1	2917	36.377	0	0	0	3	Telomere length	3	1
20139978	3	-3	29	14402	36.377	0	0	0	0	Hematological and biochemical traits	0	0
20147318	3	-3	1	1007	8.058	0	2	0	0	E-selectin levels	0	0
20150558	0	-3	2	1523	0	0	0	0	0	Interleukin-18 levels	0	0
20152958	3	-3	1	9457	11.68	0	0	0	0	Fasting plasma glucose	0	0
20154341	0	-3	1	1786	0	0	0	0	0	Homocysteine levels	0	0
20154673	11	-3	0	3024	36.377	6	2	1	0	Frontotemporal lobar degeneration	1	1
20159113	0	-3	2	204	11.68	6	2	0	0	Multiple sclerosis	0	0
20159242	3	-3	3	3901	9.273	10	2	0	0	Asthma	0	0
20164292	3	-3	0	2286	6.495	0	0	0	0	Bone mineral density	0	0
20167575	0	-3	1	1506	8.058	0	0	0	0	Soluble leptin receptor levels	0	0
20167578	1	-3	5	9813	8.058	0	0	0	0	Soluble levels of adhesion molecules	0	0
20169177	1	-3	2	1798	9.543	13	2	0	0	Systemic lupus erythematosus	0	0
20171287	14	-3	19	740	5.937	0	0	0	1	Brain structure	1	1
20172861	0	-3	2	5771	0	0	0	0	0	Neutrophil count	0	0
20173735	21	-3	2	1286	36.104	1	2	0	2	Chronic hepatitis C infection	2	2
20173747	9	-3	3	14179	36.377	9	2	0	1	Atrial fibrillation	1	1
20173748	3	-3	3	4320	36.377	10	2	0	0	Chronic obstructive pulmonary disease	0	0
20174558	0	-3	3	1889	9.543	4	2	0	0	Type 2 diabetes	0	0
20175129	0	-4	0	987	0	0	0	0	0	Femoral neck bone geometry	0	0
20183929	3	-4	3	618	4.523	3	2	0	0	Beta thalassemia/hemoglobin E disease	0	0
20185149	4	-3	3	506	3.827	5	1	0	0	Schizophrenia	0	0
20189245	3	-3	0	93	2.555	2	2	0	0	Acute lymphoblastic leukemia (childhood)	0	0
20189936	3	-3	25	19633	8.058	0	0	0	0	Height	0	0
20190752	12	-3	40	15283	36.377	11	2	0	2	Celiac disease	2	0
20195266	6	-3	37	738	15.47	5	1	0	0	Response to antipsychotic treatment	0	0
20195514	17	-3	9	5752	9.543	0	2	0	3	Primary tooth development (number of teeth)	3	3
20197096	0	-3	4	698	5.937	5	1	0	0	Brain structure (hippocampal volume)	0	0
20200953	3	-3	1	2073	7.059	13	2	0	0	Osteoporosis-related phenotypes	0	0
20201924	12	-3	0	1884	3.468	5	1	0	1	Alcohol dependence	1	0
20202923	15	-3	0	3829	9.771	5	1	0	1	Alcohol dependence	1	0
20205591	0	-3	10	515	6.288	1	2	0	0	HIV-1 viral setpoint	0	0
20208534	15	-3	14	2155	36.377	11	2	0	1	Eosinophilic esophagitis (pediatric)	1	1
20212171	0	-3	1	352	0	0	0	0	0	C4b binding protein levels	0	0
20215924	0	-3	2	68	0	0	0	0	0	Functional MRI	0	0
20222955	1	-3	0	4006	2.439	0	0	0	0	Creatinine levels	0	0
20228798	3	-3	6	2746	36.377	11	2	0	0	Ulcerative colitis	0	0
20228799	5	-3	21	9484	36.377	11	2	0	0	Ulcerative colitis	0	0
20231535	0	-3	2	15422	0	0	0	0	0	Factor VII levels	0	0
20235792	0	-3	0	324	0	0	0	0	0	Smoking cessation	0	0
20237162	3	-3	7	858	6.495	0	0	0	0	Chemerin levels	0	0
20303062	10	-3	1	2889	11.68	0	0	0	1	Digit length ratio	1	1
20303064	0	-3	3	1431	11.68	0	0	0	0	Activated partial thromboplastin time	0	0
20304703	3	-3	1	754	17.764	2	2	0	0	Lung cancer	0	0
20304771	9	-3	1	3791	3.988	0	0	0	1	Longevity	1	0
20305777	0	-3	1	4295	0	13	2	0	0	Knee osteoarthritis	0	0
20306291	20	-3	0	860	3	0	0	1	2	Cognitive ability	3	1
20308991	0	-3	2	56	0	5	1	0	0	Brain cytoarchitecture	0	0
20332263	0	-3	0	1145	3.919	2	2	0	0	Breast cancer (prognosis)	0	0
20339536	3	-3	36	3928	4.411	4	2	0	0	Response to statin therapy	0	0
20348956	0	-3	3	41199	0	2	2	0	0	Urinary bladder cancer	0	0
20350937	47	-3	1	1021	8.058	2	2	0	0	Thyroid cancer (Papillary, radiation-related)	0	0
20351715	3	-3	9	14052	15.47	5	1	0	0	Bipolar disorder or major depressive disorder (combined)	0	0
20360315	23	-3	8	706	12.759	5	1	1	1	Response to antidepressants	2	0
20360844	3	-3	0	650	4.411	9	2	0	0	Sudden cardiac arrest	0	0
20363506	3	-3	2	660	5.017	7	2	0	0	Glaucoma	0	0
20364137	28	-3	6	15295	36.377	9	2	1	1	Intracranial aneurysm	2	1
20370913	0	-3	0	6078	0	0	0	0	0	Cholesterol	0	0
20372150	7	-3	2	10623	36.377	0	0	0	1	Birth weight	1	0
20383145	3	-3	5	23812	36.377	14	0	0	0	Creatinine levels	0	0
20383146	13	-3	28	67093	36.377	14	2	0	1	Chronic kidney disease	1	0
20383147	3	-3	4	7467	36.377	13	2	0	0	Systemic sclerosis	0	0
20385819	30	-3	8	3307	9.771	7	2	0	3	Age-related macular degeneration	3	2
20385826	15	-3	11	2688	9.771	7	2	0	1	Age-related macular degeneration	1	0
20386566	4	-3	2	2000	15.47	5	1	0	0	Bipolar I disorder	0	0
20395239	0	-3	9	2034	8.058	0	0	0	0	Optic nerve measurement (cup area)	0	0
20397748	0	-3	2	11536	1.583	0	0	0	0	Body mass index	0	0
20400458	0	-3	0	1931	0	0	0	0	0	Anthropometric traits	0	0
20400778	0	-3	11	2992	4.043	9	2	0	0	Mortality in heart failure	0	0
20410501	10	-3	10	4021	53.486	12	2	1	0	Vitiligo	1	1
20418485	9	-3	3	4501	8.058	0	0	0	1	Vitamin D levels	1	1
20418489	0	-3	1	5643	8.058	4	2	0	0	Type 2 diabetes	0	0
20418888	7	-3	5	31266	36.377	0	0	0	0	Smoking behavior	0	0
20418889	7	-3	1	41150	36.377	0	0	1	0	Smoking behavior	1	0
20418890	44	-3	5	74035	36.377	0	0	2	3	Smoking behavior	5	3
20421487	0	-3	0	322	0	0	0	0	0	Electroencephalogram traits	0	0
20421499	0	-3	4	3417	9.771	0	0	0	0	Telomere length	0	0
20421936	9	-3	5	2258	9.543	4	2	0	1	Obesity (early onset extreme)	1	0
20436469	6	-3	2	1863	36.377	17	2	0	0	Cleft lip	0	0
20436471	16	-3	4	1693	36.377	13	2	0	1	Paget's disease	1	0
20442857	1	-3	5	6668	9.543	0	0	0	0	Lipoprotein-associated phospholipase A2 activity and mass	0	0
20445134	6	-3	16	23821	4.043	9	2	0	0	Heart failure	0	0
20451256	0	-3	0	760	0	5	1	0	0	Bipolar disorder	0	0
20452100	10	-3	2	299	6.634	6	2	1	0	Alzheimer's disease	1	1
20453838	66	-3	13	8556	36.104	2	2	1	6	Breast cancer	7	4
20453840	2	-3	2	1754	36.377	6	2	0	0	Multiple sclerosis	0	0
20453841	18	-3	4	5683	36.377	13	2	0	1	Rheumatoid arthritis	1	1
20453842	19	-3	29	25708	36.377	13	2	0	1	Rheumatoid arthritis	1	0
20460270	0	-3	3	762	0	11	2	0	0	Biliary atresia	0	0
20460622	27	-3	1	25610	30.011	6	2	0	2	Alzheimer's disease	2	0
20463552	0	-3	0	245	3.865	2	2	0	0	Response to platinum-based chemotherapy in small-cell lung cancer	0	0
20463881	25	-3	3	5951	9.543	0	0	0	4	Eye color traits	4	1
20484958	0	-3	0	190	2.128	2	2	0	0	Pancreatic cancer	0	0
20485516	3	-3	2	5980	9.543	0	0	0	0	Central corneal thickness	0	0
20487506	0	-3	0	226	0	1	2	0	0	HIV (mother-to-child transmission)	0	0
20512145	12	-3	7	3477	36.377	2	2	0	1	Nasopharyngeal carcinoma	1	1
20516156	15	-3	4	3230	12.759	5	1	0	1	Major depressive disorder	1	0
20520587	3	-3	0	575	0	5	1	0	0	Heroin addiction	0	0
20522523	11	-3	6	10380	0	6	2	0	2	Partial epilepsies	2	1
20526338	4	-3	15	3991	36.377	0	0	0	0	Platelet aggregation	0	0
20526339	3	-3	4	2546	36.377	12	2	0	0	Vitiligo	0	0
20528957	0	-3	0	755	0	5	1	0	0	Migraine in psychiatric disorder	0	0
20529992	1	-3	3	1495	4.043	9	2	0	0	Phytosterol levels	0	0
20532800	3	-3	1	942	5.047	14	2	0	0	End-stage renal disease (non-diabetic)	0	0
20534544	41	-3	0	35	9.771	0	0	2	2	Hemoglobin levels	4	4
20541252	31	-3	3	16125	33.633	4	2	0	2	Vitamin D insufficiency	2	1
20543847	9	-3	6	5926	36.377	2	2	0	1	Testicular germ cell cancer	1	0
20548944	1	-3	7	3569	9.543	13	2	0	0	Osteoporosis-related phenotypes	0	0
20548946	0	-3	3	7360	9.543	0	0	0	0	Optic disc parameters	0	0
20558539	0	-3	5	16264	8.288	0	0	0	0	Phosphorus levels	0	0
20558996	4	-3	0	37	2.337	5	1	0	0	Schizophrenia	0	0
20570966	5	-3	7	4100	8.058	11	2	0	0	Crohn's disease	0	0
20581827	26	-3	26	47117	36.377	4	2	0	2	Type 2 diabetes	2	0
20585324	3	-3	12	3963	15.47	5	1	0	0	Conduct disorder	0	0
20585626	0	-3	1	4157	9.543	2	2	0	0	Breast cancer	0	0
20585627	225	-3	16	9126	9.543	0	0	6	39	Common traits (Other)	45	33
20592726	0	-3	1	322	6.378	2	2	0	0	Asparaginase hypersensitivity in acute lymphoblastic leukemia	0	0
20595679	3	-3	1	5411	8.288	14	2	0	0	Nephropathy	0	0
20596022	74	-3	8	4332	36.104	12	2	5	3	Alopecia areata	8	7
20598377	0	-3	4	1415	2.901	6	2	0	0	Multiple sclerosis	0	0
20600896	0	-3	0	263	0	0	0	0	0	Vitamin D levels	0	0
20601957	13	-3	2	2741	36.377	14	2	0	1	Endometriosis	1	1
20602913	9	-3	0	1810	11.68	0	2	0	1	Nevus count	1	1
20610541	0	-3	0	1634	0	2	2	0	0	Colorectal cancer	0	0
20610895	0	-3	2	1553	0	9	2	0	0	Peripheral artery disease	0	0
20613766	0	-3	0	482	0	9	2	0	0	Intracranial aneurysm	0	0
20622878	1	-3	2	2493	36.377	13	2	0	0	Behcet's disease	0	0
20622879	0	-3	2	1348	0	13	2	0	0	Behcet's disease	0	0
20622880	3	-3	0	972	36.377	9	2	0	0	Ventricular fibrillation	0	0
20622881	6	-3	2	31795	36.377	9	2	0	0	Abdominal aortic aneurysm	0	0
20634892	10	-3	2	2235	4.411	0	0	0	1	Neuroticism	1	1
20637204	6	-3	1	453	12.032	19	2	0	0	Ribavirin-induced anemia	0	0
20639392	6	-3	10	38991	8.058	0	0	0	0	Resting heart rate	0	0
20639394	0	-3	14	8841	0	0	0	0	0	Bilirubin levels	0	0
20639878	10	-3	1	211	36.377	19	2	0	0	Lumiracoxib-related liver injury	0	0
20639880	0	-3	6	1398	36.377	11	2	0	0	Primary biliary cholangitis	0	0
20639881	0	-3	3	1431	36.377	2	2	0	0	Follicular lymphoma	0	0
20657596	7	-3	5	1660	36.377	4	2	0	1	Hypertriglyceridemia	1	1
20659327	0	-3	0	104	0	13	2	0	0	Serologic markers in systemic lupus erythematosus	0	0
20661308	0	-3	1	12865	9.543	0	0	0	0	Calcium levels	0	0
20662065	0	-3	5	3467	0	12	2	0	0	Neonatal lupus	0	0
20663923	9	-3	2	2754	8.058	5	1	0	1	Autism	1	1
20664687	0	-3	0	758	0	7	2	0	0	Cataracts in type 2 diabetes	0	0
20668430	4	-3	1	3407	6.105	14	2	0	0	Glomerulosclerosis	0	0
20668459	0	-3	1	683	0	0	0	0	0	Height	0	0
20670164	0	-3	0	8	0	2	2	0	0	Acute lymphoblastic leukemia (childhood)	0	0
20673876	8	-3	3	1892	0	5	1	1	0	Major depressive disorder	1	0
20675712	4	-3	1	1457	8.058	0	0	0	0	Bitter taste response	0	0
20676096	12	-3	1	707	36.377	2	2	0	1	Hepatocellular carcinoma	1	1
20676098	6	-3	11	4969	36.377	2	2	0	0	Prostate cancer	0	0
20686565	63	-3	52	100184	36.104	0	0	0	8	Cholesterol, total	8	6
20686608	3	-3	17	6200	4.411	2	2	0	0	Pancreatic cancer	0	0
20686651	15	-3	4	38765	9.543	14	2	0	2	Chronic kidney disease and serum creatinine levels	2	1
20691247	42	-3	7	7684	3.348	0	0	0	7	Personality dimensions	7	7
20694011	4	-3	12	1520	36.377	0	0	0	0	Immunoglobulin A	0	0
20694013	12	-3	1	5178	36.377	1	2	0	1	Meningococcal disease	1	1
20694014	18	-3	14	5359	36.377	1	2	0	2	Tuberculosis	2	1
20694148	3	-3	18	2554	4.411	4	2	0	0	Metabolic syndrome	0	0
20698975	0	-3	0	1205	0	10	2	0	0	Asthma	0	0
20700438	1	-3	1	1169	9.543	2	2	0	0	Lung adenocarcinoma	0	0
20700443	3	-3	9	15366	9.543	0	0	0	0	Magnesium levels	0	0
20705733	0	-3	10	20611	8.058	0	0	0	0	Calcium levels	0	0
20707712	0	-3	10	9291	1.583	0	0	0	0	Self-rated health	0	0
20708005	7	-3	6	236	12.032	11	2	0	0	Non-alcoholic fatty liver disease histology (AST)	0	0
20709820	3	-3	7	2383	10.191	10	2	0	0	Emphysema-related traits	0	0
20711174	11	-3	2	1264	36.377	6	2	0	2	Narcolepsy	2	2
20711176	0	-3	4	1084	0	12	2	0	0	Keloid	0	0
20711177	16	-3	4	3986	36.377	6	2	1	1	Parkinson's disease	2	1
20713499	1	-3	5	4186	12.759	5	1	0	0	Schizophrenia, bipolar disorder and depression (combined)	0	0
20719862	3	-3	5	1445	8.058	0	0	0	0	Central corneal thickness	0	0
20729852	3	-3	4	5623	36.377	2	2	0	0	Esophageal cancer and gastric cancer	0	0
20729853	6	-3	0	2810	36.377	2	2	0	0	Esophageal cancer	0	0
20732625	19	-3	5	5415	5.148	5	1	0	1	Attention deficit hyperactivity disorder	1	1
20732626	3	-3	10	1467	5.148	5	1	0	0	Attention deficit hyperactivity disorder	0	0
20732627	0	-3	0	3351	5.148	5	1	0	0	Attention deficit hyperactivity disorder	0	0
20800221	3	-3	11	4811	8.674	5	1	0	0	Depression (quantitative trait)	0	0
20801717	9	-3	4	13844	21.659	6	2	0	1	Amyotrophic lateral sclerosis	1	1
20801718	18	-3	2	902	21.659	6	2	0	1	Amyotrophic lateral sclerosis	1	0
20802025	0	-3	4	8048	0	0	0	0	0	Protein C levels	0	0
20802204	0	-3	5	382	0	6	2	0	0	Multiple sclerosis--Brain Glutamate Levels	0	0
20802479	37	-3	1	13478	36.377	6	2	0	6	Migraine	6	4
20808326	1	-3	0	240	4.38	7	2	0	0	Pseudoexfoliation syndrome	0	0
20811658	0	-3	1	369	5.908	0	0	0	0	Smoking cessation	0	0
20818381	3	-3	1	7541	36.377	4	2	0	0	Type 2 diabetes	0	0
20825314	1	-3	2	390	53.486	7	2	0	0	Fuchs's corneal dystrophy	0	0
20826269	0	-3	0	2014	11.68	0	0	0	0	Thyroid function	0	0
20832056	0	-3	0	1108	0	5	1	0	0	Schizophrenia	0	0
20833655	0	-3	5	1508	0	9	2	0	0	Warfarin maintenance dose	0	0
20834067	7	-3	39	1173	2.964	0	0	0	0	Longevity	0	0
20835236	25	-3	1	4270	36.377	7	2	0	4	Refractive error	4	3
20835238	15	-3	1	36150	36.377	7	2	0	2	Glaucoma (primary open-angle)	2	1
20835239	15	-3	1	5328	36.377	7	2	0	2	Refractive error	2	0
20838585	0	-3	2	525	9.543	9	2	0	0	Cardiovascular risk factors	0	0
20844546	0	-3	2	1521	0	14	2	0	0	Endometriosis	0	0
20848476	4	-3	10	3462	4.613	11	2	0	0	Ulcerative colitis	0	0
20849430	0	-3	1	1782	2.604	0	0	0	0	Glycated hemoglobin levels	0	0
20852631	38	-3	1	2383	36.377	2	2	2	3	Breast cancer	5	3
20852632	34	-3	7	4122	36.377	2	2	3	1	Ovarian cancer	4	1
20852633	34	-3	2	4121	36.377	2	2	3	1	Ovarian cancer	4	0
20858683	6	-3	11	46368	8.889	0	0	0	1	Glycated hemoglobin levels	1	0
20860503	45	-3	10	26475	53.486	10	2	0	4	Asthma	4	1
20861866	2	-3	4	872	4.367	7	2	0	0	Age-related macular degeneration	0	0
20862305	0	-3	4	2729	9.543	4	2	0	0	Type 2 diabetes	0	0
20864672	0	-3	12	17723	0	0	0	0	0	HDL cholesterol	0	0
20871597	6	-3	2	2904	36.377	2	2	0	1	Lung adenocarcinoma	1	0
20871662	3	-3	0	286	0	4	2	0	0	Diabetic retinopathy	0	0
20872241	0	-3	4	8428	4.859	2	2	0	0	Breast cancer	0	0
20876420	10	-3	1	878	18.97	19	2	1	0	Adverse response to aromatase inhibitors	1	0
20876611	0	-3	3	1776	0	0	0	0	0	Adiponectin levels	0	0
20876614	0	-3	3	2162	8.058	2	2	0	0	Non-small cell lung cancer	0	0
20877124	0	-3	0	936	0	9	2	0	0	Hypertension	0	0
20877300	4	-3	4	706	4.306	5	1	0	0	Suicidal ideation	0	0
20881960	79	-3	199	133653	36.104	0	0	0	9	Height	9	7
20884846	13	-3	11	28283	4.043	0	2	1	0	Urate levels	1	1
20885792	3	-3	4	2035	9.543	6	2	0	0	Alzheimer's disease (late onset)	0	0
20887962	0	-3	1	4001	0	0	0	0	0	Adiponectin levels	0	0
20889312	0	-3	103	4234	0	5	1	0	0	Bipolar disorder and schizophrenia	0	0
20920776	3	-3	0	108	9.273	10	2	0	0	Asthma	0	0
20921969	0	-3	3	738	0	5	1	0	0	Antipsychotic drug-induced QTc interval prolongation	0	0
20923822	7	-3	12	277	13.588	0	2	1	0	Radiation response	1	1
20927387	0	-3	13	3012	0	0	0	0	0	Red blood cell traits	0	0
20932310	3	-3	7	390	2.797	0	0	0	0	Cerebrospinal fluid AB1-42 levels	0	0
20932654	7	-3	23	79	4.503	2	2	0	0	Erectile dysfunction and prostate cancer treatment	0	0
20935629	40	-3	16	77167	36.377	0	0	1	3	Waist-hip ratio	4	3
20935630	95	-3	38	123865	36.377	0	0	1	9	Body mass index	10	7
20939080	0	-3	0	327	0	5	1	0	0	Tardive dyskinesia in schizophrenia	0	0
20947153	5	-3	0	360	9.273	12	2	0	0	Stevens-Johnson syndrome	0	0
20953186	6	-3	3	1460	36.377	12	2	0	1	Psoriatic arthritis	1	0
20953188	0	-3	3	1618	36.377	12	2	0	0	Psoriasis	0	0
20953189	0	-3	8	4377	36.377	12	2	0	0	Psoriasis	0	0
20953190	17	-3	17	7353	36.377	12	2	0	1	Psoriasis	1	1
20966902	1	-3	6	1780	3.531	0	0	0	0	Body mass index	0	0
20971583	10	-3	1	73	1.439	13	2	1	0	Dupuytren's disease	1	1
20972438	2	-3	10	8652	36.377	2	2	0	0	Bladder cancer	0	0
20972440	11	-3	5	7962	36.377	2	2	0	1	Colorectal cancer	1	1
20978177	0	-3	0	564	3.919	2	2	0	0	Prostate cancer mortality	0	0
20981099	0	-3	1	6041	0	0	0	0	0	Recombination measurement (females)	0	0
21037115	0	-3	1	2950	4.426	0	0	0	0	Body mass in chronic obstructive pulmonary disease	0	0
21037568	16	-3	5	5788	36.377	2	2	1	1	Hodgkin's lymphoma	2	2
21041247	15	-3	4	4390	12.759	5	1	0	1	Suicide risk	1	1
21041692	1	-3	5	2334	0	9	2	0	0	Atrioventricular conduction	0	0
21042317	28	-3	4	6104	15.47	5	1	0	2	Major depressive disorder	2	1
21044948	7	-3	3	6880	8.058	6	2	1	0	Parkinson's disease	1	1
21044949	0	-3	1	1772	8.058	13	2	0	0	Systemic lupus erythematosus	0	0
21048783	4	-3	1	117	2.496	9	2	0	0	Moyamoya disease	0	0
21051598	42	-3	8	3622	31.377	1	2	0	5	HIV-1 control	5	4
21051773	23	-3	1	192	8.058	5	1	1	1	Handedness in dyslexia	2	1
21057379	0	-3	6	1535	0	5	1	0	0	Bipolar disorder and schizophrenia	0	0
21059979	0	-3	2	841	10.639	0	2	0	0	LDL cholesterol	0	0
21059989	0	-3	0	1093	0	6	2	0	0	Alzheimer's disease	0	0
21060860	1	-3	1	1703	9.543	2	2	0	0	Breast cancer in BRCA2 mutation carriers	0	0
21060863	4	-3	5	15358	9.543	0	2	0	0	Retinal vascular caliber	0	0
21061259	4	-3	0	566	0	13	2	0	0	Response to anti-TNF therapy in rheumatoid arthritis	0	0
21062454	0	-3	0	5200	5.785	2	2	0	0	Breast cancer (estrogen-receptor negative)	0	0
21068099	0	-3	1	38280	9.082	13	2	0	0	Osteoarthritis	0	0
21072201	0	-3	0	180	0	10	2	0	0	Aspirin intolerance in asthmatics	0	0
21076409	2	-3	12	40407	36.377	0	0	0	0	QRS duration	0	0
21079520	0	-3	3	105	4.04	2	2	0	0	Non-small cell lung cancer (survival)	0	0
21079607	13	-3	9	4766	15.47	5	1	0	1	Anorexia nervosa	1	1
21082022	16	-3	1	3320	9.543	9	2	0	2	Hypertension	2	0
21084426	3	-3	3	3023	8.058	6	2	0	0	Parkinson's disease	0	0
21087763	7	-3	1	518	11.68	0	0	1	0	Progranulin levels	1	0
21088011	3	-3	1	2905	10.052	9	2	0	0	Coronary heart disease	0	0
21094521	0	-3	0	3853	9.273	10	2	0	0	Atopy	0	0
21095009	0	-3	1	980	5.017	7	2	0	0	Myopia (pathological)	0	0
21098978	1	-3	0	266	4.261	6	2	0	0	Alzheimer's disease	0	0
21102462	37	-3	42	87802	36.377	0	0	0	4	Menarche (age at onset)	4	2
21102463	41	-3	71	21389	36.377	11	2	1	6	Crohn's disease	7	2
21104366	0	-3	1	1000	0	0	0	0	0	Bone mineral density (wrist)	0	0
21105107	3	-3	3	451	10.885	2	2	0	0	Hepatocellular carcinoma	0	0
21106707	0	-3	3	673	8.058	2	2	0	0	Response to bleomycin (chromatid breaks)	0	0
21107309	3	-3	2	738	6.685	5	1	0	0	Response to antipsychotic treatment	0	0
21107343	0	-3	1	1733	0	9	2	0	0	Myocardial infarction	0	0
21113153	16	-3	1	930	36.377	17	2	0	1	Hypospadias	1	1
21116278	2	-3	5	939	15.47	6	2	0	0	Entorhinal cortical thickness	0	0
21118971	0	-3	1	245	8.234	2	2	0	0	Small-cell lung cancer (survival)	0	0
21123754	3	-3	7	374	8.017	6	2	0	0	Alzheimer's disease biomarkers	0	0
21124317	3	-3	3	4881	36.104	2	2	0	0	Neuroblastoma	0	0
21124946	0	-3	1	1934	9.543	0	0	0	0	Bone mineral density	0	0
21124955	0	-3	4	4211	9.543	0	0	0	0	Amyloid A serum levels	0	0
21130132	0	-3	7	140	2.877	5	1	0	0	Response to methylphenidate treatment in attention-deficit/hyperactivity disorder (blood pressure)	0	0
21130836	1	-3	25	4039	3.348	0	0	0	0	Information processing speed	0	0
21131588	1	-3	4	703	10.558	2	2	0	0	Chronic lymphocytic leukemia	0	0
21131975	12	-3	4	12277	36.377	2	2	0	3	Renal cell carcinoma	3	3
21139019	3	-3	4	346	4.432	2	2	0	0	Ileal carcinoids	0	0
21149283	0	-3	5	6616	8.058	0	0	0	0	Iron status biomarkers	0	0
21149285	9	-3	1	934	8.058	19	2	0	0	Adverse response to carbamapezine	0	0
21150874	0	-3	5	1994	0	4	2	0	0	Type 2 diabetes nephropathy	0	0
21150878	0	-3	1	2832	4.38	10	2	0	0	Asthma	0	0
21151127	0	-3	2	3677	36.377	11	2	0	0	Primary sclerosing cholangitis	0	0
21151128	6	-3	5	1639	36.377	4	2	0	0	Polycystic ovary syndrome	0	0
21151130	12	-3	3	10254	36.377	14	2	0	1	Endometriosis	1	1
21155030	0	-2	0	320	0	9	2	0	0	Stroke (ischemic)	0	0
21156761	3	-3	16	3000	9.082	13	2	0	0	Rheumatoid arthritis	0	0
21160077	3	-3	7	7538	3.292	0	0	0	0	Serum prostate-specific antigen levels	0	0
21160409	1	-3	6	1379	6.348	1	2	0	0	HIV-1 susceptibility	0	0
21173776	44	-3	2	17375	15.47	0	0	0	3	Personality dimensions	3	3
21177295	1	-3	0	8071	9.082	13	2	0	0	Osteoarthritis	0	0
21177773	3	-3	5	176	5.093	19	2	0	0	Response to acetaminophen (hepatotoxicity)	0	0
21182207	6	-3	5	1080	3.095	5	1	0	1	Asperger disorder	1	0
21183627	45	-3	0	569	4.235	0	0	0	3	Maximal oxygen uptake response	3	2
21184583	0	-3	3	1064	0	0	0	0	0	Event-related brain oscillations	0	0
21186350	2	-3	1	1024	36.377	4	2	0	0	Response to metformin in type 2 diabetes (glycemic)	0	0
21196492	0	-3	4	10112	0	0	0	0	0	C-reactive protein	0	0
21197116	0	-3	0	590	0	7	2	0	0	Age-related macular degeneration	0	0
21203500	2	-3	8	2559	9.543	0	0	0	0	N-glycan levels	0	0
21208937	0	-2	5	5633	0	0	0	0	0	Iron status biomarkers	0	0
21211648	1	-2	0	1708	11.003	10	2	0	0	Asthma or atopy (farm exposure interaction)	0	0
21211798	0	-3	0	271	0	9	2	0	0	Myocardial infarction	0	0
21212386	0	-2	3	1258	0	0	0	0	0	Cardiac muscle measurement	0	0
21216876	1	-2	1	1531	7.636	13	2	0	0	Adolescent idiopathic scoliosis	0	0
21216879	0	-2	8	10280	0	0	0	0	0	Insulin-like growth factors	0	0
21221126	1	-2	4	4323	4.536	19	2	0	0	Drug-induced Stevens-Johnson syndrome or toxic epidermal necrolysis (SJS/TEN)	0	0
21221998	0	-2	2	786	5.069	13	2	0	0	Kawasaki disease	0	0
21223598	3	-2	7	1086	0	0	0	0	0	Aortic root size	0	0
21228123	0	-2	1	2383	0	1	2	0	0	Response to hepatitis C treatment	0	0
21239051	2	-2	3	2723	38.278	9	2	0	0	Coronary artery disease	0	0
21242121	0	-2	0	600	7.742	2	2	0	0	Lung adenocarcinoma (clinical stage)	0	0
21242260	4	-2	2	3481	10.111	2	2	0	0	Colorectal cancer	0	0
21244703	0	-2	3	8844	0	6	2	0	0	Multiple sclerosis	0	0
21245432	1	-2	0	323	18.372	19	2	0	0	Lapatinib-induced hepatotoxicity in breast cancer	0	0
21248740	0	-2	0	2796	4.4	6	2	0	0	Parkinson's disease	0	0
21253498	3	-3	0	9091	0	0	0	0	0	Body mass index	0	0
21254220	0	-2	24	4806	0	5	1	0	0	Bipolar disorder	0	0
21263130	0	-2	9	6346	13.757	2	2	0	0	Breast cancer	0	0
21270382	9	-2	4	1721	6.669	0	0	0	1	Alcohol consumption	1	0
21273288	0	-2	3	1325	0	0	0	0	0	Natriuretic peptide levels	0	0
21278746	12	-2	1	4877	35.532	0	2	0	2	Percent mammographic density	2	1
21283782	0	-2	0	174	8.694	14	2	0	0	Nephrolithiasis	0	0
21292315	10	-2	11	17352	38.278	6	2	0	0	Parkinson's disease	0	0
21294900	0	-2	12	1017	0	0	0	0	0	Uric acid levels	0	0
21297633	16	-2	47	26405	35.532	11	2	0	2	Ulcerative colitis	2	2
21298027	13	-2	2	10249	8.694	11	2	0	1	Crohn's disease and celiac disease	1	1
21298047	0	-2	1	3627	4.092	5	1	0	0	Substance dependence	0	0
21300955	0	-2	20	66185	14.739	0	0	0	0	C-reactive protein levels	0	0
21302353	0	-3	3	3304	0	5	1	0	0	Hoarding	0	0
21305692	1	-2	2	5580	3.705	5	1	0	0	Bipolar disorder (age of onset and psychotic symptoms)	0	0
21307088	0	-2	4	4445	7.636	0	0	0	0	Optic disc area	0	0
21310492	0	-2	8	853	5.454	4	2	0	0	Diabetic retinopathy	0	0
21314694	0	-2	3	3169	0	5	1	0	0	Alcohol dependence	0	0
21316860	0	-2	0	1711	5.809	5	0	0	0	Cortisol secretion	0	0
21323541	12	-2	21	2894	53.298	14	2	0	1	Idiopathic membranous nephropathy	1	1
21326295	0	-2	1	1339	6.314	12	2	0	0	Vitiligo	0	0
21326311	3	-2	11	440	0	0	0	0	0	F-cell distribution	0	0
21326860	1	-2	2	696	4.092	13	2	0	0	Kawasaki disease	0	0
21339755	0	-2	1	55	0	0	0	0	0	5-HTT brain serotonin transporter levels	0	0
21347282	9	-2	3	5313	8.694	9	2	0	1	Coronary heart disease	1	0
21347284	0	-2	5	6247	8.694	0	0	0	0	PR interval	0	0
21348951	0	-2	19	851	0	9	2	0	0	Cardiac hypertrophy	0	0
21353194	4	-2	1	1982	10.603	5	1	0	0	Bipolar disorder	0	0
21355061	1	-2	1	31580	9.663	0	2	0	0	Urinary albumin excretion	0	0
21357381	1	-2	0	2190	4.123	2	2	0	0	Colorectal cancer	0	0
21357676	15	-2	2	6611	7.636	0	0	0	1	Coffee consumption	1	1
21359210	1	-2	0	269	4.092	10	2	0	0	Asthma (childhood onset)	0	0
21364930	3	-2	1	191	4.092	1	2	0	0	HIV-1 replication	0	0
21368711	1	-2	7	1951	2.581	5	1	0	0	Personality traits in bipolar disorder	0	0
21372407	1	-2	2	1462	3.766	0	1	0	0	Drinking behavior	0	0
21378095	0	-2	0	7473	7.636	0	0	0	0	Blood pressure	0	0
21378986	6	-2	0	460	35.532	9	2	0	1	Coronary heart disease	1	1
21378987	15	-2	0	38384	35.532	9	2	0	1	Sick sinus syndrome	1	1
21378988	9	-2	19	30482	35.532	9	2	0	1	Coronary heart disease	1	0
21378990	83	-2	30	86995	35.532	9	2	8	3	Coronary heart disease	11	9
21379329	6	-2	1	3839	8.694	6	2	0	1	Alzheimer's disease (late onset)	1	1
21386085	3	-2	8	22161	8.286	0	0	0	0	HDL Cholesterol - Triglycerides (HDLC-TG)	0	0
21386754	0	-2	1	917	3.485	13	2	0	0	Cerivastatin-induced rhabdomyolysis	0	0
21390209	1	-2	2	3595	4.092	6	2	0	0	Alzheimer's disease (late onset)	0	0
21396408	6	-2	2	61	3.766	19	2	0	0	Vaccine-related adverse events	0	0
21399633	10	-2	5	2096	35.532	14	2	0	0	Nephropathy	0	0
21399635	15	-2	21	7003	35.532	11	2	0	1	Primary biliary cholangitis	1	0
21408207	0	-2	24	6530	8.694	13	2	0	0	Systemic lupus erythematosus	0	0
21418511	20	-2	1	2073	6.265	0	0	1	2	Longevity	3	1
21423239	26	-2	3	2698	13.668	5	1	1	1	Suicide attempts in bipolar disorder	2	0
21423719	2	-2	1	7176	8.694	11	2	0	0	Nonalcoholic fatty liver disease	0	0
21424380	6	-2	2	623	5.069	2	2	0	0	Breast cancer	0	0
21428769	19	-2	1	4052	53.298	19	2	0	0	Adverse response to carbamapezine	0	0
21437268	4	-2	5	10425	8.694	2	2	0	0	Oral cavity and pharyngeal cancer	0	0
21441570	0	-2	19	2829	0	4	2	0	0	Diabetic retinopathy	0	0
21441931	1	-2	2	1741	35.532	14	2	0	0	Nephrotic syndrome (acquired)	0	0
21448238	0	-2	2	10980	4.4	6	2	0	0	Migraine	0	0
21452313	10	-2	5	1558	0	13	2	1	0	Rheumatoid arthritis	1	1
21459883	6	-2	2	2287	10.478	9	2	0	0	Idiopathic dilated cardiomyopathy	0	0
21460395	0	-2	4	459	4.908	0	2	0	0	Telomere length	0	0
21460840	60	-2	4	20373	35.532	6	2	2	6	Alzheimer's disease	8	4
21460841	56	-2	9	15675	35.532	6	2	1	7	Alzheimer's disease (late onset)	8	1
21460842	6	-2	5	3035	35.532	2	2	0	1	Uterine fibroids	1	0
21467234	6	-2	0	302	4.123	2	2	0	0	Prostate cancer	0	0
21471458	45	-2	1	26316	9.681	0	0	2	4	Alcohol consumption	6	3
21471979	0	-2	2	1008	2.57	2	2	0	0	Large B-cell lymphoma	0	0
21473668	0	-2	1	890	2.385	5	1	0	0	Attention deficit hyperactivity disorder motor coordination	0	0
21478494	0	-2	3	9136	7.636	2	2	0	0	Cutaneous nevi	0	0
21483023	10	-2	1	327	13.757	2	2	1	0	Response to platinum-based chemotherapy in non-small-cell lung cancer	1	1
21483430	1	-2	1	857	13.668	0	0	0	0	Neuranatomic and neurocognitive phenotypes	0	0
21483845	0	-2	1	679	4.092	4	2	0	0	Iron deficiency	0	0
21490707	70	-2	10	47431	8.694	0	0	10	3	Caffeine consumption	13	10
21490949	0	-2	17	8135	8.694	4	2	0	0	Type 2 diabetes	0	0
21493818	0	-2	3	1654	0	0	0	0	0	Monocyte early outgrowth colony forming units	0	0
21497773	0	-2	0	90	0	2	2	0	0	Response to platinum-based chemotherapy in head and neck cancers	0	0
21497890	14	-2	0	2096	11.003	3	2	1	0	Common variable immunodeficiency	1	0
21499248	0	-2	2	3611	35.532	2	2	0	0	Hepatocellular carcinoma	0	0
21499250	13	-2	2	6455	35.532	2	2	1	1	Endometrial cancer	2	0
21502085	0	-2	7	755	6.41	1	2	0	0	AIDS progression	0	0
21502573	0	-2	15	21052	14.739	0	0	0	0	D-dimer levels	0	0
21502949	0	-2	2	734	13.668	0	0	0	0	Caudate nucleus volume	0	0
21502966	0	-2	2	362	4.536	6	2	0	0	Response to interferon beta therapy	0	0
21505071	0	-2	2	437	7.636	7	2	0	0	Myopia (pathological)	0	0
21505073	0	-2	3	2733	7.636	13	2	0	0	Rheumatoid arthritis	0	0
21507922	0	-2	20	115	9.154	0	0	0	0	Neutrophil count	0	0
21519539	0	-2	0	42	0	5	1	0	0	Autism spectrum disorders (language delay)	0	0
21521612	20	-2	1	719	14.736	5	1	2	0	Major depressive disorder	2	1
21529783	9	-2	2	8754	8.283	5	1	0	1	Alcoholism (12-month weekly alcohol consumption)	1	0
21531791	1	-2	7	11582	7.636	2	2	0	0	Glioma	0	0
21532571	4	-2	2	4546	35.532	7	2	0	0	Glaucoma	0	0
21533022	0	-2	9	1955	8.694	0	0	0	0	Bone mineral density	0	0
21533024	0	-2	3	22435	8.694	0	0	0	0	Soluble ICAM-1	0	0
21533074	0	-2	1	1170	8.694	2	2	0	0	Follicular lymphoma	0	0
21533175	1	-2	8	14846	8.694	0	0	0	0	Dehydroepiandrosterone sulphate levels	0	0
21540310	1	-2	0	773	5.895	3	2	0	0	Sarcoidosis	0	0
21540461	3	-2	2	698	9.898	2	2	0	0	Chronic myeloid leukemia	0	0
21544081	0	-2	1	10391	4.691	4	2	0	0	Obesity	0	0
21546496	0	-2	1	70	0	0	0	0	0	Platelet function and related traits	0	0
21546767	0	-2	26	612	2.539	5	2	0	0	Dialysis-related mortality	0	0
21551455	2	-2	2	1268	7.636	2	2	0	0	Testicular cancer	0	0
21552555	15	-2	14	1060	4.092	4	2	0	1	Obesity	1	0
21565293	0	-2	8	3620	0	0	2	0	0	Thyroid volume	0	0
21570397	1	-2	2	733	11.675	19	2	0	0	Drug-induced liver injury (amoxicillin-clavulanate)	0	0
21572414	18	-2	5	862	35.532	0	0	0	1	Urinary metabolites	1	0
21572416	1	-2	9	19608	35.532	0	0	0	0	Blood pressure	0	0
21573004	1	-2	1	3554	4.092	0	0	0	0	Telomere length	0	0
21573128	0	-2	1	1747	0	13	2	0	0	Osteoporosis	0	0
21573907	0	-2	5	2584	0	4	2	0	0	Type 2 diabetes	0	0
21602797	22	-2	6	2494	35.532	4	2	0	1	Cystic fibrosis severity	1	1
21602798	15	-2	1	6715	35.532	2	2	0	1	Prostate cancer	1	1
21606135	3	-2	5	5031	6.105	9	2	0	0	Coronary heart disease	0	0
21611967	0	-2	0	2038	0	19	2	0	0	Fracture-related traits	0	0
21612516	0	-2	1	963	0	0	0	0	0	Longevity	0	0
21618603	3	-2	2	550	3.441	17	2	0	0	Orofacial clefts (maternal alcohol consumption interaction)	0	0
21621269	0	-2	5	3356	0	5	1	0	0	Major depressive disorder	0	0
21623375	2	-2	9	3440	35.532	13	2	0	0	Paget's disease	0	0
21625490	0	-2	0	1001	4.092	10	2	0	0	Atopy	0	0
21626137	0	-2	5	5000	0	9	2	0	0	Coronary heart disease (SNP X SNP interaction)	0	0
21627779	7	-2	5	6015	0	6	2	0	1	Alzheimer's disease	1	1
21640322	0	-2	1	1088	0	7	2	0	0	Myopia (pathological)	0	0
21642993	0	-2	11	4075	35.532	2	2	0	0	Esophageal cancer	0	0
21646302	0	-2	5	6307	5.698	0	0	0	0	Bilirubin levels	0	0
21647700	0	-2	1	1273	0	4	2	0	0	Type 2 diabetes	0	0
21647738	0	-2	3	1709	0	0	0	0	0	C-reactive protein	0	0
21654844	2	-2	6	1470	3.872	6	2	0	0	Multiple sclerosis	0	0
21658281	3	-2	6	605	0	9	2	0	0	Sudden cardiac arrest	0	0
21659334	5	-2	4	303	7.636	1	2	0	1	Response to hepatitis C treatment	1	1
21659360	3	-2	9	356	0	2	2	0	0	Response to antineoplastic agents	0	0
21665988	0	-2	0	744	0	9	2	0	0	Peripartum cardiomyopathy	0	0
21665990	8	-2	11	6728	7.636	7	2	0	0	Age-related macular degeneration	0	0
21665993	0	-2	2	4289	7.636	0	2	0	0	Corneal curvature	0	0
21665994	3	-2	6	5181	7.636	0	0	0	0	Alcohol consumption (transferrin glycosylation)	0	0
21666691	10	-2	1	2374	35.532	12	2	0	1	Atopic dermatitis	1	0
21666692	59	-2	3	23230	35.532	6	2	1	2	Migraine	3	1
21668797	0	-3	10	3054	4.152	5	1	0	0	Cannabis dependence	0	0
21674006	1	-2	0	120	4.092	5	1	0	0	Schizophrenia	0	0
21679298	0	-2	1	158	0	5	1	0	0	Schizophrenia	0	0
21681796	11	-2	2	9361	11.089	0	2	0	2	White matter hyperintensity burden	2	0
21682944	0	-2	2	438	0	5	1	0	0	Schizophrenia	0	0
21685187	1	-2	21	3397	6.84	0	0	0	0	Age at smoking initiation in chronic obstructive pulmonary disease	0	0
21685912	29	-2	11	4401	35.532	6	2	2	1	Progressive supranuclear palsy	3	2
21688384	1	-2	2	1162	3.705	5	1	0	0	Schizophrenia (age at onset)	0	0
21694509	0	-2	0	251	0	18	2	0	0	Postoperative nausea and vomiting	0	0
21694764	2	-2	0	9538	4.092	0	0	0	0	Educational attainment	0	0
21696813	0	-2	0	277	11.003	10	2	0	0	Asthma (childhood onset)	0	0
21698141	5	-2	0	1940	8.694	14	2	0	0	End-stage renal disease	0	0
21699788	0	-2	2	744	11.675	11	2	0	0	Ulcerative colitis or Crohn's disease	0	0
21700265	0	-2	5	1979	0	0	0	0	0	Erythrocyte sedimentation rate	0	0
21700618	0	-2	3	8058	7.636	2	2	0	0	Basal cell carcinoma	0	0
21700879	0	-2	5	1591	0	0	0	0	0	Adiponectin levels	0	0
21701565	5	-2	0	1120	4.284	0	0	0	0	Body mass index	0	0
21701570	5	-2	2	1715	4.284	0	0	0	0	Body mass index	0	0
21703177	0	-2	1	1287	9.264	3	2	0	0	IFN-related cytopenia	0	0
21703634	0	-2	2	2699	0	5	1	0	0	Alcohol dependence	0	0
21705454	1	-2	0	87	7.742	2	2	0	0	Response to platinum-based agents	0	0
21706003	32	-2	3	36626	35.532	4	2	2	2	Adiposity	4	2
21706340	0	-2	1	2340	5.069	2	2	0	0	Melanoma	0	0
21708048	0	-2	2	327	0	4	2	0	0	Obesity	0	0
21725308	2	-2	4	5408	35.532	2	2	0	0	Lung cancer	0	0
21725309	14	-2	1	977	35.532	1	2	0	0	Chronic hepatitis C infection	0	0
21729881	1	-2	3	4014	7.636	0	0	0	0	Vitamin E levels	0	0
21732829	12	-2	12	3692	53.298	13	2	0	0	Dupuytren's disease	0	0
21738478	1	-2	20	8794	0	0	0	0	0	White blood cell types	0	0
21738479	1	-2	2	16388	8.694	0	0	0	0	White blood cell count	0	0
21738480	1	-2	10	19509	8.694	0	0	0	0	White blood cell count	0	0
21738484	2	-2	6	1591	8.694	5	1	0	0	Bipolar disorder	0	0
21738487	154	-2	11	33050	8.694	6	2	3	30	Parkinson's disease	33	19
21738491	4	-2	1	21283	8.694	9	2	0	0	Sudden cardiac arrest	0	0
21740922	12	-2	1	1821	3.439	0	0	0	1	Longevity	1	1
21743057	1	-2	14	7240	7.636	2	2	0	0	Prostate cancer	0	0
21743467	40	-2	9	13560	35.532	2	2	0	3	Prostate cancer	3	3
21743469	10	-2	13	11802	35.532	13	2	0	0	Ankylosing spondylitis	0	0
21747397	1	-2	0	4883	13.668	5	1	0	0	Schizophrenia	0	0
21750109	4	-2	1	43837	7.636	2	2	0	0	Bladder cancer	0	0
21750111	7	-2	4	2514	7.636	1	2	0	0	Hepatitis B	0	0
21750679	6	-2	7	2340	8.694	13	2	0	0	Systemic sclerosis	0	0
21750702	1	-2	0	2023	4.092	5	1	0	0	Suicidal ideation	0	0
21752600	0	-2	0	3313	4.748	5	1	0	0	Schizophrenia	0	0
21755009	1	-2	0	259	4.092	2	2	0	0	Chemotherapeutic susceptibility	0	0
21757650	4	-2	4	3527	0	0	0	0	0	Vascular endothelial growth factor levels	0	0
21757653	0	-2	5	3042	0	0	2	0	0	Fibrinogen	0	0
21761138	1	-2	5	6322	5.069	2	2	0	0	Colorectal cancer	0	0
21764829	1	-2	3	1683	7.636	1	2	0	0	Hepatitis B vaccine response	0	0
21768215	3	-2	5	8651	7.636	0	2	0	0	Urate levels	0	0
21771265	1	-2	3	564	3.476	5	1	0	0	Bipolar disorder	0	0
21771975	0	-2	1	382	8.286	0	0	0	0	Adiponectin levels	0	0
21775533	1	-2	0	283	7.742	2	2	0	0	Response to platinum-based chemotherapy in small cell and non-small cell lung cancers	0	0
21775986	82	-2	5	30033	36.28	0	0	10	0	Recombination measurement	10	5
21777205	1	-2	0	411	2.565	0	0	0	0	Lipid traits	0	0
21779176	17	-2	6	2448	8.694	6	2	1	0	Restless legs syndrome	1	1
21779181	0	-2	12	7468	0	13	2	0	0	Systemic sclerosis	0	0
21779381	1	-2	5	5122	4.092	9	2	0	0	Cardiovascular disease risk factors	0	0
21782286	2	-2	3	25007	6.189	0	0	0	0	Aging (time to death)	0	0
21784300	0	-2	7	680	6.444	5	1	0	0	Attention deficit hyperactivity disorder	0	0
21785125	1	-2	8	1657	6.365	0	0	0	0	Hepcidin levels	0	0
21787189	1	-2	2	274	3.974	10	2	0	0	Interstitial lung disease	0	0
21795503	1	-2	0	246	0	5	1	0	0	Schizophrenia	0	0
21799462	1	-2	2	270	3.485	19	2	0	0	Epirubicin-induced leukopenia	0	0
21799836	1	-2	2	1599	4.092	4	2	0	0	Type 2 diabetes	0	0
21801394	0	-2	6	2305	0	19	2	0	0	Drug-induced Stevens-Johnson syndrome or toxic epidermal necrolysis (SJS/TEN)	0	0
21804547	2	-2	1	1563	35.532	2	2	0	0	Meningioma	0	0
21804548	7	-2	14	4836	35.532	10	2	0	0	Asthma	0	0
21804549	38	-2	7	5388	35.532	10	2	2	2	Asthma	4	2
21810271	0	-2	11	1624	0	0	0	0	0	vWF and FVIII levels	0	0
21810643	1	-2	1	1054	12.016	0	1	0	0	Cortical thickness	0	0
21810746	0	-2	3	149	0	19	2	0	0	Nevirapine-induced rash	0	0
21811574	0	-2	0	404	4.092	1	2	0	0	HIV-1 progression	0	0
21812969	4	-2	3	446	2.328	6	2	0	0	Parkinson's disease	0	0
21814517	2	-2	2	3314	8.694	10	2	0	0	Asthma	0	0
21824976	4	-2	1	10577	7.636	2	2	0	0	Bladder cancer	0	0
21826061	356	-2	0	3511	13.668	0	0	9	26	Intelligence	35	24
21826085	1	-2	1	122	0	6	2	0	0	Tardive dyskinesia	0	0
21826682	1	-2	0	79	2.367	4	2	0	0	Response to statin therapy	0	0
21827660	0	-2	1	4773	3.693	2	2	0	0	Glioma	0	0
21829377	4	-2	17	8866	8.694	0	0	0	0	Plasma omega-3 polyunsaturated fatty acid level (eicosapentaenoic acid)	0	0
21829389	1	-2	0	2905	8.694	9	2	0	0	Coronary heart disease	0	0
21829393	2	-2	1	4328	8.694	4	2	0	0	Gastric parietal cell autoantibody levels in type 1 diabetes	0	0
21833088	100	-2	87	26621	36.28	6	2	2	7	Multiple sclerosis	9	6
21835309	17	-2	7	2121	10.603	0	0	0	1	Iris characteristics	1	0
21836138	0	-2	0	205	0	16	2	0	0	Bronchopulmonary dysplasia	0	0
21841780	2	-2	11	2958	35.532	4	2	0	0	Graves' disease	0	0
21844665	1	-2	1	700	0	13	2	0	0	Rheumatoid arthritis	0	0
21844884	1	-2	18	608	4.536	2	2	0	0	Response to platinum-based chemotherapy (carboplatin)	0	0
21846871	0	-2	2	30482	0	9	2	0	0	Coronary heart disease	0	0
21862451	1	-2	3	6879	7.636	0	0	0	0	Butyrylcholinesterase levels	0	0
21866343	3	-2	1	942	0	2	2	0	0	Non-small cell lung cancer	0	0
21871595	1	-2	1	8071	10.603	13	2	0	0	Osteoarthritis	0	0
21873549	6	-2	10	10701	8.286	0	2	0	0	Proinsulin levels	0	0
21874001	14	-2	6	20019	35.532	4	2	0	1	Type 2 diabetes	1	1
21876473	4	-2	1	1016	2.581	5	1	0	0	Alcohol dependence	0	0
21876539	54	-2	4	18176	13.668	0	0	3	2	Coffee consumption	5	4
21876681	37	-2	0	2389	8.694	6	2	2	0	Parkinson's disease (coffee consumption interaction)	2	1
21878436	1	-2	1	866	7.636	9	2	0	0	Coronary restenosis	0	0
21878437	2	-2	2	5006	7.636	0	2	0	0	Retinol levels	0	0
21886157	38	-2	37	2820	36.28	0	0	0	2	Metabolic traits	2	1
21886828	10	-2	0	1201	4.092	0	0	1	0	Uric acid levels (SNP x SNP interaction)	1	0
21896673	0	-2	1	4811	7.636	1	2	0	0	HPV seropositivity	0	0
21897333	0	-2	17	192	0	1	1	0	0	Fat distribution (HIV)	0	0
21900290	1	-2	4	1450	10.478	0	2	0	0	Lp (a) levels	0	0
21900944	0	-2	1	866	0	0	0	0	0	Aspartate aminotransferase levels	0	0
21900946	1	-2	7	3837	2.57	4	2	0	0	Graves' disease	0	0
21901158	1	-2	14	1040	4.092	0	2	0	0	Insulin resistance/response	0	0
21907864	6	-2	4	32442	38.278	10	2	0	0	Asthma	0	0
21908515	1	-2	2	4128	7.636	2	2	0	0	Breast cancer	0	0
21908519	9	-2	41	3367	7.636	0	0	0	1	N-glycan levels	1	1
21909106	4	-2	2	4150	35.532	7	2	0	0	Age-related macular degeneration	0	0
21909107	4	-2	1	1639	35.532	9	2	0	0	Thoracic aortic aneurysms and dissections	0	0
21909108	4	-2	11	31211	35.532	0	0	0	0	Carotid intima media thickness	0	0
21909109	3	-2	7	12545	35.532	0	0	0	0	Gamma glutamyl transpeptidase	0	0
21909110	5	-2	14	74064	35.532	0	0	0	0	Blood pressure	0	0
21909115	72	-2	19	69395	36.28	0	0	0	6	Diastolic blood pressure	6	2
21912186	4	-2	0	80	2.675	6	2	0	0	Chronic fatigue syndrome	0	0
21912425	6	-2	1	1005	4.536	12	2	0	0	Stevens-Johnson syndrome and toxic epidermal necrolysis (SJS-TEN)	0	0
21926416	3	-2	1	2830	7.636	2	2	0	0	Melanoma	0	0
21926972	21	-2	18	16731	35.532	5	1	1	0	Bipolar disorder	1	1
21926974	77	-2	25	21856	35.532	5	1	2	5	Schizophrenia	7	7
21931564	11	-2	3	142	8.694	0	0	0	1	Metabolite levels	1	0
21931568	12	-2	4	5088	8.694	0	0	0	1	Permanent tooth development	1	0
21935397	2	-2	4	5373	4.092	4	2	0	0	Obesity (extreme)	0	0
21940522	3	-2	3	1305	3.486	11	2	0	0	Dental caries	0	0
21940970	1	-2	0	555	5.729	9	2	0	0	Stroke	0	0
21943158	0	-2	19	11683	2.328	9	2	0	0	Cardiovascular disease risk factors	0	0
21946350	13	-2	18	48201	35.532	0	0	1	0	Pulmonary function	1	0
21946351	11	-2	1	41735	35.532	2	2	0	1	Basal cell carcinoma	1	0
21947420	0	-2	0	1627	0	0	0	0	0	Spine bone size	0	0
21956439	0	-2	3	4116	0	5	1	0	0	Alcohol dependence	0	0
21957438	2	-2	0	3402	4.092	9	2	0	0	Stroke	0	0
21961650	3	-2	0	52	3.974	5	1	0	0	Response to lithium treatment in bipolar disorder	0	0
21964575	22	-2	1	42247	35.532	2	2	1	0	Ovarian cancer	1	1
21971053	1	-2	3	2143	4.4	9	2	0	0	Coronary heart disease	0	0
21977987	1	-2	0	5244	2.328	0	0	0	0	LDL cholesterol	0	0
21979947	0	-2	5	3546	0	0	2	0	0	Corneal structure	0	0
21980299	9	-2	9	26890	0	4	2	0	0	Type 1 diabetes	0	0
21980348	2	-2	0	1199	4.092	9	2	0	0	Postoperative ventricular dysfunction	0	0
21980494	1	-2	4	2652	4.092	9	2	0	0	Venous thromboembolism	0	0
21981779	19	-2	1	6370	10.603	4	2	0	1	Hypothyroidism	1	0
21983785	4	-2	2	6555	35.532	2	2	0	0	Melanoma	0	0
21983786	8	-2	3	40968	35.532	13	2	0	0	Gout	0	0
21983787	3	-2	10	10422	35.532	2	2	0	0	Melanoma	0	0
21989058	1	-2	1	1286	7.636	4	2	0	0	Premature ovarian failure	0	0
21990027	1	-2	1	409	3.705	5	1	0	0	Response to antipsychotic therapy (extrapyramidal side effects)	0	0
21991891	67	-2	0	1169	53.298	10	2	0	5	Asthma treatment response	5	3
21993531	0	-2	9	2133	0	1	2	0	0	Cytomegalovirus antibody response	0	0
21996601	0	-2	0	977	0	0	0	0	0	Blood pressure	0	0
21998595	9	-2	33	20427	8.694	0	0	0	1	Height	1	1
21998597	17	-2	2	8938	8.694	0	0	0	1	Testosterone levels	1	1
22001756	23	-2	4	4026	35.532	1	2	0	1	Dengue shock syndrome	1	1
22001757	14	-2	4	61089	35.532	0	0	0	0	Liver enzyme levels (alanine transaminase)	0	0
22003120	1	-2	0	3781	3.597	0	2	0	0	Corneal structure	0	0
22003152	5	-2	7	13664	10.478	0	0	0	0	Lipoprotein-associated phospholipase A2 activity and mass	0	0
22004137	0	-2	1	2798	0	1	2	0	0	Hepatitis B	0	0
22004471	1	-2	6	3501	4.833	5	1	0	0	Alcohol dependence	0	0
22004975	0	-2	0	2805	2.337	13	2	0	0	Systemic lupus erythematosus	0	0
22005930	7	-2	11	7222	13.668	6	1	0	0	Psychosis and Alzheimer's disease	0	0
22005931	1	-2	13	2222	13.668	6	2	0	0	Alzheimer's disease (age of onset)	0	0
22006218	1	-2	6	8842	5.069	0	0	0	0	Smoking behavior	0	0
22010048	4	-2	3	2410	7.636	2	2	0	0	Renal cell carcinoma	0	0
22010049	2	-2	4	12526	7.636	0	0	0	0	Gamma glutamyl transferase levels	0	0
22012869	3	-2	2	1795	3.705	5	1	0	0	Attention deficit hyperactivity disorder	0	0
22013104	2	-2	5	598	0	4	2	0	0	Obesity-related traits	0	0
22019778	3	-2	4	6287	35.532	1	2	0	0	Leprosy	0	0
22019779	5	-2	1	2506	35.532	13	2	0	0	Scoliosis	0	0
22020760	1	-2	3	96	0	2	2	0	0	Response to platinum-based agents	0	0
22021425	0	-2	8	8149	7.636	0	0	0	0	Height	0	0
22027810	4	-2	0	1385	0	12	2	0	0	Alopecia areata	0	0
22028671	4	-2	1	32225	8.694	0	0	0	0	Lipid traits	0	0
22029572	2	-2	0	1772	2.328	9	2	0	0	Cardiovascular disease risk factors	0	0
22030708	56	-2	0	397	0	5	1	4	2	Suicidal ideation	6	5
22032556	1	-2	2	1198	3.666	0	0	0	0	Male-pattern baldness	0	0
22036096	13	-2	9	12898	11.003	10	2	0	1	Allergic rhinitis	1	0
22037551	6	-2	2	3279	35.532	2	2	0	0	Gastric cancer	0	0
22037552	4	-2	2	2345	35.532	5	1	0	0	Schizophrenia	0	0
22037553	12	-2	1	9137	35.532	2	2	0	2	Breast cancer	2	2
22037555	4	-2	2	10218	35.532	5	1	0	0	Schizophrenia	0	0
22037903	0	-2	4	13533	5.069	0	0	0	0	White blood cell count	0	0
22041458	1	-2	22	1439	6.159	5	1	0	0	Response to anti-depressant treatment in major depressive disorder	0	0
22044751	0	-2	8	2809	0	0	2	0	0	Renal sinus fat	0	0
22051697	1	-2	0	395	11.003	10	2	0	0	Asthma	0	0
22054870	5	-2	1	749	6.189	18	2	0	0	Cognitive decline	0	0
22055160	6	-2	1	7301	10.603	9	2	0	0	Abdominal aortic aneurysm	0	0
22057235	9	-2	43	24269	35.532	11	2	0	0	Celiac disease	0	0
22064162	0	-2	8	874	0	5	1	0	0	Depression and alcohol dependence	0	0
22065538	1	-2	1	3310	5.686	0	0	0	0	Adiponectin levels	0	0
22068335	0	-2	1	24850	6.105	9	2	0	0	Aortic stiffness	0	0
22072270	1	-2	0	869	0	5	1	0	0	Alcohol withdrawal symptoms	0	0
22075249	0	-2	1	2647	6.368	0	2	0	0	Serum ceruloplasmin levels	0	0
22075330	2	-2	11	6819	11.003	0	0	0	0	IgE levels	0	0
22076464	0	-2	31	900	0	2	2	0	0	Acute lymphoblastic leukemia (childhood)	0	0
22080838	5	-2	4	5421	7.636	10	2	0	0	Chronic obstructive pulmonary disease	0	0
22081228	4	-2	2	6657	35.532	13	2	0	0	Kawasaki disease	0	0
22085899	2	-2	9	619	4.4	0	0	0	0	Bilirubin levels	0	0
22086417	4	-2	2	3708	9.898	2	2	0	0	Nodular sclerosis Hodgkin lymphoma	0	0
22087292	1	-2	2	1627	4.092	0	0	0	0	Femoral neck bone geometry	0	0
22095909	1	-2	9	707	11.665	1	2	0	0	Response to hepatitis C treatment	0	0
22101970	1	-2	1	6488	3.609	4	2	0	0	Type 2 diabetes	0	0
22105264	2	-2	0	3091	4.73	14	2	0	0	Pelvic organ prolapse	0	0
22105620	1	-2	0	1073	13.668	0	0	0	0	Memory performance	0	0
22116812	1	-2	0	5700	5.729	5	2	0	0	Vascular dementia	0	0
22116939	4	-2	1	3451	7.636	6	2	0	0	Epilepsy	0	0
22116950	30	-2	7	432	4.475	0	0	2	1	Ovarian reserve	3	2
22118420	0	-2	0	182	0	0	0	0	0	Bilirubin levels	0	0
22120009	4	-2	3	7578	35.532	2	2	0	0	Multiple myeloma	0	0
22126837	1	-2	2	700	0	0	0	0	0	Cognitive function	0	0
22130093	1	-2	2	545	2.636	2	2	0	0	Prostate cancer	0	0
22131368	0	-2	0	3468	0	0	0	0	0	Menarche and menopause (age at onset)	0	0
22137330	1	-2	6	1597	6.189	1	2	0	0	Creutzfeldt-Jakob disease (variant)	0	0
22138694	5	-2	5	6068	35.532	13	2	0	0	Ankylosing spondylitis	0	0
22139419	26	-2	29	18600	36.28	0	0	0	2	Mean platelet volume	2	0
22140272	14	-2	0	927	6.365	14	2	0	2	Testicular dysgenesis syndrome	2	0
22142827	1	-2	3	294	7.742	2	2	0	0	Response to gemcitabine in pancreatic cancer	0	0
22144573	4	-2	3	9961	14.739	9	2	0	0	Coronary artery calcification	0	0
22144915	0	-2	6	4254	8.694	7	2	0	0	Corneal astigmatism	0	0
22156575	8	-2	0	557	6.544	0	0	0	1	Brain development	1	1
22158537	17	-2	10	18817	35.532	4	2	0	1	Type 2 diabetes	1	0
22158540	7	-2	11	2972	35.532	2	2	0	0	Pancreatic cancer	0	0
22159054	12	-2	11	1009	0	6	2	0	1	Alzheimer's disease	1	0
22170493	3	-2	2	3967	6.314	12	2	0	0	Psoriatic arthritis	0	0
22171074	0	-2	3	1999	0	0	0	0	0	Triglycerides	0	0
22174390	1	-2	2	571	3.753	0	0	0	0	Heart rate variability traits	0	0
22174851	3	-2	9	798	4.092	1	2	0	0	HIV-1 susceptibility	0	0
22174901	0	-2	0	192	0	2	2	0	0	Hepatocellular carcinoma	0	0
22179738	0	-2	36	62	0	13	2	0	0	Gout	0	0
22180457	1	-2	1	240	7.636	2	2	0	0	Response to tamoxifen in breast cancer	0	0
22182935	5	-2	5	14755	13.668	5	1	0	0	Bipolar disorder	0	0
22188591	1	-2	0	980	2.328	10	2	0	0	Asthma	0	0
22190364	1	-2	19	17698	11.089	6	2	0	0	Multiple sclerosis	0	0
22197929	4	-2	9	5704	35.532	14	2	0	0	IgA nephropathy	0	0
22197932	20	-2	6	26171	35.532	12	2	0	1	Atopic dermatitis	1	0
22197933	12	-2	4	2638	35.532	14	2	0	1	Non-obstructive azoospermia	1	1
22199011	0	-2	2	41692	6.105	0	0	0	0	Ankle-brachial index	0	0
22205395	0	-2	15	704	0	0	0	0	0	Interleukin-10 levels	0	0
22205951	5	-2	3	2034	4.092	5	1	0	0	Bipolar disorder	0	0
22210626	9	-2	11	7872	7.636	1	2	0	2	Prion diseases	2	1
22216198	2	-2	8	418	4.092	0	0	0	0	Anticoagulant levels	0	0
22219177	4	-1	51	9515	5.635	2	2	0	0	Prostate cancer (SNP x SNP interaction)	0	0
22228203	1	-1	19	1092	3.608	0	0	0	0	Inflammatory biomarkers	0	0
22229870	1	-1	6	1300	2.215	0	0	0	0	Uric acid levels	0	0
22232737	6	-1	3	1950	8.65	2	2	0	0	Breast cancer (survival)	0	0
22233651	19	-1	3	1710	7.895	4	2	0	1	Diabetes (gestational)	1	0
22238593	6	-1	4	1994	3.73	4	2	0	0	Type 2 diabetes	0	0
22239941	3	-1	0	223	2.536	1	2	0	0	Tuberculosis	0	0
22245343	0	-1	2	757	0	6	2	0	0	Alzheimer's disease	0	0
22247754	4	-1	2	904	3.73	9	2	0	0	Life threatening arrhythmia	0	0
22267200	13	-1	3	27758	35.209	2	2	0	1	Thyroid cancer	1	0
22267201	33	-1	19	38968	35.209	0	0	1	2	Menopause (age at onset)	3	2
22279548	170	-1	0	1715	3.73	0	0	12	11	Longevity	23	11
22282500	4	-1	0	1298	9.06	19	2	0	0	Acute graft versus host disease	0	0
22286170	2	-1	2	462	7.692	0	2	0	0	Lymphocyte counts	0	0
22286173	0	-1	4	6867	0	9	2	0	0	Intracranial aneurysm	0	0
22286212	3	-1	4	7617	0	2	2	0	0	Hodgkin's lymphoma	0	0
22286219	31	-1	18	8330	35.209	0	0	1	2	Lipid metabolism phenotypes	3	0
22290723	1	-1	1	4275	5.213	0	0	0	0	Glycated hemoglobin levels	0	0
22291604	2	-1	2	4275	8.517	13	2	0	0	Systemic lupus erythematosus	0	0
22291609	2	-1	7	4694	8.517	0	0	0	0	Inflammatory biomarkers	0	0
22293537	4	-1	2	79	3.608	2	2	0	0	Response to gemcitabine in pancreatic cancer	0	0
22293688	1	-1	1	16179	4.319	11	2	0	0	Crohn's disease	0	0
22295056	1	-1	0	2866	3.73	19	2	0	0	Acute lung injury	0	0
22295569	1	-2	0	678	0	10	2	0	0	Asthma	0	0
22303337	2	-2	0	1437	0	0	0	0	0	HDL cholesterol	0	0
22306650	22	-1	1	3176	35.209	1	2	1	1	Tuberculosis	2	1
22306652	34	-1	1	9520	35.209	9	2	1	2	Stroke	3	2
22306654	3	-1	5	3402	35.209	9	2	0	0	Infantile hypertrophic pyloric stenosis	0	0
22310351	2	-1	0	203	5.134	2	2	0	0	Fluorouracil treatment response in colorectal cancer	0	0
22310353	1	-1	8	1446	5.134	1	2	0	0	Treatment response for severe sepsis	0	0
22318345	1	-1	5	907	0	2	2	0	0	Gallbladder cancer	0	0
22319020	1	-1	5	13949	6.728	9	2	0	0	Coronary heart disease	0	0
22321639	1	-1	0	48	2.844	4	2	0	0	Premature ovarian failure	0	0
22322875	1	-1	3	4965	0	9	2	0	0	Hypertension risk in short sleep duration	0	0
22327514	30	-1	3	4779	35.209	2	2	0	3	Ewing sarcoma	3	2
22331829	1	-1	8	6989	6.728	4	2	0	0	Response to statins (LDL cholesterol change)	0	0
22333899	2	-1	0	3653	4.319	0	0	0	0	Body mass index (SNP x SNP interaction)	0	0
22341974	23	-1	1	2185	11.202	0	0	2	0	Facial morphology	2	2
22342860	1	-1	1	1870	5.045	0	0	0	0	Cardiac repolarization	0	0
22343285	2	-1	1	421	9.737	0	0	0	0	Occipital cortical area (total cortical area interaction)	0	0
22344219	1	-1	7	27715	35.209	0	0	0	0	Body mass index	0	0
22344221	4	-1	10	26620	35.209	0	0	0	0	Body mass index (SNP x SNP interaction)	0	0
22354554	4	-1	4	3872	0	13	2	0	0	Arthritis (juvenile idiopathic)	0	0
22359512	9	-1	25	4034	8.517	0	0	0	1	Phospholipid levels (plasma)	1	0
22362865	0	-1	0	1573	3.222	0	0	0	0	Odorant perception	0	0
22365631	1	-1	13	2697	0	5	1	0	0	Temperament (bipolar disorder)	0	0
22367438	0	-1	0	2277	4.633	2	2	0	0	Prostate cancer (SNP x SNP interaction)	0	0
22367966	0	-1	6	1999	0	0	0	0	0	Vitamin B12 levels	0	0
22368281	3	-1	1	2702	4.386	4	2	0	0	Response to statin therapy	0	0
22377092	8	-1	0	2420	3.141	5	1	0	1	Nicotine dependence	1	1
22379998	7	-1	12	1372	3.857	19	2	0	0	Adverse response to lamotrigine and phenytoin	0	0
22383894	23	-1	2	1313	8.517	0	0	1	1	Arsenic metabolism	2	2
22383897	3	-1	3	5242	8.517	2	2	0	0	Breast cancer	0	0
22384028	3	-1	3	426	3.73	9	2	0	0	Hypertension	0	0
22384361	1	-2	0	1816	0	9	2	0	0	Stroke	0	0
22387998	14	-1	2	22737	35.209	11	2	0	0	Duodenal ulcer	0	0
22388998	0	-1	3	139	0	4	2	0	0	Gaucher disease severity	0	0
22391508	1	-1	0	100	7.26	0	2	0	0	Naphthyl-keratin adduct levels	0	0
22396660	2	-1	3	8375	8.517	14	2	0	0	Nephrolithiasis	0	0
22399142	1	-1	1	152	2.365	6	2	0	0	Thyrotoxic hypokalemic periodic paralysis	0	0
22399527	4	-1	22	10564	6.728	4	2	0	0	Metabolic syndrome	0	0
22403646	2	-1	1	631	3.73	0	0	0	0	Haptoglobin levels	0	0
22412388	26	-1	17	2994	8.517	11	2	0	3	Crohn's disease	3	3
22417934	0	-1	2	594	2.456	0	0	0	0	Body mass index and cholesterol (psychopharmacological treatment)	0	0
22419666	0	-1	17	2458	0	17	2	0	0	Orofacial clefts	0	0
22419738	1	-1	3	7993	7.692	7	2	0	0	Glaucoma (primary open-angle)	0	0
22420046	1	-1	0	5808	14.721	5	1	0	0	Attention deficit hyperactivity disorder	0	0
22423221	1	-1	13	16388	8.517	0	0	0	0	Mean platelet volume	0	0
22424883	7	-1	39	4118	12.047	0	2	0	0	Pulmonary function decline	0	0
22425255	1	-1	2	535	6.166	0	0	0	0	White matter integrity	0	0
22426144	11	-1	0	3514	4.559	2	2	1	0	Endometrial cancer	1	0
22428042	9	-1	1	1519	3.73	7	2	0	1	Glaucoma (primary open-angle)	1	1
22430674	2	-1	1	7353	14.897	6	2	0	0	Alzheimer's disease	0	0
22432041	5	-1	0	1078	3.73	15	2	0	0	Preeclampsia	0	0
22437316	0	-1	0	497	6.193	12	2	0	0	Pemphigus vulgaris	0	0
22437554	5	-1	8	2112	4.196	0	0	0	0	Response to Vitamin E supplementation	0	0
22438815	22	-1	6	4258	8.517	6	2	0	2	Parkinson's disease	2	1
22443383	0	-1	9	951	0	0	0	0	0	Hemostatic factors and hematological phenotypes	0	0
22445761	2	-1	5	201	2.456	19	1	0	0	Sexual dysfunction (SSRI/SNRI-related)	0	0
22446040	1	-1	3	5218	2.196	0	0	0	0	Body mass index	0	0
22446961	1	-1	6	1729	35.209	13	2	0	0	Kawasaki disease	0	0
22446962	1	-1	5	3807	35.209	13	2	0	0	Kawasaki disease	0	0
22446963	13	-1	15	20965	35.209	13	2	0	1	Rheumatoid arthritis	1	0
22449649	0	-1	21	656	6.97	0	0	0	0	Intelligence	0	0
22451204	9	-1	17	8477	11.193	6	2	0	2	Parkinson's disease	2	1
22452962	2	-1	1	4325	5.872	2	2	0	0	Breast cancer	0	0
22455414	21	-1	0	397	51.658	1	2	0	2	Podoconiosis	2	2
22456796	0	-1	4	7541	7.692	4	2	0	0	Type 2 diabetes	0	0
22457343	1	-1	1	431	0	6	2	0	0	Multiple sclerosis	0	0
22466613	4	-1	0	3763	35.209	4	2	0	0	Cystic fibrosis (meconium ileus)	0	0
22470424	6	-1	2	6896	3.73	6	2	0	0	Amyotrophic lateral sclerosis	0	0
22472174	1	-1	1	315	7.837	2	2	0	0	Glioblastoma	0	0
22472876	157	-1	5	18759	14.897	5	1	14	3	Major depressive disorder	17	10
22479191	3	-1	2	74354	8.517	14	2	0	0	Chronic kidney disease	0	0
22479202	1	-1	21	29347	8.517	0	0	0	0	Adiponectin levels	0	0
22479309	0	-1	1	18753	3.73	0	0	0	0	Brachial circumference	0	0
22479346	3	-1	0	800	3.73	9	2	0	0	Hypertension	0	0
22479419	3	-1	2	1328	3.73	5	1	0	0	Schizophrenia (treatment resistant)	0	0
22482804	5	-1	4	15131	11.202	11	2	0	0	Crohn's disease and psoriasis	0	0
22484627	50	-1	5	13848	35.209	4	2	3	2	Obesity	5	1
22488850	0	-1	8	3143	3.231	5	1	0	0	Alcohol and nicotine co-dependence	0	0
22491018	2	-1	31	1157	5.134	13	2	0	0	Response to tocilizumab in rheumatoid arthritis	0	0
22492993	1	-1	1	837	7.692	0	0	0	0	C-reactive protein	0	0
22493691	45	-1	19	39282	3.73	4	2	0	5	Hypothyroidism	5	0
22494929	0	-1	4	3736	7.692	0	0	0	0	Thyroid function	0	0
22497812	1	-1	1	1319	3.082	1	2	0	0	Lipid levels in hepatitis C treatment	0	0
22503698	1	-1	0	147	2.695	2	2	0	0	Oral cancers (chewing tobacco related)	0	0
22504417	91	-1	2	7795	35.209	0	0	6	5	Brain structure	11	7
22504418	33	-1	2	8175	35.209	0	0	0	5	Intracranial volume	5	1
22504419	22	-1	3	10768	35.209	0	0	0	4	Head circumference (infant)	4	2
22504420	16	-1	69	32961	35.209	0	0	0	0	Bone mineral density	0	0
22504421	50	-1	5	9232	35.209	0	0	1	7	Hippocampal volume	8	4
22508271	0	-1	3	5550	4.015	0	0	0	0	Fasting plasma glucose	0	0
22509378	7	-1	3	1104	3.73	5	1	0	0	Sexual dysfunction (female)	0	0
22511988	2	-1	1	1841	3.73	0	0	0	0	Circulating cell-free DNA	0	0
22513714	1	-1	0	8834	2.365	13	2	0	0	Gout	0	0
22524403	1	-1	1	3365	0	5	1	0	0	Nicotine dependence	0	0
22526605	1	-1	0	2142	6.487	4	2	0	0	Type 1 diabetes autoantibodies	0	0
22532574	2	-1	1	1241	7.692	0	0	0	0	Percent mammographic density	0	0
22533364	1	-1	0	1173	2.919	0	0	0	0	Longevity	0	0
22538805	6	-1	1	418	11.041	10	2	0	0	Asthma	0	0
22541561	0	-1	1	2665	11.202	14	2	0	0	Non-obstructive azoospermia	0	0
22542470	1	-1	37	1014	3.492	1	2	0	0	Immune response to smallpox vaccine (IL-6)	0	0
22544364	8	-1	7	2636	35.209	2	2	0	1	Wilms tumor	1	1
22544366	12	-1	10	59133	35.209	9	2	0	0	Atrial fibrillation	0	0
22550155	1	-1	6	241	15.202	9	2	0	0	Platelet thrombus formation	0	0
22551897	4	-1	0	1850	2.365	1	2	0	0	Tuberculosis	0	0
22554406	8	-1	8	1677	3.597	5	1	0	0	Electroencephalographic traits in alcoholism	0	0
22556244	158	-1	1	85	31.027	0	0	10	8	Hair color	18	10
22558069	1	-1	5	9103	3.73	0	2	0	0	Non-albumin protein levels	0	0
22558097	0	-1	1	905	3.73	3	2	0	0	Cholelithiasis-related traits in sickle cell anemia	0	0
22560479	4	-1	5	573	12.047	10	2	0	0	Asthma (childhood onset)	0	0
22561518	55	-1	14	3228	35.209	12	2	7	0	Vitiligo	7	1
22561531	5	-1	7	4279	8.376	10	2	0	0	Asthma	0	0
22566498	0	-1	20	391	0	9	2	0	0	Response to angiotensin II receptor blocker therapy	0	0
22566560	8	-1	1	139	13.772	5	1	0	0	Antipsychotic drug-induced weight gain	0	0
22566624	1	-1	1	6523	9.737	13	2	0	0	Osteoarthritis	0	0
22566634	98	-1	17	9617	9.737	0	0	1	12	Economic and political preferences	13	8
22569225	1	-1	8	196	3.608	13	2	0	0	Response to TNF-alpha inhibitors in rheumatoid arthritis	0	0
22570617	27	-1	4	6633	8.517	7	2	3	1	Glaucoma (primary open-angle)	4	2
22570627	2	-1	2	11972	8.517	7	2	0	0	Intraocular pressure	0	0
22570697	8	-1	1	6685	3.73	6	2	0	0	Multiple sclerosis	0	0
22581228	10	-1	33	58074	35.209	0	0	0	0	Fasting blood glucose	0	0
22584459	0	-1	1	92	0	5	1	0	0	Response to antidepressants	0	0
22589738	1	-1	39	10557	8.517	0	0	0	0	Subcutaneous adipose tissue	0	0
22589742	2	-1	1	5487	8.517	0	2	0	0	Pericardial fat	0	0
22605921	2	-1	0	5767	1.987	7	2	0	0	Glaucoma (primary open-angle)	0	0
22610502	4	-1	32	711	4.633	1	2	0	0	Immune reponse to smallpox (secreted IFN-alpha)	0	0
22613542	3	-1	0	904	0	0	1	0	0	Drinking behavior	0	0
22628157	0	-1	4	1287	0	1	2	0	0	HIV-associated dementia	0	0
22628180	3	-1	0	6268	3.231	0	0	0	0	Personality dimensions	0	0
22633400	24	-1	6	269	11.202	0	0	1	1	Male fertility	2	1
22634755	8	-1	3	17780	35.209	2	2	0	0	Colorectal cancer	0	0
22637743	1	-1	2	2291	5.635	2	2	0	0	Lung cancer (asbestos exposure interaction)	0	0
22648509	0	-1	5	3529	2.891	5	1	0	0	Formal thought disorder in schizophrenia	0	0
22658654	2	-1	5	443	3.274	6	2	0	0	Parkinson's disease (motor and cognition)	0	0
22658931	3	-1	8	726	3.492	1	2	0	0	Immune response to anthrax vaccine	0	0
22661486	1	-1	0	1117	3.441	0	0	0	0	Central corneal thickness	0	0
22664479	4	-1	2	101	5.134	2	2	0	0	Response to irinotecan in non-small-cell lung cancer	0	0
22665904	1	-1	0	252	7.837	2	2	0	0	Pancreatic cancer	0	0
22666496	4	-1	1	1065	3.73	9	2	0	0	Coronary heart disease event reduction (statin therapy interaction)	0	0
22672568	9	-1	5	2962	6.081	9	2	0	1	Venous thromboembolism	1	1
22673310	0	-1	1	1999	0	0	0	0	0	IgG levels	0	0
22673963	1	-1	1	572	4.633	0	2	0	0	Vitamin D levels	0	0
22675492	1	-1	8	1583	3.73	0	0	0	0	Estradiol levels	0	0
22678113	35	-1	0	285	3.575	6	2	0	2	Migraine	2	1
22683712	50	-1	10	6906	35.209	6	2	4	1	Migraine	5	1
22683750	1	-1	3	7482	5.045	0	0	0	0	Cardiac repolarization	0	0
22685421	2	-1	4	4944	8.517	7	2	0	0	Myopia (pathological)	0	0
22688191	10	-1	4	2929	14.897	5	1	0	1	Bipolar disorder	1	1
22692763	1	-1	0	25353	6.128	0	0	0	0	Bone mineral density (sex interaction)	0	0
22693232	4	-1	0	51	5.848	10	2	0	0	Influenza (severity)	0	0
22693455	9	-1	12	60651	8.517	4	2	0	0	Type 2 diabetes	0	0
22693459	25	-1	8	12806	8.517	0	0	0	1	Male-pattern baldness	1	1
22694930	5	-1	0	1824	12.047	10	2	0	0	Asthma	0	0
22694956	7	-1	6	3092	7.692	7	2	0	0	Age-related macular degeneration	0	0
22699663	2	-1	16	1020	3.826	11	0	0	0	Periodontal microbiota	0	0
22700719	1	-1	8	4866	9.06	2	2	0	0	Chronic lymphocytic leukemia	0	0
22701019	1	-1	0	360	0	0	0	0	0	Factor XI	0	0
22703881	1	-1	9	9240	11.202	0	0	0	0	Activated partial thromboplastin time	0	0
22704111	0	-1	6	528	3.696	4	2	0	0	Erectile dysfunction in type 1 diabetes	0	0
22705344	3	-1	6	5909	5.563	7	2	0	0	Age-related macular degeneration (choroidal neovascularisation)	0	0
22719876	1	-1	5	1461	3.73	11	2	0	0	Nonalcoholic fatty liver disease	0	0
22726844	2	-1	3	6805	11.202	0	0	0	0	QT interval	0	0
22737229	1	-1	4	550	3.73	1	2	0	0	Hepatitis B (viral clearance)	0	0
22744181	0	-1	1	801	0	0	0	0	0	Lean body mass and age at menarche (combined)	0	0
22745009	9	-1	12	1673	11.193	0	2	0	1	Hippocampal atrophy	1	1
22745674	0	-1	3	1949	0	9	2	0	0	Coronary heart disease	0	0
22747683	140	-1	38	16175	2.536	0	0	3	2	Breast size	5	4
22751097	1	-1	8	6534	35.209	9	2	0	0	Coronary heart disease	0	0
22754043	14	-1	9	3872	5.1	5	1	0	1	Insomnia (caffeine-induced)	1	1
22760553	2	-1	17	1762	0	5	1	0	0	Response to citalopram treatment	0	0
22763110	39	-1	4	18419	39.06	13	2	1	1	Osteoarthritis	2	2
22763476	0	-1	4	63	0	0	0	0	0	Blood pressure	0	0
22764253	3	-1	1	1364	8.249	6	2	0	0	Essential tremor	0	0
22773346	1	-1	8	343	4.084	0	0	0	0	Aging	0	0
22780124	1	-1	5	2206	5.914	5	1	0	0	Gambling	0	0
22785395	0	-1	0	282	0	6	2	0	0	Alzheimer's disease	0	0
22788528	1	-1	9	8722	1.355	0	0	0	0	C-reactive protein and white blood cell count	0	0
22791750	4	-1	6	927	7.692	0	2	0	0	Insulin-related traits	0	0
22792070	2	-1	2	2659	8.517	0	0	0	0	Bone mineral density	0	0
22792071	5	-1	1	5672	8.517	0	0	0	0	Bone mineral density	0	0
22792082	3	-1	1	1644	8.517	10	2	0	0	Asthma (bronchodilator response)	0	0
22792221	1	-1	1	843	3.73	7	2	0	0	Glaucoma	0	0
22794196	1	-1	0	985	1.635	2	2	0	0	Ovarian cancer	0	0
22797724	6	-1	4	7028	35.209	2	2	0	0	Lung adenocarcinoma	0	0
22797727	7	-1	15	39717	35.209	0	0	0	0	Renal function-related traits (BUN)	0	0
22807686	0	-1	3	3003	8.517	2	2	0	0	Hepatocellular carcinoma	0	0
22808956	51	-1	18	6173	51.658	13	2	0	4	Antineutrophil cytoplasmic antibody-associated vasculitis	4	3
22814818	4	-1	2	3931	4.633	0	0	0	0	Central corneal thickness	0	0
22821403	8	-1	2	4344	12.003	11	2	0	0	Sclerosing cholangitis and ulcerative colitis (combined)	0	0
22823124	5	-1	6	14713	5.914	0	0	0	0	Cannabis use (initiation)	0	0
22828495	0	-1	0	246	0	0	0	0	0	Neural processing (facial expression)	0	0
22829776	1	-1	30	21791	8.517	0	0	0	0	Sex hormone-binding globulin levels	0	0
22832960	2	-1	16	12433	0	0	0	0	0	Temperament	0	0
22832961	1	-1	8	2229	0	6	2	0	0	Alzheimer's disease	0	0
22832964	12	-1	5	32389	0	0	0	0	1	Smoking behavior	1	1
22833209	0	-2	3	822	0	18	1	0	0	Rate of cognitive decline in mild cognitive impairment (time interaction)	0	0
22837378	5	-1	30	32875	11.041	10	2	0	0	Airflow obstruction	0	0
22837380	8	-1	1	2139	11.041	3	2	0	0	Sarcoidosis	0	0
22841784	5	-1	6	1161	12.821	1	2	0	0	Hepatitis C induced liver fibrosis	0	0
22843499	2	-1	0	114863	7.692	0	0	0	0	Sex ratio at birth	0	0
22843503	0	-1	4	3248	0	0	0	0	0	Resistin levels	0	0
22843504	60	-1	4	2835	7.692	5	1	1	5	Autism	6	5
22843789	3	-1	0	855	7.837	19	2	0	0	Paclitaxel-induced neuropathy	0	0
22856363	1	-1	0	224	1.635	0	0	0	0	Amygdala reactivity	0	0
22863731	0	-1	1	1239	0	6	2	0	0	Thyrotoxic hypokalemic periodic paralysis	0	0
22863734	11	-1	31	2383	35.209	17	2	0	0	Orofacial clefts	0	0
22864923	0	-1	1	1999	0	0	0	0	0	IgA levels	0	0
22864933	0	-1	22	503	0	0	0	0	0	Capecitabine sensitivity	0	0
22869035	4	-1	0	491	14.897	5	1	0	0	Post-traumatic stress disorder	0	0
22872573	1	-1	5	528	7.837	2	2	0	0	Response to platinum-based chemotherapy in non-small-cell lung cancer	0	0
22881374	10	-1	13	798	2.215	6	2	0	1	Alzheimer's disease (late onset)	1	1
22883433	14	-1	2	3400	0	5	1	1	0	Schizophrenia	1	1
22885689	8	-1	11	2461	14.721	5	1	0	1	Schizophrenia	1	1
22885922	47	-1	110	69033	35.209	4	2	4	0	Type 2 diabetes	4	2
22885925	5	-1	11	5255	35.209	4	2	0	0	Polycystic ovary syndrome	0	0
22886559	1	-1	3	6811	4.633	2	2	0	0	Glioma	0	0
22889921	26	-1	3	7422	14.897	5	1	0	3	Obsessive-compulsive disorder	3	3
22889924	28	-1	7	6249	14.897	5	1	0	3	Tourette syndrome	3	1
22890011	1	-1	10	817	3.608	4	2	0	0	Response to fenofibrate	0	0
22895189	53	-1	4	2153	38.597	1	2	2	0	Malaria	2	0
22899653	10	-1	1	44385	7.692	2	2	0	1	Lung cancer	1	0
22903471	2	-1	14	1709	2.667	0	0	0	0	Lentiform nucleus volume	0	0
22907691	1	-1	1	826	5.221	0	0	0	0	Vaspin levels	0	0
22907730	1	-1	0	499	5.134	5	1	0	0	Response to antidepressants	0	0
22911860	6	-1	0	883	3.73	6	2	0	1	Parkinson's disease	1	1
22911880	10	-1	7	2567	3.231	5	1	0	1	Eating disorders	1	1
22915352	1	-1	0	4330	3.231	5	1	0	0	Depression (age of onset)	0	0
22916037	26	-1	34	6608	8.517	0	2	0	1	Metabolite levels	1	0
22922229	3	-1	11	12097	7.692	4	2	0	0	Autoimmune thyroid diseases (Graves disease or Hashimoto's thyroiditis)	0	0
22922875	13	-1	5	11462	35.209	7	2	0	1	Glaucoma (primary angle closure)	1	0
22923026	1	-1	8	4175	4.559	2	2	0	0	Prostate cancer	0	0
22923054	0	-1	1	5761	4.633	2	2	0	0	Breast cancer	0	0
22925353	3	-1	15	3625	3.295	5	1	0	0	Bipolar disorder	0	0
22935194	5	-1	0	2165	4.915	5	1	0	0	Autism	0	0
22936669	3	-1	10	2765	10.732	11	2	0	0	Crohn's disease	0	0
22936694	1	-1	6	3225	7.692	0	0	0	0	Androgen levels	0	0
22936702	1	-1	2	1870	6.355	3	2	0	0	Sarcoidosis	0	0
22939635	5	-1	11	11828	11.202	0	0	0	0	C-reactive protein	0	0
22941190	2	-1	1	2406	35.209	9	2	0	0	Stroke (ischemic)	0	0
22941191	47	-1	6	6303	35.209	2	2	5	1	Neuroblastoma	6	4
22945461	0	-1	0	310	0.944	0	0	0	0	CYP3A4 enzyme activity	0	0
22949513	1	-1	10	3988	7.692	6	2	0	0	Epilepsy (generalized)	0	0
22951594	0	-1	2	2902	0	2	2	0	0	Breast cancer	0	0
22951595	1	-1	0	1741	2.365	4	2	0	0	Polycystic ovary syndrome	0	0
22951725	1	-1	4	2818	6.193	12	2	0	0	Vitiligo	0	0
22952603	3	-1	89	381	3.73	0	0	0	0	Response to amphetamines	0	0
22956598	2	-1	1	7099	9.111	0	2	0	0	Pain	0	0
22959728	9	-1	15	9355	6.166	6	2	0	1	Amyotrophic lateral sclerosis	1	0
22960237	0	-1	2	1627	0	0	0	0	0	Comprehensive strength and appendicular lean mass	0	0
22960999	2	-1	4	4075	35.209	2	2	0	0	Esophageal cancer (alcohol interaction)	0	0
22961000	24	-1	47	11375	35.209	11	2	1	1	Primary biliary cirrhosis	2	1
22961001	19	-1	5	7024	35.209	11	2	0	1	Barrett's esophagus	1	0
22961080	2	-1	10	3712	7.895	4	2	0	0	Type 2 diabetes	0	0
22961961	1	-1	1	3166	6.158	9	2	0	0	Intracranial aneurysm	0	0
22968431	1	-1	1	3784	3.608	19	2	0	0	Drug-induced liver injury	0	0
22969067	4	-1	10	2801	3.441	0	2	0	0	Corneal curvature	0	0
22976474	0	-1	4	36278	7.692	2	2	0	0	Breast cancer	0	0
22981920	1	-1	0	1000	4.595	5	1	0	0	Personality disorders	0	0
22982463	0	-1	2	2136	0	9	2	0	0	Paraoxonase activity	0	0
22982992	49	-1	1	133154	38.597	0	0	0	4	Body mass index	4	2
22986903	8	-1	0	4048	4.633	10	2	0	0	Chronic obstructive pulmonary disease	0	0
22990015	1	-1	4	270	9.06	9	2	0	0	Stroke (pediatric)	0	0
22990020	2	-1	4	19599	9.06	0	0	0	0	Plasminogen activator inhibitor type 1 levels (PAI-1)	0	0
22993228	34	-1	35	4683	9.111	13	2	2	0	Disc degeneration (lumbar)	2	2
23000144	0	-1	7	963	0	11	2	0	0	Primary biliary cholangitis	0	0
23001122	43	-1	3	3618	35.209	2	2	2	2	Breast cancer (male)	4	2
23001564	0	-1	4	9190	7.692	0	0	0	0	Telomere length	0	0
23001997	0	-1	6	1098	0	13	2	0	0	Behcet's disease	0	0
23006423	0	-1	16	288	3.333	2	2	0	0	Response to taxane treatment (docetaxel)	0	0
23007406	5	-1	10	1268	9.06	2	2	0	0	Acute lymphoblastic leukemia (childhood)	0	0
23010768	0	-1	0	3095	0	5	1	0	0	Bipolar disorder (Negative mood delusions)	0	0
23017229	3	-1	5	815	2.518	0	0	0	0	Monocyte chemoattractant protein-1 levels	0	0
23021708	0	-1	0	235	4.524	2	2	0	0	Erectile dysfunction and prostate cancer treatment	0	0
23022100	0	-1	16	62570	11.202	0	0	0	0	Serum albumin level	0	0
23023329	2	-1	3	2425	35.209	2	2	0	0	Prostate cancer	0	0
23028341	0	-1	10	1999	0	0	0	0	0	Complement C3 and C4 levels	0	0
23028342	15	-1	11	6233	8.517	4	2	0	1	Type 1 diabetes nephropathy	1	0
23028347	168	-1	0	5388	8.517	0	0	13	4	Facial morphology	17	11
23028356	0	-1	2	5683	8.517	13	2	0	0	Rheumatoid arthritis	0	0
23028483	0	-1	2	18604	3.73	10	2	0	0	Asthma	0	0
23031429	1	-1	3	1720	1.635	0	0	0	0	Apolipoprotein Levels	0	0
23041239	8	-1	8	74393	23.917	9	2	0	0	Stroke (ischemic)	0	0
23041938	10	-1	0	1167	9.111	13	2	1	0	Behcet's disease	1	1
23042114	25	-1	17	9443	35.209	12	2	1	0	Atopic dermatitis	1	1
23043469	0	-1	2	2322	0	0	0	0	0	HbA2 levels	0	0
23047291	1	-1	1	516	3.608	2	2	0	0	Response to temozolomide	0	0
23049088	3	-1	64	1251	0	7	2	0	0	Myopia (pathological)	0	0
23049750	1	-1	3	11696	3.73	0	0	0	0	Smoking behavior	0	0
23053960	0	-1	5	4948	0	13	2	0	0	Systemic lupus erythematosus	0	0
23054467	1	-1	0	291	1.985	4	2	0	0	Platelet reactivity	0	0
23055271	3	-1	6	5905	11.193	6	2	0	0	Myasthenia gravis	0	0
23056639	1	-1	2	3776	3.73	0	0	0	0	Protein biomarker	0	0
23064961	3	-1	32	920	0	11	2	0	0	Dental caries	0	0
23065704	126	-1	4	22548	7.692	2	2	18	0	Prostate cancer	18	16
23067351	0	-1	1	1249	0	0	0	0	0	LDL cholesterol	0	0
23092984	5	-1	16	10344	0	5	1	0	0	Bipolar disorder with mood-incongruent psychosis	0	0
23100282	15	-1	0	3895	14.097	4	2	1	0	Response to statin therapy	1	1
23103227	5	-1	7	9374	11.202	2	2	0	0	Multiple cancers (lung cancer, gastric cancer, and squamous cell carcinoma)	0	0
23104005	14	-1	1	59585	35.209	2	2	0	2	Prostate cancer	2	0
23104006	9	-1	7	13997	35.209	14	2	0	0	Endometriosis	0	0
23108145	2	-1	2	1774	8.65	2	2	0	0	Lung Cancer (DNA repair capacity)	0	0
23108985	0	-1	1	1627	4.633	0	0	0	0	Body mass (lean)	0	0
23114982	0	-1	0	314	4.633	2	2	0	0	Colorectal cancer (environment interaction)	0	0
23118302	1	-1	9	6851	6.728	0	2	0	0	Lipoprotein-associated phospholipase A2 activity and mass	0	0
23118916	0	-1	3	1999	0	0	0	0	0	IgM levels	0	0
23118974	20	-1	3	175	3.73	0	0	0	1	Eye color	1	1
23128233	137	-1	30	34366	38.597	11	2	8	4	Crohn's disease	12	10
23133572	2	-1	0	1491	3.73	8	2	0	0	Otitis media (chronic/recurrent)	0	0
23137000	0	-1	2	758	1.07	7	2	0	0	Cataracts in type 2 diabetes	0	0
23139255	0	-1	8	13415	6.728	0	0	0	0	PR interval	0	0
23142968	0	-1	1	564	0	5	1	0	0	Schizophrenia	0	0
23143594	3	-1	41	33394	35.209	12	2	0	0	Psoriasis	0	0
23143596	33	-1	50	47580	35.209	13	2	2	0	Rheumatoid arthritis	2	2
23143601	25	-1	7	10054	35.209	2	2	1	0	Lung cancer	1	1
23143602	20	-1	5	5183	35.209	11	2	1	1	Pancreatitis	2	1
23144319	0	-1	13	348	5.635	2	2	0	0	Non-small cell lung cancer	0	0
23144326	2	-1	34	1951	11.041	10	2	0	0	Chronic obstructive pulmonary disease-related biomarkers	0	0
23146381	6	-1	4	4292	12.047	0	0	0	0	IgE levels	0	0
23149075	4	-1	12	793	3.978	4	2	0	0	Response to fenofibrate (adiponectin levels)	0	0
23149450	0	-1	0	2435	0	5	1	0	0	Panic disorder	0	0
23150908	225	-1	1	12438	51.658	6	2	14	2	Alzheimer's disease	16	10
23151678	1	-1	4	182	2.365	0	0	0	0	Serum tamsulosin hydrochloride concentration	0	0
23160099	22	-1	2	130	35.209	17	2	1	1	Sagittal craniosynostosis	2	2
23166209	0	-1	29	13105	6.728	0	0	0	0	QT interval	0	0
23180272	1	-1	1	802	4.633	10	2	0	0	Aspirin exacerbated respiratory disease in asthmatics	0	0
23180869	3	-1	7	642	10.732	2	2	0	0	Pancreatic cancer	0	0
23181788	2	-1	1	3855	4.789	10	2	0	0	Asthma	0	0
23183192	0	-1	2	13372	0	0	0	0	0	Resting heart rate	0	0
23183491	9	-1	1	118	14.897	0	0	0	0	Opioid sensitivity	0	0
23184150	8	-1	2	10781	7.692	2	2	0	1	Renal cell carcinoma	1	1
23192594	4	-1	3	11687	4.633	0	0	0	0	Body mass index (smoking years interaction)	0	0
23202124	39	-1	10	26836	35.209	0	0	2	1	Birth weight	3	2
23204130	1	-1	0	247	7.837	19	2	0	0	Paclitaxel-induced neuropathy	0	0
23207651	8	-1	1	3280	14.897	18	2	0	0	Cognitive decline	0	0
23207799	0	-1	1	2286	3.823	0	0	0	0	Spine bone size	0	0
23209189	2	-1	6	2128	7.895	4	2	0	0	Type 2 diabetes	0	0
23209447	0	-1	6	4055	8.517	2	2	0	0	Nasopharyngeal carcinoma	0	0
23212062	2	-1	16	2454	14.721	5	1	0	0	Schizophrenia	0	0
23213074	0	-1	4	928	12.003	11	2	0	0	Non-alcoholic fatty liver disease histology (other)	0	0
23216389	0	-1	2	2214	3.421	5	1	0	0	Alcohol and nicotine co-dependence	0	0
23218918	4	-1	7	150	2.456	0	1	0	0	White matter integrity	0	0
23222517	30	-1	45	71861	38.597	0	0	0	0	Red blood cell traits	0	0
23223146	2	-1	4	502	6.193	0	0	0	0	Aging (facial)	0	0
23225573	3	-1	1	229	11.193	0	0	0	0	IgG levels	0	0
23229837	0	-1	1	2748	2.891	0	0	0	0	Neuroticism	0	0
23233654	8	-1	0	882	9.111	13	2	0	0	Response to TNF-alpha inhibitors in rheumatoid arthritis	0	0
23233662	2	-1	1	1279	9.06	2	2	0	0	Methotrexate clearance (acute lymphoblastic leukemia)	0	0
23237013	2	-1	0	2578	5.587	0	1	0	0	Reporting of stressful life event	0	0
23241943	0	-1	8	738	0	5	1	0	0	Response to antipsychotic treatment	0	0
23242368	16	-1	2	2514	35.209	2	2	1	0	Hepatocellular carcinoma in hepatitis B infection	1	1
23247143	0	-1	18	11544	0	0	0	0	0	Cardiac Troponin-T levels	0	0
23247145	1	-1	1	2080	6.728	0	0	0	0	LDL (oxidized)	0	0
23251661	6	-1	949	1078	3.73	4	2	0	0	Obesity-related traits	0	0
23255317	0	-1	0	997	6.728	9	2	0	0	Hypertrophic cardiomyopathy	0	0
23259602	6	-1	34	7443	1.339	11	2	0	0	Dental caries	0	0
23263444	1	-1	0	817	4.633	0	0	0	0	Lipoprotein diameter	0	0
23263445	13	-1	1	979	4.633	0	0	0	1	Digit length ratio	1	0
23263486	45	-1	6	69374	35.209	13	2	3	1	Gout	4	0
23263487	3	-1	7	7847	35.209	2	2	0	0	Colorectal cancer	0	0
23263863	1	-1	12	14177	7.692	0	0	0	0	Hematology traits	0	0
23266556	18	-1	15	27809	12.821	2	2	1	0	Colorectal cancer	1	1
23266558	6	-1	11	3761	12.821	11	2	0	0	Crohn's disease	0	0
23267103	17	-1	7	3462	9.737	0	0	1	0	Coagulation factor levels	1	1
23269536	1	-1	3	1999	4.633	0	0	0	0	Prostate-specific antigen levels	0	0
23273568	5	-1	34	5050	11.202	13	2	0	0	Systemic lupus erythematosus	0	0
23275298	2	-1	0	6765	6.728	0	0	0	0	Cardiac structure and function	0	0
23279374	1	0	9	306	5.55	0	0	0	0	&beta;2-Glycoprotein I (&beta;2-GPI) plasma levels	0	0
23281178	8	0	9	402	5.122	0	0	0	1	Metabolite levels	1	0
23284291	5	-1	53	50047	8.517	0	0	0	0	Pulmonary function (smoking interaction)	0	0
23290196	79	0	2	34549	0	5	1	1	4	Depression (quantitative trait)	5	5
23291585	13	0	1	4048	29.648	1	2	0	1	Leishmaniasis (visceral)	1	0
23291587	15	0	6	2493	29.648	13	2	0	1	Behcet's disease	1	0
23291589	17	0	26	20020	29.648	0	2	0	1	Corneal structure	1	0
23297363	13	0	6	5994	6.677	17	2	0	1	Tetralogy of Fallot	1	1
23300138	0	0	11	3451	13.319	2	2	0	0	Tumor biomarkers	0	0
23300278	13	0	17	1616	8.474	4	2	2	0	Type 2 diabetes	2	2
23300701	3	-1	7	18938	3.73	2	2	0	0	Colorectal cancer (SNP x SNP interaction)	0	0
23303382	0	0	5	4637	0	0	0	0	0	Hematology traits	0	0
23307926	0	0	8	17091	6.677	0	0	0	0	Menopause (age at onset)	0	0
23314186	0	0	6	11014	6.677	0	0	0	0	Monocyte count	0	0
23319000	5	0	13	398	15.147	0	0	0	0	Metabolite levels (5-HIAA)	0	0
23319801	0	0	5	536	0	2	2	0	0	Breast cancer (prognosis)	0	0
23321320	0	0	5	1727	10.401	1	2	0	0	Hepatitis C induced liver cirrhosis	0	0
23322567	1	0	17	22100	3.661	7	2	0	0	Corneal astigmatism	0	0
23326239	13	0	2	1367	8.167	1	2	0	1	Epstein-Barr virus immune response (EBNA-1)	1	1
23326512	1	0	1	1993	3.534	5	1	0	0	Bipolar disorder (mania)	0	0
23326517	1	0	31	19805	3.534	7	2	0	0	Age-related macular degeneration	0	0
23328707	0	0	1	6720	0	0	0	0	0	Beta-trace protein levels	0	0
23337848	1	0	0	64	3.45	9	2	0	0	Vascular constriction	0	0
23337944	5	0	0	598	15.147	0	0	0	0	Fat intake	0	0
23341777	1	0	1	3927	8.167	2	2	0	0	Squamous cell carcinoma	0	0
23349225	4	0	1	1427	5.636	13	2	0	0	Osteoporosis	0	0
23349640	0	0	13	4988	8.167	2	2	0	0	Lymphoma	0	0
23350875	1	0	3	1355	4.041	2	2	0	0	Colorectal cancer	0	0
23354978	0	0	3	1001	0	2	2	0	0	Breast cancer	0	0
23358156	209	0	6	12441	15.147	0	0	18	9	Intelligence (childhood)	27	16
23358160	15	0	3	1770	15.147	5	1	1	0	Schizophrenia	1	1
23359319	3	0	2	3192	5.398	0	0	0	0	Prostate-specific antigen levels	0	0
23362303	5	0	9	8961	5.337	0	0	0	0	Oleic acid (18:1n-9) levels	0	0
23364009	0	0	1	5010	6.918	0	1	0	0	Drinking behavior	0	0
23364394	16	0	5	5714	2.526	9	2	1	1	Coronary heart disease	2	1
23371916	0	0	10	1452	2.951	0	0	0	0	Bilirubin levels	0	0
23372041	22	0	3	33533	6.677	0	0	1	1	Dietary macronutrient intake	2	1
23372042	0	0	0	1195	6.677	1	2	0	0	HIV-1 susceptibility	0	0
23374588	0	0	3	169	0	6	2	0	0	Response to cholinesterase inhibitors in Alzheimer's disease	0	0
23376709	0	0	1	346	3.753	2	2	0	0	Urinary symptoms in response to radiotherapy in prostate cancer	0	0
23377640	28	0	49	2256	0	5	1	2	0	Major depressive disorder	2	1
23378610	9	0	6	1004	8.474	0	2	0	1	Metabolite levels	1	1
23381795	2	0	7	3444	0	0	0	0	0	Circulating vasoactive peptide levels	0	0
23381943	5	0	23	2100	11.91	0	2	0	0	End-stage coagulation	0	0
23382691	6	0	693	2247	8.167	0	0	0	0	IgG glycosylation	0	0
23382809	0	0	3	4500	0	5	1	0	0	Schizophrenia (negative symptoms)	0	0
23386860	1	0	4	4771	0	4	2	0	0	Type 2 diabetes (dietary heme iron intake interaction)	0	0
23388002	522	0	1	6942	54.42	9	2	69	4	Aortic-valve calcification	73	15
23392654	0	0	0	565	5.337	9	2	0	0	Response to antiplatelet therapy	0	0
23393555	0	0	11	19411	3.534	7	2	0	0	Retinopathy in non-diabetics	0	0
23396134	104	0	26	45758	29.648	7	2	7	5	Refractive error	12	7
23400010	3	0	59	767	0	9	2	0	0	Thiazide-induced adverse metabolic effects in hypertensive patients	0	0
23401653	0	0	1	2023	0	0	2	0	0	Corneal curvature	0	0
23406172	1	0	4	1117	4.959	3	2	0	0	Sickle cell anemia (haemolysis)	0	0
23406873	0	0	5	1625	6.677	7	2	0	0	Myopia (pathological)	0	0
23408455	0	0	0	939	4.389	0	0	0	0	Confectionary intake	0	0
23408906	14	0	60	26420	8.167	0	0	0	1	Thyroid hormone levels	1	0
23412934	3	0	16	284	0	6	2	0	0	Multiple sclerosis	0	0
23417110	0	0	16	6728	0	0	0	0	0	Beta-2 microglubulin plasma levels	0	0
23419831	13	0	13	555	15.147	6	2	0	1	Alzheimer's disease biomarkers	1	1
23420232	21	0	2	2401	16.104	1	2	1	0	Chronic hepatitis C infection	1	1
23423138	8	0	1	200	4.36	5	1	1	0	Mathematical ability in children with dyslexia	1	0
23423446	1	0	0	731	4.198	2	2	0	0	Breast cancer (menopausal hormone therapy interaction)	0	0
23432519	6	0	4	263	1.486	14	2	0	0	Renal transplant outcome	0	0
23437003	2	0	7	5878	8.167	0	0	0	0	Bone mineral density	0	0
23446634	5	0	15	16485	6.677	0	0	0	0	Red blood cell traits	0	0
23449627	20	0	14	10799	6.677	0	0	0	2	Pubertal anthropometrics	2	0
23453885	631	0	74	61220	39.207	5	1	53	24	Autism spectrum disorder, attention deficit-hyperactivity disorder, bipolar disorder, major depressive disorder, and schizophrenia (combined)	77	57
23454411	0	0	0	134	0	9	2	0	0	Coronary arterial lesions in patients with Kawasaki disease	0	0
23455491	0	0	1	2927	3.278	5	1	0	0	Alcohol dependence	0	0
23455636	84	0	19	59494	29.648	7	2	6	3	Age-related macular degeneration	9	5
23455637	69	0	1	4919	29.648	2	2	7	1	Melanoma	8	6
23456092	0	0	1	396	0	5	1	0	0	Alcohol dependence	0	0
23456168	1	0	11	6534	4.522	0	0	0	0	Height	0	0
23459209	4	0	8	12307	8.167	6	2	0	0	Narcolepsy	0	0
23459443	2	0	17	33781	5.513	0	0	0	0	QT interval (drug interaction)	0	0
23459936	12	0	3	4504	6.677	11	2	0	1	Periodontitis	1	1
23463857	2	0	5	5272	14.948	0	0	0	0	Electrocardiographic conduction measures	0	0
23467860	29	0	2	1490	14.948	9	2	0	1	Response to dabigatran etexilate treatment	1	1
23468962	0	0	13	5761	3.534	2	2	0	0	Breast cancer	0	0
23470693	2	0	8	996	4.144	11	2	0	0	Pit-and-Fissure caries	0	0
23471985	11	0	12	331	9.809	5	1	0	0	Brain connectivity	0	0
23472165	7	0	15	14174	3.534	14	2	0	0	Endometriosis	0	0
23472185	0	0	3	1528	3.534	6	2	0	0	Multiple sclerosis (OCB status)	0	0
23474815	0	0	1	7280	6.677	7	2	0	0	Refractive error	0	0
23478653	0	0	7	139	5.513	2	2	0	0	Response to irinotecan and platinum-based chemotherapy in non-small-cell lung cancer	0	0
23480133	0	-2	1	284	0	5	2	0	0	Vascular dementia	0	0
23482656	9	0	6	4982	0	2	2	0	0	Cervical cancer	0	0
23493294	1	0	2	1644	3.661	0	0	0	0	Central corneal thickness	0	0
23496005	1	0	4	585	2.949	6	2	0	0	Narcolepsy with cataplexy	0	0
23502781	16	0	1	1408	29.648	9	2	0	1	Pulmonary arterial hypertension (without BMPR2 mutations)	1	0
23502783	17	0	14	8966	29.648	2	2	2	0	Multiple myeloma (hyperdiploidy)	2	2
23505185	1	-1	1	928	3.922	4	2	0	0	Adiposity	0	0
23505323	6	0	5	2240	5.636	0	0	0	1	HDL cholesterol	1	0
23508266	5	0	2	403	5.513	10	2	0	0	Asthma (bronchodilator response)	0	0
23508960	2	0	1	2054	4.6	0	0	0	0	Aspirin hydrolysis (plasma)	0	0
23509613	4	0	13	1878	0	0	0	0	0	Presence of antiphospholipid antibodies	0	0
23509962	1	0	37	1639	2.45	9	2	0	0	Venous thromboembolism (SNP x SNP interaction)	0	0
23511034	0	0	7	1127	5.475	11	2	0	0	Ulcerative colitis	0	0
23512250	25	0	3	5123	0	2	2	2	0	Acute lymphoblastic leukemia (childhood)	2	1
23517042	12	0	6	6151	4.324	0	0	0	1	Body mass index in asthmatics	1	0
23518928	5	0	18	772	4.201	0	2	0	0	Estradiol plasma levels (breast cancer)	0	0
23527680	0	0	21	1851	1.918	5	1	0	0	Attention deficit hyperactivity disorder (combined symptoms)	0	0
23532257	3	0	1	1639	6.88	4	2	0	0	Type 2 diabetes	0	0
23533358	8	0	3	3627	0	5	1	0	0	Addiction	0	0
23534349	0	0	5	455	0	0	0	0	0	Heart rate	0	0
23535033	5	0	44	303	0	6	2	0	0	Alzheimer's disease (cognitive decline)	0	0
23535729	165	0	63	22627	29.648	2	2	21	1	Breast cancer	22	4
23535730	155	0	17	8165	29.648	2	2	24	2	Ovarian cancer	26	5
23535732	155	0	23	22548	29.648	2	2	23	2	Prostate cancer	25	2
23535733	149	0	17	39387	29.648	2	2	20	2	Breast cancer	22	1
23535734	74	0	3	37684	29.648	0	2	6	6	Telomere length	12	10
23535911	1	0	4	1326	4.522	11	2	0	0	Pediatric non-alcoholic fatty liver disease activity score	0	0
23535967	0	0	6	9049	0	0	0	0	0	Glomerular filtration rate	0	0
23536807	0	0	2	397	0	7	2	0	0	Age-related macular degeneration	0	0
23539754	9	0	0	501	5.636	14	2	0	1	Chronic kidney disease	1	1
23541324	3	0	4	1544	11.248	10	2	0	0	Pulmonary function in asthmatics	0	0
23544013	122	0	6	2727	8.167	2	2	10	3	Breast Cancer in BRCA1 mutation carriers	13	2
23548203	0	0	8	3871	6.677	0	0	0	0	Eye color	0	0
23551011	1	0	18	3003	0	15	2	0	0	Preeclampsia	0	0
23555189	0	0	4	1371	0	0	0	0	0	PCA3 expression level	0	0
23555300	3	0	4	2706	8.167	13	2	0	0	Response to anti-TNF therapy in rheumatoid arthritis	0	0
23561647	7	0	2	2620	0	9	2	0	0	Coronary artery calcification	0	0
23562540	69	0	6	1278	15.982	6	2	8	0	Alzheimer's disease biomarkers	8	7
23562823	0	0	1	1007	0	4	2	0	0	Diabetic retinopathy	0	0
23563607	35	0	10	16068	29.648	0	0	0	3	Body mass index	3	2
23563609	96	0	18	6889	29.648	4	2	8	3	Obesity (early onset extreme)	11	7
23565137	12	0	2	1735	3.534	6	2	0	1	Alzheimer's disease (late onset)	1	1
23565138	3	0	0	2810	3.534	5	1	0	0	Anxiety	0	0
23568457	11	0	15	2524	3.033	5	1	0	0	Anorexia nervosa	0	0
23571587	112	0	2	5896	30.387	6	2	13	3	Alzheimer's disease (late onset)	16	15
23572186	6	0	1	5866	5.636	0	0	0	2	Bone mineral density	2	2
23575227	0	0	5	4281	6.677	0	0	0	0	Anthropometric traits in newborns	0	0
23575436	4	0	11	7696	2.526	4	2	0	0	Glycemic traits	0	0
23577725	6	0	5	1893	0	7	2	0	1	Age-related macular degeneration	1	0
23583978	138	0	7	39144	29.648	0	0	17	1	Body mass index	18	3
23583979	25	0	32	92355	29.648	0	0	0	0	Heart rate	0	0
23583980	31	0	16	5844	29.648	10	2	3	0	Interstitial lung disease	3	3
23585552	2	0	4	2820	6.677	7	2	0	0	Rhegmatogenous retinal detachment	0	0
23592221	0	0	0	352	4.585	0	0	0	0	Menopause (age at onset)	0	0
23593202	0	0	6	1728	0	0	0	0	0	Femoral neck bone geometry and menarche (age at onset)	0	0
23593239	52	0	2	50627	3.534	0	0	2	5	Self-employment	7	2
23594818	3	0	1	1100	7.833	5	1	0	0	Methamphetamine dependence	0	0
23599027	9	0	15	18089	6.677	0	0	0	1	Menarche (age at onset)	1	1
23603761	5	0	31	15872	29.648	13	2	0	0	Juvenile idiopathic arthritis (oligoarticular or rheumatoid factor-negative polyarticular)	0	0
23603763	33	0	0	143849	29.648	11	2	2	0	Primary sclerosing cholangitis associated immune-mediated diseases (Crohn's disease, celiac disease, psoriasis, rheumatoid arthritis, sarcoidosis, type 1 diabetes or ulcerative colitis) (pleiotropy)	2	2
23612905	0	0	5	2910	0	4	2	0	0	Graves' disease	0	0
23620142	0	0	3	9260	0	0	0	0	0	Circulating myeloperoxidase levels (plasma)	0	0
23620144	1	0	1	1256	6.677	19	0	0	0	Job-related exhaustion	0	0
23624525	15	0	2	2365	29.648	6	2	0	1	Amyotrophic lateral sclerosis	1	1
23626673	2	0	0	759	3.534	2	2	0	0	Malignant pleural mesothelioma	0	0
23633212	8	0	2	175	6.31	0	2	0	0	Weight loss (gastric bypass surgery)	0	0
23636237	21	0	1	37537	6.918	0	0	0	1	Dietary macronutrient intake	1	0
23642732	0	0	1	1655	0	0	0	0	0	Bilirubin levels	0	0
23643386	48	0	5	693	10.987	0	2	3	0	Weight loss (gastric bypass surgery)	3	2
23644456	77	0	2	73965	42.351	0	0	7	1	Bone mineral density	8	5
23644492	1	0	1	1331	29.648	2	2	0	0	Esophageal squamous cell cancer (length of survival)	0	0
23646285	0	0	5	687	0	5	2	0	0	Hypersomnia (HLA-DQB1*06:02 negative)	0	0
23648065	3	0	4	1129	0	19	2	0	0	Adverse response to chemotherapy (neutropenia/leucopenia) (5-fluorouracil)	0	0
23650146	1	0	8	44499	2.951	9	2	0	0	Venous thromboembolism	0	0
23652523	33	0	2	10485	30.387	1	2	2	1	Helicobacter pylori serologic status	3	2
23658558	2	0	0	2631	0	0	0	0	0	Personality dimensions	0	0
23661040	0	0	0	1999	0	0	0	0	0	IgE levels	0	0
23665963	0	0	2	624	5.475	11	2	0	0	Crohn's disease (need for surgery)	0	0
23666238	46	0	2	2506	29.648	13	2	3	2	Scoliosis	5	5
23666239	63	0	11	1638	29.648	2	2	7	1	Testicular germ cell tumor	8	6
23666240	20	0	15	5932	29.648	2	2	1	1	Testicular germ cell tumor	2	0
23667675	0	0	8	15495	0	0	0	0	0	Menarche (age at onset)	0	0
23668334	3	0	0	221	3.991	2	2	0	0	Prostate cancer	0	0
23669352	1	0	14	13627	6.677	0	0	0	0	Body mass index	0	0
23670970	6	0	1	3059	8.474	4	2	0	0	Cystic fibrosis-related diabetes	0	0
23677057	0	0	1	140	0	9	2	0	0	Coronary arterial lesions in patients with Kawasaki disease	0	0
23678272	0	0	1	212	0	12	2	0	0	Vitiligo (non-segmental)	0	0
23696099	0	0	7	1904	0	0	2	0	0	Red blood cell traits	0	0
23698163	0	0	4	582	3.148	0	0	0	0	Serum selenium levels	0	0
23703922	3	0	6	959	4.389	0	0	0	0	Uric acid levels	0	0
23704207	6	0	0	620	9.284	2	2	0	0	Non-small cell lung cancer (survival)	0	0
23704328	0	0	11	11513	6.677	0	2	0	0	Primary tooth development (number of teeth)	0	0
23708190	4	0	2	2191	29.648	9	2	0	0	Congenital heart malformation	0	0
23708191	50	0	2	6978	29.648	9	2	6	0	Congenital heart disease	6	6
23717212	5	0	6	12316	8.167	1	2	0	0	Malaria	0	0
23719583	0	0	3	320	4.857	19	2	0	0	Adverse response to radiation therapy	0	0
23720494	18	0	7	2603	6.677	0	0	1	2	Blood trace element (Cu levels)	3	2
23722424	747	0	9	101069	31.477	0	0	45	46	Educational attainment	91	55
23725790	1	0	7	1024	1.918	0	0	0	0	DNA methylation (parent-of-origin)	0	0
23726366	6	0	9	11423	10.987	0	0	0	0	HDL cholesterol	0	0
23726511	0	0	2	5218	0	5	1	0	0	Post-traumatic stress disorder	0	0
23726668	1	0	3	1116	4.092	5	1	0	0	Response to antidepressant treatment (citalopram)	0	0
23727862	22	0	6	3397	29.648	2	2	0	2	Osteosarcoma	2	1
23728906	4	0	3	2267	0	5	1	0	0	Insomnia	0	0
23728934	0	0	4	2003	0	5	1	0	0	Attention deficit hyperactivity disorder	0	0
23732972	1	0	0	489	0	18	2	0	0	Cognitive decline	0	0
23738518	4	0	5	6649	3.505	0	0	0	0	Non-word repetition	0	0
23740775	3	0	5	1962	0	13	2	0	0	Wegener's granulomatosis	0	0
23740937	0	0	20	10911	6.677	13	2	0	0	Systemic lupus erythematosus and Systemic sclerosis	0	0
23743675	6	0	16	5033	4.522	0	0	0	1	Alcohol consumption	1	1
23746317	0	0	1	520	0	11	2	0	0	Temporomandibular joint disorder	0	0
23749187	30	0	70	25764	29.648	13	2	1	0	Ankylosing spondylitis	1	1
23749188	15	0	1	1691	29.648	2	2	2	1	B cell non-Hodgkin lymphoma	3	3
23752247	1	0	0	1114	15.147	0	1	0	0	Smoking behavior	0	0
23753411	0	0	1	424	0	9	2	0	0	Response to diuretic therapy in hypertension	0	0
23754948	39	0	10	133723	8.167	0	0	0	4	Sexual dimorphism in anthropometric traits	4	2
23755828	78	0	1	533	39.207	9	2	8	1	Warfarin maintenance dose	9	9
23760081	1	0	6	1400	6.677	1	2	0	0	Chronic hepatitis B infection	0	0
23761726	0	0	7	2784	0	7	2	0	0	Corneal astigmatism	0	0
23770605	23	0	21	8400	29.648	2	2	2	1	Chronic lymphocytic leukemia	3	2
23776197	6	0	10	143	5.636	19	2	0	1	Paclitaxel-induced neuropathy	1	1
23776548	0	0	2	18722	3.534	0	2	0	0	Retinal arteriolar caliber	0	0
23785401	9	0	1	562	3.534	6	2	0	1	Multiple sclerosis (OCB status)	1	1
23793025	136	0	59	118710	29.648	6	2	14	4	Migraine	18	14
23793441	6	0	3	798	4.522	6	2	0	1	Parkinson's disease	1	1
23805179	4	0	0	328	3.534	5	1	0	0	Hippocampal volume in schizophrenia	0	0
23817569	139	0	35	53862	29.648	19	2	11	5	Self-reported allergy	16	12
23817570	1	0	4	4392	29.648	2	2	0	0	Cervical cancer	0	0
23817571	104	0	12	15845	29.648	0	0	9	2	Allergic sensitization	11	2
23818313	0	-1	3	811	0	4	2	0	0	Obesity	0	0
23823136	0	0	0	130	0	0	0	0	0	Lipopolysaccharide induced cytokine levels	0	0
23824729	9	0	18	44147	6.918	0	0	0	0	Homocysteine levels	0	0
23827383	5	0	0	2475	0	2	2	0	0	Malignant mesothelioma	0	0
23829686	1	0	19	429	0	10	2	0	0	Asthma (childhood onset)	0	0
23834954	2	0	7	105	3.531	11	2	0	0	Sensory disturbances after bilateral sagittal split ramus osteotomy	0	0
23836404	22	0	0	651	0	6	2	1	0	Alzheimer's disease (neuritic plaque pathology)	1	1
23836780	0	0	1	2175	6.677	7	0	0	0	Intraocular pressure	0	0
23838604	17	0	0	664	3.45	19	2	2	0	Angioedema in response to angiotensin-converting enzyme inhibitor	2	2
23844046	0	0	4	6692	3.534	0	0	0	0	C-reactive protein	0	0
23850713	2	0	8	1265	13.319	11	2	0	0	Crohn's disease	0	0
23853074	6	0	0	3029	14.723	9	2	0	0	Idiopathic dilated cardiomyopathy	0	0
23857890	1	0	2	1610	0	5	1	0	0	Major depressive disorder	0	0
23870195	0	0	48	5823	2.45	9	2	0	0	Coronary artery calcification	0	0
23871474	1	0	0	4835	0	5	1	0	0	Psychosis	0	0
23872634	37	0	3	1427	29.648	9	2	4	0	Brugada syndrome	4	1
23874384	6	0	3	2930	3.534	5	1	0	0	Callous-unemotional behaviour	0	0
23875689	1	0	0	105	0	2	2	0	0	Colorectal cancer	0	0
23886662	3	0	4	5617	6.677	12	2	0	0	Atopic dermatitis	0	0
23894154	0	0	2	1187	6.31	2	2	0	0	Thyroid cancer	0	0
23894747	3	0	14	21953	0	5	1	0	0	Schizophrenia	0	0
23897914	8	0	26	1726	5.297	16	2	0	1	Bronchopulmonary dysplasia	1	1
23900074	2	0	1	2240	6.677	0	2	0	0	Telomere length	0	0
23903073	0	0	8	1089	0	0	0	0	0	Personality dimensions	0	0
23903356	15	0	10	4437	8.474	0	0	1	0	Glycemic traits (pregnancy)	1	0
23910658	150	0	1	187	9.916	0	0	15	1	Odorant perception (&beta;-damascenone)	16	15
23918034	0	0	5	668	0	11	2	0	0	Molar-incisor hypomineralization	0	0
23918589	1	0	2	1467	0	13	2	0	0	Rheumatoid arthritis	0	0
23921680	0	0	2	76	0	12	2	0	0	Allergic dermatitis (nickel)	0	0
23929743	1	0	0	3802	6.018	0	0	0	0	Blood pressure variability	0	0
23932459	5	0	7	1144	11.248	0	0	0	0	Pulmonary function	0	0
23933737	0	0	2	5030	6.677	7	2	0	0	Myopia (severe)	0	0
23934736	6	0	29	1260	2.951	0	2	0	1	Metabolite levels (X-11787)	1	0
23935489	12	0	1	13581	8.057	1	2	0	1	HIV-1 susceptibility	1	0
23935956	1	0	4	1664	3.534	0	0	0	0	Red blood cell traits	0	0
23936387	2	0	15	206	3.534	11	2	0	0	Celiac disease	0	0
23937595	1	0	1	178	0	4	2	0	0	Type 2 diabetes	0	0
23942779	11	0	2	7188	2.839	0	0	0	1	Alcohol consumption	1	1
23945395	1	0	16	26805	6.677	4	2	0	0	Type 2 diabetes	0	0
23953852	0	0	0	2687	4.092	0	0	0	0	Alcohol consumption	0	0
23955597	113	0	6	9641	29.648	2	2	17	0	Multiple myeloma	17	11
23956247	0	0	0	384	0	13	2	0	0	Joint damage progression in ACPA-positive rheumatoid arthritis	0	0
23958962	5	0	15	5697	15.147	5	1	0	0	Cocaine dependence	0	0
23962720	16	0	7	889	6.677	6	2	0	2	Epilepsy (remission after treatment)	2	1
23966204	1	0	3	503	6.677	0	0	0	0	Bitter taste perception	0	0
23966867	11	0	7	23564	8.167	0	0	0	1	Waist circumference	1	0
23967269	2	0	4	877	3.534	10	2	0	0	IgE levels in asthmatics	0	0
23969696	3	0	24	91323	14.948	0	0	0	0	Fibrinogen	0	0
23972371	86	0	11	29378	10.987	0	0	10	1	Blood pressure	11	9
23974705	0	0	1	745	0	8	2	0	0	Otitis media (chronic/recurrent)	0	0
23974872	383	0	27	32143	29.648	5	1	56	10	Schizophrenia	66	49
23979607	9	0	1	7125	15.147	5	1	0	0	Borderline personality disorder features	0	0
23982368	137	0	1	2310	30.387	9	2	20	0	Cardiovascular heart disease in diabetics	20	14
23983088	6	0	1	5902	0	13	2	0	0	Dermatomyositis	0	0
23984888	1	0	1	994	2.45	10	2	0	0	Airway hyperresponsiveness	0	0
23989729	20	0	4	3372	30.387	9	2	2	0	Infantile hypertrophic pyloric stenosis	2	2
23989986	8	0	5	51637	9.27	13	2	0	0	Osteoarthritis (hip)	0	0
23990791	26	0	0	1392	8.167	0	0	0	2	Serum alpha1-antitrypsin levels	2	2
23992748	22	0	0	1782	11.248	10	2	2	0	Asthma (bronchodilator response)	2	2
23996088	15	0	6	6381	9.775	2	2	1	1	Acute lymphoblastic leukemia (B-cell precursor)	2	2
23999434	17	0	14	2797	13.765	0	0	1	0	Serum protein levels (sST2)	1	1
24001895	0	0	6	26600	0	0	0	0	0	Blood pressure	0	0
24002674	0	0	10	6236	4.522	0	0	0	0	Intraocular pressure	0	0
24009623	1	0	8	272	0	2	2	0	0	Response to mTOR inhibitor (everolimus)	0	0
24014518	8	0	2	8570	0	6	2	0	1	Mesial temporal lobe epilepsy with hippocampal sclerosis	1	1
24015780	6	0	0	2440	3.311	5	1	0	1	Alcohol dependence	1	1
24023260	2	0	6	1782	4.73	0	0	0	0	Lipid traits	0	0
24023261	1	0	6	839	4.73	0	0	0	0	Lipid traits	0	0
24023777	0	0	1	2028	0	13	2	0	0	Adolescent idiopathic scoliosis (severe)	0	0
24023788	1	0	9	1556	3.534	10	0	0	0	Lung function (FEV1)	0	0
24024963	5	0	0	4291	3.505	6	1	0	0	Reading disability and language impairment	0	0
24024966	1	0	28	3915	3.61	11	2	0	0	Periodontitis (CDC/AAP)	0	0
24025145	11	0	3	1183	5.881	19	2	1	0	Adverse response to chemotherapy in breast cancer (alopecia)	1	1
24026423	5	0	11	6291	4.522	0	0	0	0	Mean platelet volume	0	0
24029427	39	0	1	2235	9.466	14	2	4	1	End-stage renal disease in Type 1 diabetics	5	4
24037343	15	0	0	428	6.372	0	0	0	1	Skin youthfulness	1	1
24039173	4	0	5	2246	0	5	1	0	0	Functional impairment in major depressive disorder, bipolar disorder and schizophrenia	0	0
24043878	1	0	1	2506	8.607	5	1	0	0	Schizophrenia	0	0
24045676	0	0	0	3437	0	0	0	0	0	Menarche (age at onset)	0	0
24046328	0	0	1	7069	5.337	9	2	0	0	Abdominal aortic aneurysm	0	0
24047446	1	0	3	2668	4.225	5	1	0	0	Anxiety and major depressive disorder	0	0
24047820	3	0	4	5584	5.486	0	1	0	0	Social communication problems	0	0
24047826	0	0	1	5143	5.337	0	0	0	0	Homoarginine levels	0	0
24049095	0	0	6	1999	0	0	0	0	0	Follicule stimulating hormone	0	0
24057671	3	0	2	2743	6.677	1	2	0	0	Tuberculosis	0	0
24058526	0	0	10	1617	3.534	3	2	0	0	Systolic blood pressure in sickle cell anemia	0	0
24064335	0	0	3	20913	0	0	0	0	0	Body mass index	0	0
24065183	174	0	1	2355	3.804	0	0	13	5	Handedness	18	15
24065354	0	0	0	648	0	1	2	0	0	Liver disease in chronic hepatitis B virus infection	0	0
24068947	300	0	3	2666	8.167	0	0	31	6	Relative hand skill	37	25
24068962	2	0	13	39400	8.167	0	0	0	0	Calcium levels	0	0
24076602	113	0	126	38589	29.648	6	2	10	2	Multiple sclerosis	12	8
24080187	2	0	0	412	5.591	5	1	0	0	Post-traumatic stress disorder	0	0
24080446	0	0	2	2920	0	2	2	0	0	Breast cancer (menopausal hormone therapy interaction)	0	0
24084763	2	0	0	1406	8.193	2	2	0	0	Colorectal adenoma (advanced)	0	0
24086445	0	0	3	125	0	5	1	0	0	Gray matter volume (schizophrenia interaction)	0	0
24094242	0	0	4	1452	4.041	0	0	0	0	Serum alkaline phosphatase levels	0	0
24096698	1	0	0	5472	4.522	2	2	0	0	Endometrial cancer	0	0
24097066	1	0	5	1592	29.648	13	2	0	0	SjÃƒÂ¶gren's syndrome	0	0
24097067	29	0	6	4175	29.648	13	2	3	0	SjÃƒÂ¶gren's syndrome	3	3
24097068	125	0	73	94595	29.648	0	0	13	4	Cholesterol, total	17	10
24098343	2	0	0	915	3.534	9	2	0	0	Coronary artery calcification (smoking interaction)	0	0
24101674	2	0	2	1345	8.474	4	2	0	0	Type 2 diabetes	0	0
24105470	0	0	10	7827	6.677	0	0	0	0	Adiponectin levels	0	0
24114350	1	0	0	928	4.522	12	2	0	0	Acne (severe teenage)	0	0
24121790	63	0	7	5622	29.648	11	2	10	0	Barrett's esophagus	10	9
24123702	0	1	1	382	0	0	2	0	0	Resistin levels	0	0
24124408	0	0	5	6428	0	9	2	0	0	Orthostatic hypotension	0	0
24124411	0	0	11	484	0	0	0	0	0	Liver enzyme levels (alanine transaminase)	0	0
24132900	1	0	10	929	0	5	1	0	0	Psychosis (atypical)	0	0
24133439	3	0	6	965	2.895	5	1	0	0	Social autistic-like traits	0	0
24141364	70	0	0	7172	29.648	2	2	9	1	Acute lymphoblastic leukemia (childhood)	10	3
24143190	0	0	4	4741	0	2	2	0	0	Breast cancer	0	0
24143882	45	0	3	5697	9.472	0	0	5	0	Opioid sensitivity	5	3
24144296	8	0	21	12531	10.987	0	0	0	0	Axial length	0	0
24149102	10	0	6	7882	10.742	2	2	1	0	Hodgkin's lymphoma	1	1
24152035	2	0	5	985	3.505	0	1	0	0	Contrast sensitivity	0	0
24159190	4	0	21	5110	14.723	0	0	0	0	Asymmetrical dimethylarginine levels	0	0
24159609	0	0	0	118	4.959	2	2	0	0	Acute myeloid leukemia	0	0
24162737	487	0	33	54162	29.648	6	2	47	9	Alzheimer's disease (late onset)	56	39
24162738	2	0	3	1888	29.648	1	2	0	0	Hepatitis B	0	0
24163127	1	0	7	18729	6.677	2	2	0	0	Bladder cancer	0	0
24165912	0	0	7	1881	5.337	0	0	0	0	Blood pressure measurement (cold pressor test)	0	0
24166409	13	1	19	8884	14.496	5	1	1	0	Alcohol dependence	1	0
24166486	2	0	5	48070	5.078	5	1	0	0	Schizophrenia, schizoaffective disorder or bipolar disorder	0	0
24172245	1	0	2	487	2.526	11	2	0	0	Tooth agenesis (mandibular third molar)	0	0
24182552	0	0	3	4443	2.874	0	0	0	0	Inflammatory biomarkers	0	0
24185611	0	0	0	932	0	2	2	0	0	Prostate cancer	0	0
24189344	5	0	11	2220	15.147	5	1	0	0	Autism	0	0
24190013	1	0	0	943	4.522	2	2	0	0	Epithelial ovarian cancer	0	0
24192120	0	0	0	265	0	0	0	0	0	Blood pressure (response to antihypertensive medication)	0	0
24204295	11	0	5	3186	8.167	6	2	0	1	Narcolepsy	1	1
24204828	8	0	14	820	3.534	0	0	0	0	Fasting insulin (dietary factor interaction)	0	0
24216480	34	0	2	3697	13.765	13	2	5	0	Disc degeneration (lumbar)	5	4
24220699	0	0	1	69230	0	2	2	0	0	Renal cell carcinoma	0	0
24220910	1	0	0	630	4.324	2	2	0	0	Renal cell carcinoma	0	0
24223155	12	0	1	987	3.534	19	2	1	0	Drug-induced torsades de pointes	1	1
24234648	14	0	1	19880	6.677	6	2	0	1	Multiple sclerosis or amyotrophic lateral sclerosis	1	1
24236485	0	0	9	457	3.425	19	2	0	0	Acute urticaria and angioedema (non-steroidal anti-inflammatory drug-induced)	0	0
24241537	192	0	6	3684	29.648	10	2	30	0	Asthma (childhood onset)	30	23
24244560	0	0	3	6682	3.534	0	2	0	0	Glycated hemoglobin levels	0	0
24249740	1	0	24	11140	6.677	0	0	0	0	Bone mineral density	0	0
24253340	73	0	1	2544	10.742	5	1	6	1	Schizophrenia	7	6
24256812	43	0	4	13225	6.677	6	2	5	3	Amyotrophic lateral sclerosis (sporadic)	8	4
24262325	10	0	23	109124	6.018	9	2	0	0	Coronary artery disease	0	0
24265751	0	0	0	419	3.534	19	2	0	0	Delayed encephalopathy in acute carbon monoxide poisoning	0	0
24277619	1	0	3	272	0	0	0	0	0	Alcohol consumption (maxi-drinks)	0	0
24280104	2	0	5	581	11.248	10	2	0	0	Bronchodilator response in asthma (inhaled corticosteroid treatment interaction)	0	0
24280982	8	0	12	39202	15.147	5	1	0	0	Schizophrenia or bipolar disorder	0	0
24281739	3	0	3	1877	2.631	0	0	0	0	Body mass index (education interaction)	0	0
24282030	1	0	2	185	6.677	1	2	0	0	Hepatitis B vaccine response	0	0
24292274	18	0	19	6938	29.648	2	2	3	0	Chronic lymphocytic leukemia	3	3
24315451	5	0	25	8858	11.248	0	0	0	0	Fractional exhaled nitric oxide (childhood)	0	0
24322204	12	0	51	1408	15.147	5	1	1	0	Bipolar disorder (body mass index interaction)	1	1
24324551	1	0	20	580	3.534	1	2	0	0	Antibody status in Tripanosoma cruzi seropositivity	0	0
24324648	1	0	1	1180	3.534	0	0	0	0	IgE levels	0	0
24325915	1	0	5	4928	5.266	2	2	0	0	Breast cancer (estrogen-receptor negative, progesterone-receptor negative, and human epidermal growth factor-receptor negative)	0	0
24347629	1	0	10	673	2.511	11	2	0	0	Periodontal disease-related phenotypes	0	0
24348519	1	0	8	2860	0	0	0	0	0	Body mass index	0	0
24351856	0	0	1	577	1.096	14	2	0	0	Chronic kidney disease	0	0
24357727	1	0	4	1967	9.775	0	0	0	0	Thrombin generation potential phenotypes	0	0
24375517	6	0	3	1111	5.634	6	2	0	0	Musician's dystonia	0	0
24376456	2	0	4	6882	0	0	0	0	0	Diastolic blood pressure (alcohol consumption interaction)	0	0
24376798	1	0	1	3444	3.534	1	2	0	0	Chronic hepatitis C infection	0	0
24379826	1	0	2	632	0	0	0	0	0	Serum uric acid levels	0	0
24383474	3	1	3	7914	12.996	10	2	0	0	Pulmonary emphysema	0	0
24386095	0	0	18	3451	3.534	0	0	0	0	Lipid traits	0	0
24387323	1	1	0	6223	3.345	0	0	0	0	Lung function	0	0
24387768	10	1	0	1815	2.083	5	1	1	0	Bipolar disorder	1	1
24387989	3	1	1	4040	10.931	13	2	0	0	Diffuse cutaneous systemic sclerosis	0	0
24388013	53	0	21	20776	11.248	10	2	4	2	Asthma and hay fever	6	5
24390342	207	0	181	79799	42.351	13	2	21	3	Rheumatoid arthritis	24	16
24390345	378	0	4	8214	42.351	4	2	25	12	Type 2 diabetes	37	28
24392092	1	1	1	1241	3.234	0	0	0	0	Memory performance	0	0
24399259	2	1	3	2062	11.47	12	2	0	0	Acne (severe)	0	0
24403052	1	1	11	113616	6.393	2	2	0	0	Basal cell carcinoma	0	0
24405752	0	0	1	4088	3.611	0	0	0	0	Glycated hemoglobin levels	0	0
24406073	3	1	0	3774	11.476	10	2	0	0	Asthma	0	0
24413707	0	1	0	800	0	9	2	0	0	Hypertension (young onset)	0	0
24429156	25	0	5	1084	0	10	2	1	1	Idiopathic pulmonary fibrosis	2	2
24430505	1	1	8	14260	6.393	0	0	0	0	Bone properties (heel)	0	0
24444492	11	1	0	400	3.689	5	1	1	0	Bipolar I disorder	1	0
24448986	0	1	1	4415	5.085	2	2	0	0	Colorectal cancer	0	0
24449572	2	1	8	8305	0	13	2	0	0	Rheumatoid arthritis	0	0
24465431	0	1	2	200	0	4	2	0	0	Type 2 diabetes (young onset) and obesity	0	0
24465473	0	1	2	2632	3.234	0	0	0	0	Telomere length	0	0
24468470	0	0	11	6655	0	18	2	0	0	Cognitive decline (age-related)	0	0
24478790	1	1	8	5415	0	0	0	0	0	Telomere length	0	0
24483146	1	1	22	174	3.986	0	2	0	0	Response to cytadine analogues (cytosine arabinoside)	0	0
24486069	7	1	2	124	11.476	10	2	0	0	Asthma (corticosteroid response)	0	0
24487271	0	1	5	5756	4.464	11	2	0	0	Erythema nodosum in inflammatory bowel disease	0	0
24489884	4	1	14	8747	3.234	0	0	0	0	Anger	0	0
24493630	3	1	18	6225	4.125	2	2	0	0	Breast cancer (early onset)	0	0
24503447	0	1	3	176	0	1	2	0	0	Response to protease inhibitor treatment in hepatitis c (bilirubin toxicity)	0	0
24509480	163	1	62	110452	29.352	4	2	17	3	Type 2 diabetes	20	13
24511991	0	1	8	3986	0	6	2	0	0	Parkinson's disease	0	0
[truncated: 1,556 more rows]
