# Supplementary material for: Scientific clickbait: Examining media coverage and readability in genome-wide association research
Source: PLoS One. 2024 Jan 5;19(1):e0296323. doi: 10.1371/journal.pone.0296323 (PMC10769046; doi:10.1371/journal.pone.0296323)
Supplement: S1 File — (ZIP) [file pone.0296323.s003.zip › Supplementary Tables 1-5.xlsx]

## Sheet: INDEX
SUPPLEMENTARY MATERIAL - LIST OF CONTENTS
Table 1	GWAS publications included in our review plus metadata from GWAS Catalog.
Table 2	GWAS publications excluded from our review with reasons.
Table 3	News articles and blogs included in our review plus metadata.
Table 4	News articles and blogs excluded from our review with reasons.
Table 5	List of all terms included in our word analysis.

## Sheet: Table 1. Included GWAS
Journal	PubMed ID	Year	Title	ICD-10	N Significant Loci	Sample size	N Mentions	Journal Impact Factor (at time of publication)	Trait
acta neuropathologica	28247064	2017	Genome-wide association study identifies four novel loci associated with Alzheimer's endophenotypes and disease modifiers.	0	16	3146	3	15.872	Cerebrospinal fluid AB1-42 levels
acta neuropathologica	24770881	2014	ABCC9 gene polymorphism is associated with hippocampal sclerosis of aging pathology.	6	3	1542	0	10.762	Alzheimer's disease
addiction biology	29058377	2017	Genome-wide association study of alcohol use disorder identification test (AUDIT) scores in 20Ã‚Â 328 research participants of European ancestry.	0	5	20328	1	5.578	Alcohol consumption over the past year
addiction biology	29082582	2017	Problematic alcohol use associates with sodium channel and clathrin linker 1 (SCLT1) in trauma-exposed populations.	5	5	1036	0	5.578	Problematic alcohol use in trauma-exposed individuals
addiction biology	22823124	2012	The genetic aetiology of cannabis use initiation: a meta-analysis of genome-wide association studies and a SNP-based heritability estimation.	0	6	14713	0	5.914	Cannabis use (initiation)
addiction biology	26202629	2016	KAT2B polymorphism identified for drug abuse in African Americans with regulatory links to drug abuse pathways in human prefrontal cortex.	5	1	10587	0	4.603	Drug abuse
addiction biology	27151647	2016	An association study revealed substantial effects of dominance, epistasis and substance dependence co-morbidity on alcohol dependence symptom count.	5	6	3838	1	4.603	Alcohol dependence symptom count
addiction biology	21668797	2010	A genome-wide association study of DSM-IV cannabis dependence.	5	10	3054	0	4.152	Cannabis dependence
addiction biology	24832863	2014	Association of substance dependence phenotypes in the COGA sample.	5	0	2440	0	5.359	Substance dependence phenotypes
addiction biology	22780124	2012	Genome-wide association study of a quantitative disordered gambling trait.	5	5	2206	0	5.914	Gambling
addiction biology	22004471	2011	Genome-wide significant association between alcohol dependence and a variant in the ADH gene cluster.	5	6	3501	0	4.833	Alcohol dependence
age	22773346	2012	Linkage and association of successful aging to the 6q25 region in large Amish kindreds.	0	8	343	0	4.084	Aging
age	25637336	2015	Genetics of hand grip strength in mid to late life.	0	2	2088	0	2.5	Hand grip strength
aging-us	28077804	2017	The complex genetics of gait speed: genome-wide meta-analysis approach.	0	19	31478	3	5.179	Gait speed in old age
aging-us	20834067	2010	Joint influence of small-effect genetic variants on human longevity.	0	39	1173	0	2.964	Longevity
aging-us	29615537	2018	Strong impact of natural-selection-free heterogeneity in genetics of age-related phenotypes.	6	0	33431	0	5.179	Alzheimer's disease
aging-us	27015805	2016	Human longevity is influenced by many genetic variants: evidence from 75,000 UK Biobank participants.	0	73	42273	10	4.867	Parental extreme longevity (95 years and older)
aging cell	27325353	2016	GWAS analysis of handgrip and lower body strength in older adults in the CHARGE consortium.	0	4	27581	0	6.714	Hand grip strength
aging cell	21418511	2011	Genome-wide association study identifies a single major locus contributing to survival into old age; the APOE locus revisited.	0	1	2073	3	6.265	Longevity
aging cell	24863034	2014	Large-scale analysis reveals a functional single-nucleotide polymorphism in the 5'-flanking region of PRDM16 gene associated with lean body mass.	0	0	269	0	6.34	Lean body mass
aids	21160409	2010	Common human genetic variants and HIV-1 susceptibility: a genome-wide survey in a homogeneous African population.	1	6	1379	0	6.348	HIV-1 susceptibility
aids	20009918	2010	A genome-wide association study of carotid atherosclerosis in HIV-infected men.	9	7	177	0	6.348	Carotid atherosclerosis in HIV infection
alcoholism-clinical and experimental research	20201924	2010	Genome-wide association study of alcohol dependence implicates a region on chromosome 11.	5	0	1884	1	3.468	Alcohol dependence
alcoholism-clinical and experimental research	26146898	2015	Combined Whole Methylome and Genomewide Association Study Implicates CNTN4 in Alcohol Use.	0	0	619	0	2.829	Alcohol consumption
alcoholism-clinical and experimental research	23216389	2012	Genome-wide significant association signals in IPO11-HTR1A region specific for alcohol and nicotine codependence.	5	2	2214	0	3.421	Alcohol and nicotine co-dependence
alcoholism-clinical and experimental research	24015780	2013	Family-based association analysis of alcohol dependence criteria and severity.	5	0	2440	1	3.311	Alcohol dependence
alcoholism-clinical and experimental research	29460428	2018	Genomewide association study of alcohol dependence and related traits in a Thai population.	0	11	1045	0	3.183	Alcohol consumption (maxi-drinks)
allergy	27439200	2016	Combining genomewide association study and lung eQTL analysis provides evidence for novel genes associated with asthma.	10	1	1900	14	7.361	Bronchial hyperresponsiveness in asthma
alzheimers & dementia	28560309	2017	Single-nucleotide polymorphisms are associated with cognitive decline at Alzheimer's disease conversion within mild cognitive impairment patients.	5	11	242	1	12.74	Accelerated cognitive decline after conversion of mild cognitive impairment to Alzheimer's disease (Alzhiemer's diagnosis trajectory interaction)
alzheimers research & therapy	29458411	2018	Genome-wide pleiotropy analysis of neuropathological traits related to Alzheimer's disease.	9	3	3598	0	5.015	Neuritic plaques or cerebral amyloid angiopathy (pleiotropy)
american heart journal	26385043	2015	Genome-wide association study of new-onset atrial fibrillation after coronary artery bypass grafting surgery.	9	3	877	0	4.332	Postoperative atrial fibrillation in coronary artery bypass grafting surgery
american heart journal	24952865	2014	Polymorphism of the cystatin C gene in patients with acute coronary syndromes: Results from the PLATelet inhibition and patient Outcomes study.	9	2	9978	0	4.463	Plasma cystastin c levels in acute coronary syndrome
american heart journal	27179730	2016	Genetic loci associated with ideal cardiovascular health: A meta-analysis of genome-wide association studies.	0	1	11708	0	4.436	Ideal cardiovascular health (clinical and behavioural)
american journal of cardiology	25015694	2014	A genome-wide association study to identify genomic modulators of rate control therapy in patients with atrial fibrillation.	9	0	285	0	3.276	Response to rate control therapy in atrial fibrillation
american journal of clinical nutrition	25646338	2014	Genetic loci associated with circulating phospholipid trans fatty acids: a meta-analysis of genome-wide association studies from the CHARGE Consortium.	0	131	8013	0	6.77	Trans fatty acid levels
american journal of clinical nutrition	25411281	2014	Meta-analysis of genome-wide association studies for circulating phylloquinone concentrations.	0	5	2138	0	6.77	Circulating phylloquinone levels
american journal of clinical nutrition	23636237	2013	Genome-wide meta-analysis of observational studies shows common genetic variants associated with macronutrient intake.	0	1	37537	1	6.918	Dietary macronutrient intake
american journal of clinical nutrition	23364009	2013	Common variants at 12q24 are associated with drinking behavior in Han Chinese.	0	1	5010	0	6.918	Drinking behavior
american journal of clinical nutrition	23824729	2013	Common genetic loci influencing plasma homocysteine concentrations and their effect on risk of coronary artery disease.	0	18	44147	0	6.918	Homocysteine levels
american journal of clinical nutrition	24740207	2014	Genome-wide association study of circulating vitamin D-binding protein.	0	3	1380	0	6.77	Serum vitamin D-binding protein levels
american journal of clinical nutrition	21270382	2011	Genome-wide association studies identify genetic loci related to alcohol consumption in Korean men.	0	4	1721	1	6.669	Alcohol consumption
american journal of gastroenterology	24797007	2014	Genome-wide association study identifies two novel genomic regions in irritable bowel syndrome.	11	2	1570	0	10.755	Irritable bowel syndrome
american journal of hematology	25042611	2014	The genetics of hemoglobin A2 regulation in sickle cell anemia.	3	3	618	0	3.798	Hemoglobin A2 levels in sickle cell anemia
american journal of hematology	20029952	2009	Genetic modifiers of the severity of sickle cell anemia identified through a genome-wide association study.	3	0	1265	0	2.61	Sickle cell anemia (severity)
american journal of human genetics	20152958	2010	A weighted false discovery rate control procedure reveals alleles at FOXA2 that influence fasting glucose levels.	0	1	9457	0	11.68	Fasting plasma glucose
american journal of human genetics	22703881	2012	Genetic associations for activated partial thromboplastin time and prothrombin time, their gene expression profiles, and risk of coronary artery disease.	0	9	9240	0	11.202	Activated partial thromboplastin time
american journal of human genetics	24387989	2014	Immunochip analysis identifies multiple susceptibility loci for systemic sclerosis.	13	1	4040	0	10.931	Diffuse cutaneous systemic sclerosis
american journal of human genetics	28017375	2016	Genome-wide Trans-ethnic Meta-analysis Identifies Seven Genetic Loci Influencing Erythrocyte Traits and a Role for RBPMS in Erythropoiesis.	0	15	71638	5	9.025	Hematocrit
american journal of human genetics	23726366	2013	Genome-wide characterization of shared and distinct genetic components that influence blood lipid levels in ethnically diverse human populations.	0	9	11423	0	10.987	HDL cholesterol
american journal of human genetics	23643386	2013	Weight loss after gastric bypass is associated with a variant at 15q26.1.	0	5	693	3	10.987	Weight loss (gastric bypass surgery)
american journal of human genetics	20602913	2010	IRF4 variants have age-specific effects on nevus count and predispose to melanoma.	0	0	1810	1	11.68	Nevus count
american journal of human genetics	19268274	2009	Genome-wide association and replication studies identified TRHR as an important gene for lean body mass.	0	1	973	1	12.303	Body mass (lean)
american journal of human genetics	18252221	2008	Three genome-wide association studies and a linkage analysis identify HERC2 as a human iris color gene.	0	1	1406	2	10.153	Iris color
american journal of human genetics	19853236	2009	Sequence variants in three loci influence monocyte counts and erythrocyte volume.	0	6	6015	0	12.303	Hematology traits
american journal of human genetics	18471798	2008	Genome-wide association scan identifies a prostaglandin-endoperoxide synthase 2 variant involved in risk of knee osteoarthritis.	13	2	642	0	10.153	Knee osteoarthritis
american journal of human genetics	19896111	2009	Common variants in the trichohyalin gene are associated with straight hair in Europeans.	0	15	23877	4	12.303	Hair morphology
american journal of human genetics	20159113	2010	Genome-wide association study in a high-risk isolate for multiple sclerosis reveals associated variants in STAT3 gene.	6	2	204	0	11.68	Multiple sclerosis
american journal of human genetics	20826269	2010	A locus on chromosome 1p36 is associated with thyrotropin and thyroid function as identified by genome-wide association study.	0	0	2014	0	11.68	Thyroid function
american journal of human genetics	25279986	2014	Genome-wide association study identifies five susceptibility loci for follicular lymphoma outside the HLA region.	2	9	10486	2	10.931	Follicular lymphoma
american journal of human genetics	22482804	2012	Combined analysis of genome-wide association studies for Crohn disease and psoriasis identifies seven shared susceptibility loci.	11	4	15131	0	11.202	Crohn's disease and psoriasis
american journal of human genetics	22939635	2012	Genome-wide association and population genetic analysis of C-reactive protein in African American and Hispanic American women.	0	11	11828	0	11.202	C-reactive protein
american journal of human genetics	19185284	2009	Common variation in the beta-carotene 15,15'-monooxygenase 1 gene affects circulating levels of carotenoids: a genome-wide association study.	0	2	1191	0	12.303	Carotenoid and tocopherol levels
american journal of human genetics	23103227	2012	Genetic variants at 6p21.1 and 7p15.3 are associated with risk of multiple cancers in Han Chinese.	2	7	9374	0	11.202	Multiple cancers (lung cancer, gastric cancer, and squamous cell carcinoma)
american journal of human genetics	22341974	2012	Genome-wide association study of three-dimensional facial morphology identifies a variant in PAX3 associated with nasion position.	0	1	2185	2	11.202	Facial morphology
american journal of human genetics	20303064	2010	Common variants of large effect in F12, KNG1, and HRG are associated with activated partial thromboplastin time.	0	3	1431	0	11.68	Activated partial thromboplastin time
american journal of human genetics	22541561	2012	A genome-wide association study reveals that variants within the HLA region are associated with risk for nonobstructive azoospermia.	14	1	2665	0	11.202	Non-obstructive azoospermia
american journal of human genetics	27588450	2016	Trans-ethnic Fine Mapping Highlights Kidney-Function Genes Linked to Salt Sensitivity.	0	42	71638	0	9.025	Glomerular filtration rate
american journal of human genetics	21353194	2011	Genome-wide association study identifies genetic variation in neurocan as a susceptibility factor for bipolar disorder.	5	1	1982	0	10.603	Bipolar disorder
american journal of human genetics	19426955	2009	Genome-wide association analysis identifies PDE4D as an asthma-susceptibility gene.	10	1	1205	1	12.303	Asthma
american journal of human genetics	28041642	2016	A Genome-wide Association Study Identifies Risk Alleles in Plasminogen and P4HA2 Associated with Giant Cell Arteritis.	13	5	11259	12	9.025	Giant cell arteritis
american journal of human genetics	20303062	2010	A variant in LIN28B is associated with 2D:4D finger-length ratio, a putative retrospective biomarker of prenatal testosterone exposure.	0	1	2889	1	11.68	Digit length ratio
american journal of human genetics	18760390	2008	Genome-wide SNP-based linkage scan identifies a locus on 8q24 for an age-related hearing impairment trait.	7	0	1281	0	10.153	Hearing impairment
american journal of human genetics	26211971	2015	A Functional SNP in BNC2 Is Associated with Adolescent Idiopathic Scoliosis.	13	4	13249	6	10.794	Adolescent idiopathic scoliosis
american journal of human genetics	28886342	2017	A Genome-wide Association Study of Dupuytren Disease Reveals 17 Additional Variants Implicated in Fibrosis.	13	28	8557	0	8.855	Dupuytren's disease
american journal of human genetics	18439552	2008	Polymorphisms of the HNF1A gene encoding hepatocyte nuclear factor-1 alpha are associated with C-reactive protein.	0	3	909	0	10.153	C-reactive protein
american journal of human genetics	27018472	2016	A Genome-wide Association Study of Nonsyndromic Cleft Palate Identifies an Etiologic Missense Variant in GRHL3.	17	13	2005	0	9.025	Cleft palate
american journal of human genetics	25772935	2015	Meta-analysis of 65,734 individuals identifies TSPAN15 and SLC44A2 as two susceptibility loci for venous thromboembolism.	9	10	60139	1	10.794	Venous thromboembolism
american journal of human genetics	24975945	2014	Effects of long-term averaging of quantitative blood pressure traits on the detection of genetic associations.	0	0	46553	0	10.931	Blood pressure
american journal of human genetics	19303062	2009	Genome-wide association study of vitamin B6, vitamin B12, folate, and homocysteine blood concentrations.	0	5	2934	0	12.303	Folate pathway vitamin levels
american journal of human genetics	29198719	2017	Multiethnic GWAS Reveals Polygenic Architecture of Earlobe Attachment.	0	19	9710	25	8.855	Lobe attachment (rater scored)
american journal of human genetics	25865494	2015	Genome-wide Analysis of Body Proportion Classifies Height-Associated Variants by Mechanism of Action and Implicates Genes Important for Skeletal Development.	0	44	25135	0	10.794	Sitting height ratio
american journal of human genetics	21087763	2010	Genome-wide screen identifies rs646776 near sortilin as a regulator of progranulin levels in human plasma.	0	1	518	1	11.68	Progranulin levels
american journal of human genetics	27236921	2016	Polymorphism in a lincRNA Associates with a Doubled Risk of Pneumococcal Bacteremia in Kenyan Children.	1	12	4213	9	9.025	Bacteremia
american journal of human genetics	19118814	2009	Genome-wide association study implicates a chromosome 12 risk locus for late-onset Alzheimer disease.	6	3	988	1	12.303	Alzheimer's disease
american journal of human genetics	16252231	2005	High-resolution whole-genome association study of Parkinson disease.	6	1	1329	0	8.855	Parkinson's disease
american journal of human genetics	18940312	2008	Population-based genome-wide association studies reveal six loci influencing plasma levels of liver enzymes.	0	11	7751	0	10.153	Liver enzyme levels
american journal of human genetics	18179892	2008	Genome-wide association study identifies genes for biomarkers of cardiovascular disease: serum urate and dyslipidemia.	0	3	1955	0	10.153	LDL cholesterol
american journal of human genetics	18976728	2008	Genome-wide association analysis reveals putative Alzheimer's disease susceptibility loci in addition to APOE.	6	2	1755	0	10.153	Alzheimer's disease
american journal of human genetics	27132594	2016	Identification of Common Genetic Variants Influencing Spontaneous Dizygotic Twinning and Female Fertility.	0	3	14933	126	9.025	Spontaneous dizygotic twinning
american journal of human genetics	21981779	2011	Variants near FOXE1 are associated with hypothyroidism and other thyroid conditions: using electronic medical records for genome- and phenome-wide studies.	4	1	6370	1	10.603	Hypothyroidism
american journal of human genetics	29455858	2018	A Large-Scale Multi-ancestry Genome-wide Study Accounting for Smoking Behavior Identifies Multiple Significant Loci for Blood Pressure.	0	45	129913	24	8.855	Diastolic blood pressure (cigarette smoking interaction)
american journal of human genetics	23273568	2012	Meta-analysis followed by replication identifies loci in or near CDKN1B, TET3, CD80, DRAM1, and ARID5B as associated with systemic lupus erythematosus in Asians.	13	34	5050	0	11.202	Systemic lupus erythematosus
american journal of human genetics	22055160	2011	Abdominal aortic aneurysm is associated with a variant in low-density lipoprotein receptor-related protein 1.	9	1	7301	0	10.603	Abdominal aortic aneurysm
american journal of human genetics	28757204	2017	Low-Frequency Synonymous Coding Variation in CYP2R1 Has Large Effects on Vitamin D Levels and Risk of Multiple Sclerosis.	0	16	42274	1	8.855	Vitamin D levels
american journal of human genetics	24656865	2014	Meta-analysis of genome-wide association studies identifies 1q22 as a susceptibility locus for intracerebral hemorrhage.	9	1	3026	2	10.931	Intracerebral hemorrhage
american journal of human genetics	19084217	2008	Variants in TF and HFE explain approximately 40% of genetic variation in serum-transferrin levels.	0	3	561	1	10.153	Iron status biomarkers
american journal of human genetics	25817017	2015	A large-scale genetic analysis reveals a strong contribution of the HLA class II region to giant cell arteritis susceptibility.	13	3	16957	0	10.794	Giant cell arteritis
american journal of human genetics	26626624	2015	Genome-wide Association Analysis of Psoriatic Arthritis and Cutaneous Psoriasis Reveals Differences in Their Genetic Architecture.	12	10	6297	0	10.794	Cutaneous psoriasis
american journal of human genetics	29304378	2018	Life-Course Genome-wide Association Study Meta-analysis of Total Body BMD and Assessment of Age-Specific Effects.	0	242	66945	0	8.855	Total body bone mineral density
american journal of human genetics	17999355	2007	A genomewide association study of skin pigmentation in a South Asian population.	0	3	737	1	11.092	Skin pigmentation
american journal of human genetics	24144296	2013	Nine loci for ocular axial length identified through genome-wide association studies, including shared loci with refractive error.	0	21	12531	0	10.987	Axial length
american journal of human genetics	19836008	2009	A genome-wide association study of lung cancer identifies a region of chromosome 5p15 associated with risk for adenocarcinoma.	2	5	11587	1	12.303	Lung adenocarcinoma
american journal of human genetics	26805783	2016	Genome-wide Association Study of Platelet Count Identifies Ancestry-Specific Loci in Hispanic/Latino Americans.	0	13	12491	1	9.025	Platelet count
american journal of human genetics	25574825	2015	Genome-wide comparative analysis of atopic dermatitis and psoriasis gives insight into opposing genetic mechanisms.	12	7	5946	1	10.794	Atopic dermatitis
american journal of human genetics	20096396	2010	Association of JAG1 with bone mineral density and osteoporotic fractures: a genome-wide association study and follow-up replication studies.	0	1	785	0	11.68	Bone mineral density
american journal of human genetics	29290336	2018	Genome-wide Study of Atrial Fibrillation Identifies Seven Risk Loci and Highlights Biological Pathways and Regulatory Elements Involved in Cardiac Development.	9	10	67944	1	8.855	Atrial fibrillation
american journal of human genetics	24954895	2014	Gene-age interactions in blood pressure regulation: a large-scale investigation with the CHARGE, Global BPgen, and ICBP Consortia.	0	28	55796	0	10.931	Blood pressure
american journal of human genetics	23022100	2012	Discovery and fine mapping of serum protein loci through transethnic meta-analysis.	0	16	62570	0	11.202	Serum albumin level
american journal of human genetics	27989323	2016	Genome-wide Association Study Identifies 27 Loci Influencing Concentrations of Circulating Cytokines and Growth Factors.	0	26	3531	6	9.025	beta-nerve growth factor levels
american journal of human genetics	21871595	2011	A variant in MCF2L is associated with osteoarthritis.	13	1	8071	0	10.603	Osteoarthritis
american journal of human genetics	19268276	2009	Genome-wide association study of smoking initiation and current smoking.	0	0	3497	0	12.303	Smoking behavior
american journal of human genetics	19110211	2008	A genome-wide association study identifies three loci associated with mean platelet volume.	0	3	1606	0	10.153	Mean platelet volume
american journal of human genetics	19230858	2009	A genome-wide analysis identifies genetic variants in the RELN gene associated with otosclerosis.	8	1	604	0	12.303	Otosclerosis
american journal of human genetics	22726844	2012	A common variant in SLC8A1 is associated with the duration of the electrocardiographic QT interval.	0	3	6805	0	11.202	QT interval
american journal of human genetics	20045101	2009	Quantitative trait loci for CD4:CD8 lymphocyte ratio are associated with risk of type 1 diabetes and HIV-1 immune control.	0	2	3627	0	12.303	CD4:CD8 lymphocyte ratio
american journal of human genetics	18514160	2008	Phosphodiesterase 8B gene variants are associated with serum TSH levels and thyroid function.	0	1	4300	0	10.153	Thyroid stimulating hormone
american journal of human genetics	22633400	2012	Genome-wide association study identifies candidate genes for male fertility traits in humans.	0	6	269	2	11.202	Male fertility
american journal of human genetics	17668382	2007	Type 2 diabetes whole-genome association study in four populations: the DiaGen consortium.	4	2	997	0	11.092	Type 2 diabetes
american journal of human genetics	21835309	2011	GWAS findings for human iris patterns: associations with variants in genes that influence normal neuronal pattern development.	0	7	2121	1	10.603	Iris characteristics
american journal of human genetics	23972371	2013	Genome-wide association analysis of blood-pressure traits in African-ancestry individuals reveals common associated genes in African and non-African populations.	0	11	29378	11	10.987	Blood pressure
american journal of medical genetics part b-neuropsychiatric genetics	18821564	2008	Genome-wide association study of response to methylphenidate in 187 children with attention-deficit/hyperactivity disorder.	5	2	187	0	3.932	Attention deficit hyperactivity disorder
american journal of medical genetics part b-neuropsychiatric genetics	28990359	2017	Ancestry-specific and sex-specific risk alleles identified in a genome-wide gene-by-alcohol dependence interaction study of risky sexual behaviors.	0	7	3924	0	3.016	Risky sexual behaviors (alcohol dependence interaction)
american journal of medical genetics part b-neuropsychiatric genetics	28447399	2017	Genome-wide association study of HIV-associated neurocognitive disorder (HAND): A CHARTER group study.	1	2	1048	1	3.016	HIV-associated neurocognitive disorder
american journal of medical genetics part b-neuropsychiatric genetics	22915352	2012	Dissecting the genetic heterogeneity of depression through age at onset.	5	0	4330	0	3.231	Depression (age of onset)
american journal of medical genetics part b-neuropsychiatric genetics	23728934	2013	Polygenic transmission and complex neuro developmental network for attention deficit hyperactivity disorder: genome-wide association study of both common and rare variants.	5	4	2003	0	0	Attention deficit hyperactivity disorder
american journal of medical genetics part b-neuropsychiatric genetics	21688384	2011	Genome-wide association analysis of age at onset in schizophrenia in a European-American sample.	5	2	1162	0	3.705	Schizophrenia (age at onset)
american journal of medical genetics part b-neuropsychiatric genetics	22488850	2012	Genome-wide search for replicable risk gene regions in alcohol and nicotine co-dependence.	5	8	3143	0	3.231	Alcohol and nicotine co-dependence
american journal of medical genetics part b-neuropsychiatric genetics	26087016	2015	A genome-wide approach to children's aggressive behavior: The EAGLE consortium.	5	6	18988	0	3.391	Childhood and early adolescence aggressive behavior
american journal of medical genetics part b-neuropsychiatric genetics	28440896	2017	Genome-wide meta-analysis identifies a novel susceptibility signal at CACNA2D3 for nicotine dependence.	5	14	16213	0	3.016	Nicotine dependence
american journal of medical genetics part b-neuropsychiatric genetics	26174813	2015	New suggestive genetic loci and biological pathways for attention function in adult attention-deficit/hyperactivity disorder.	5	25	479	0	3.391	Attention function in attention deficit hyperactive disorder
american journal of medical genetics part b-neuropsychiatric genetics	23728906	2013	A genome-wide association study of sleep habits and insomnia.	5	3	2267	0	0	Insomnia
american journal of medical genetics part b-neuropsychiatric genetics	26184070	2015	Gene-set and multivariate genome-wide association analysis of oppositional defiant behavior subtypes in attention-deficit/hyperactivity disorder.	5	10	750	0	3.391	Oppositional defiant disorder dimensions in attention-deficit hyperactivity disorder
american journal of medical genetics part b-neuropsychiatric genetics	21305692	2011	Genome-wide association analysis of age at onset and psychotic symptoms in bipolar disorder.	5	2	5580	0	3.705	Bipolar disorder (age of onset and psychotic symptoms)
american journal of medical genetics part b-neuropsychiatric genetics	26198764	2015	Genome-wide association study of schizophrenia in Ashkenazi Jews.	5	29	4058	0	3.391	Schizophrenia
american journal of medical genetics part b-neuropsychiatric genetics	29603866	2018	Genome-wide analysis of adolescent psychotic-like experiences shows genetic overlap with psychiatric disorders.	5	0	5758	0	3.016	Anhedonia
american journal of medical genetics part b-neuropsychiatric genetics	26333835	2015	Using the Coriell Personalized Medicine Collaborative Data to conduct a genome-wide association study of sleep duration.	0	0	2692	0	3.391	Sleep duration
american journal of medical genetics part b-neuropsychiatric genetics	24132900	2013	Genome-wide association study of atypical psychosis.	5	10	929	0	0	Psychosis (atypical)
american journal of medical genetics part b-neuropsychiatric genetics	28902444	2017	Genomewide association studies of suicide attempts in US soldiers.	5	0	10251	0	3.016	Suicide attempts
american journal of medical genetics part b-neuropsychiatric genetics	18449908	2008	Genome screen of late-onset Alzheimer's extended pedigrees identifies TRPC4AP by haplotype analysis.	6	0	92	0	3.932	Alzheimer's disease
american journal of medical genetics part b-neuropsychiatric genetics	27021288	2016	Genome-wide analyses of aggressiveness in attention-deficit hyperactivity disorder.	5	32	1060	0	3.258	Aggressiveness in attention deficit hyperactivity disorder
american journal of medical genetics part b-neuropsychiatric genetics	21990027	2011	The genetics of antipsychotic induced tremors: a genome-wide pathway analysis on the STEP-BD SCP sample.	5	1	409	0	3.705	Response to antipsychotic therapy (extrapyramidal side effects)
american journal of medical genetics part b-neuropsychiatric genetics	25963331	2015	Common genetic variation and schizophrenia polygenic risk influence neurocognitive performance in young adulthood.	5	0	1079	0	3.391	Endophenotypes for schizophrenia in healthy individuals
american journal of medical genetics part b-neuropsychiatric genetics	24964207	2014	Genetic relationships between suicide attempts, suicidal ideation and major psychiatric disorders: a genome-wide association and polygenic scoring study.	5	1	747	2	3.416	Suicidal ideation in depression or bipolar disorder
american journal of medical genetics part b-neuropsychiatric genetics	23857890	2013	Genome-wide association analysis accounting for environmental factors through propensity-score matching: application to stressful live events in major depressive disorder.	5	2	1610	0	0	Major depressive disorder
american journal of medical genetics part b-neuropsychiatric genetics	28608620	2017	Genome-wide association study of facial emotion recognition in children and association with polygenic risk for mental health disorders.	0	3	4097	0	3.016	Facial emotion recognition
american journal of medical genetics part b-neuropsychiatric genetics	25988933	2015	A genome-wide identified risk variant for PTSD is a methylation quantitative trait locus and confers decreased cortical activation to fearful faces.	5	0	147	0	3.391	Post-traumatic stress disorder
american journal of medical genetics part b-neuropsychiatric genetics	27159506	2016	Genome-wide association study of generalized anxiety symptoms in the Hispanic Community Health Study/Study of Latinos.	5	0	12282	0	3.258	Anxiety
american journal of medical genetics part b-neuropsychiatric genetics	22911880	2012	Genome-wide association analysis of eating disorder-related symptoms, behaviors, and personality traits.	5	7	2567	1	3.231	Eating disorders
american journal of medical genetics part b-neuropsychiatric genetics	22012869	2011	Genome-wide association study in German patients with attention deficit/hyperactivity disorder.	5	2	1795	0	3.705	Attention deficit hyperactivity disorder
american journal of medical genetics part b-neuropsychiatric genetics	24039173	2013	Genetic predictors of risk and resilience in psychiatric disorders: a cross-disorder genome-wide association study of functional impairment in major depressive disorder, bipolar disorder, and schizophrenia.	5	5	2246	0	0	Functional impairment in major depressive disorder, bipolar disorder and schizophrenia
american journal of medical genetics part b-neuropsychiatric genetics	26365420	2015	The genetics of alcohol dependence: Twin and SNP-based heritability, and genome-wide association study based on AUDIT scores.	5	18	15536	0	3.391	Alcohol dependence
american journal of medical genetics part b-neuropsychiatric genetics	24277619	2013	ALDH2 is associated to alcohol dependence and is the major genetic determinant of "daily maximum drinks" in a GWAS study of an isolated rural Chinese sample.	0	3	272	0	0	Alcohol consumption (maxi-drinks)
american journal of medical genetics part b-neuropsychiatric genetics	22628180	2012	Genome-wide association uncovers shared genetic effects among personality traits and mood states.	0	0	6268	0	3.231	Personality dimensions
american journal of medical genetics part b-neuropsychiatric genetics	26531332	2015	Genome-wide association study with the risk of schizophrenia in a Korean population.	5	1	1050	0	3.391	Schizophrenia
american journal of nephrology	21546767	2011	Genome-wide association scan for survival on dialysis in African-Americans with type 2 diabetes.	5	26	612	0	2.539	Dialysis-related mortality
american journal of psychiatry	22885689	2012	Genome-wide association study of multiplex schizophrenia pedigrees.	5	11	2461	1	14.721	Schizophrenia
american journal of psychiatry	22420046	2012	Investigating the contribution of common genetic variants to the risk and pathogenesis of ADHD.	5	0	5808	0	14.721	Attention deficit hyperactivity disorder
american journal of psychiatry	21041247	2010	Genome-wide association study of suicide attempts in mood disorder patients.	5	4	4390	1	12.759	Suicide risk
american journal of psychiatry	23377640	2013	Common genetic variation and antidepressant efficacy in major depressive disorder: a meta-analysis of three genome-wide pharmacogenetic studies.	5	49	2256	2	0	Major depressive disorder
american journal of psychiatry	25158072	2014	Cross-disorder genome-wide analyses suggest a complex genetic relationship between Tourette's syndrome and OCD.	5	15	8680	1	12.295	Tourette's syndrome or obsessive-compulsive disorder
american journal of psychiatry	29495898	2018	Molecular Genetic Analysis Subdivided by Adversity Exposure Suggests Etiologic Heterogeneity in Major Depression.	5	3	9599	3	13.391	Major depressive disorder
american journal of psychiatry	20516156	2010	Genome-wide association study of major recurrent depression in the U.K. population.	5	4	3230	1	12.759	Major depressive disorder
american journal of psychiatry	20360315	2010	Genome-wide pharmacogenetics of antidepressant response in the GENDEP project.	5	8	706	2	12.759	Response to antidepressants
american journal of psychiatry	28494655	2017	Significant Locus and Metabolic Genetic Correlations Revealed in Genome-Wide Association Study of Anorexia Nervosa.	5	6	14477	78	13.391	Anorexia nervosa
american journal of psychiatry	19448189	2009	A genomewide association study of response to lithium for prevention of recurrence in bipolar disorder.	5	0	1177	0	12.522	Response to lithium treatment in bipolar disorder
american journal of psychiatry	23732972	2013	Genome-wide association study of cognitive decline in schizophrenia.	18	0	489	0	0	Cognitive decline
american journal of psychiatry	23212062	2012	Genome-wide association study of clinical dimensions of schizophrenia: polygenic effect on disorganized symptoms.	5	16	2454	0	14.721	Schizophrenia
american journal of psychiatry	20713499	2010	Cross-disorder genomewide analysis of schizophrenia, bipolar disorder, and depression.	5	5	4186	0	12.759	Schizophrenia, bipolar disorder and depression (combined)
american journal of respiratory and critical care medicine	25517131	2015	Novel genes for airway wall thickness identified with combined genome-wide association and expression analyses.	10	19	2640	0	13.118	Airway wall thickness
american journal of respiratory and critical care medicine	25562107	2015	Genome-wide association study of short-acting ÃŽÂ²2-agonists. A novel genome-wide significant locus on chromosome 2 near ASB3.	10	1	724	0	13.118	Bronchodilator response in asthma
american journal of respiratory and critical care medicine	22837378	2012	Genome-wide association studies identify CHRNA5/3 and HTR4 in the development of airflow obstruction.	10	30	32875	0	11.041	Airflow obstruction
american journal of respiratory and critical care medicine	25006744	2014	Genome-wide association identifies regulatory Loci associated with distinct local histogram emphysema patterns.	10	25	9614	0	12.996	Local histogram emphysema pattern
american journal of respiratory and critical care medicine	26977737	2016	Genetic Associations with Obstructive Sleep Apnea Traits in Hispanic/Latino Americans.	6	5	12557	0	13.204	Obstructive sleep apnea (average oxygen saturation during sleep)
american journal of respiratory and critical care medicine	27669169	2016	Genetic Modifiers of Progression-Free Survival in Never-Smoking Lung Adenocarcinoma Patients Treated with First-Line Tyrosine Kinase Inhibitors.	2	0	128	0	13.204	Progression free survival in EGFR-mutation-positive never-smoking lung adenocarcinoma treated with gefitinib or erlotinib
american journal of respiratory and critical care medicine	26051272	2015	Identification of Immune-Relevant Factors Conferring Sarcoidosis Genetic Risk.	3	9	7208	0	13.118	Sarcoidosis
american journal of respiratory and critical care medicine	29425463	2018	Genome Wide Association Study in African Americans with Acute Respiratory Distress Syndrome Identifies the Selectin P Ligand Gene as a Risk Factor.	10	0	394	0	15.239	Acute respiratory distress syndrome
american journal of respiratory and critical care medicine	26030696	2015	A Genome-Wide Association Study of Emphysema and Airway Quantitative Imaging Phenotypes.	10	14	12031	0	13.118	Airway imaging phenotypes
american journal of respiratory and critical care medicine	20709820	2010	Genome-wide association study identifies BICD1 as a susceptibility gene for emphysema.	10	7	2383	0	10.191	Emphysema-related traits
american journal of respiratory and critical care medicine	22538805	2012	Genome-wide association identifies the T gene as a novel asthma pharmacogenetic locus.	10	1	418	0	11.041	Asthma
american journal of respiratory and critical care medicine	24383474	2014	Genome-wide study of percent emphysema on computed tomography in the general population. The Multi-Ethnic Study of Atherosclerosis Lung/SNP Health Association Resource Study.	10	3	7914	0	12.996	Pulmonary emphysema
american journal of respiratory and critical care medicine	27669027	2016	Genome-Wide Association Study of the Genetic Determinants of Emphysema Distribution.	10	9	11532	0	13.204	Emphysema distribution in smoking
american journal of respiratory and critical care medicine	26325155	2015	A Genome-Wide Association Study of Post-bronchodilator Lung Function in Children with Asthma.	10	0	447	0	13.118	Post-bronchodilator lung function in asthma (FEV1)
american journal of respiratory and critical care medicine	27901618	2016	Genome-Wide Interaction Analysis of Air Pollution Exposure and Childhood Asthma with Functional Follow-up.	10	0	1534	0	13.204	Childhood onset asthma (traffic air pollution exposure interaction)
american journal of respiratory and critical care medicine	23144326	2012	Genome-wide association analysis of blood biomarkers in chronic obstructive pulmonary disease.	10	34	1951	0	11.041	Chronic obstructive pulmonary disease-related biomarkers
american journal of respiratory and critical care medicine	27611488	2016	Identification of Four Novel Loci in Asthma in European American and African American Populations.	10	24	10995	0	13.204	Adult asthma
american journal of respiratory and critical care medicine	22837380	2012	A novel sarcoidosis risk locus for Europeans on chromosome 11q13.1.	3	1	2139	0	11.041	Sarcoidosis
american journal of respiratory and critical care medicine	29394082	2018	A Genome-wide Association Study in Hispanics/Latinos Identifies Novel Signals for Lung Function. The Hispanic Community Health Study/Study of Latinos.	10	1	10403	0	15.239	Airflow obstruction
american journal of respiratory and critical care medicine	26651848	2016	High-Density Genetic Mapping Identifies New Susceptibility Variants in Sarcoidosis Phenotypes and Shows Genomic-driven Phenotypic Differences.	3	25	1048	0	13.204	Sarcoidosis (Lofgren's syndrome vs non-Lofgren's syndrome)
american journal of respiratory and critical care medicine	27576016	2016	A Genome-Wide Association Study to Identify Single-Nucleotide Polymorphisms for Acute Kidney Injury.	19	3	1328	4	13.204	Acute kidney injury in critical illness
american journal of respiratory and critical care medicine	25221879	2014	Genome-wide interrogation of longitudinal FEV1 in children with asthma.	10	6	510	0	12.996	Pulmonary function in asthmatics
american journal of respiratory cell and molecular biology	24825563	2014	Common genetic variants associated with resting oxygenation in chronic obstructive pulmonary disease.	10	2	820	0	0	Resting oxygen saturation in chronic osbtructive pulmonary disease (pulse oxymetry)
american journal of respiratory cell and molecular biology	21037115	2010	Genome-wide association analysis of body mass in chronic obstructive pulmonary disease.	0	1	2950	0	4.426	Body mass in chronic obstructive pulmonary disease
american journal of respiratory cell and molecular biology	29077507	2017	Multi-ethnic Meta-analysis Identifies RAI1 as a Possible Obstructive Sleep Apnea Related Quantitative Trait Locus in Men.	6	0	19733	0	3.785	Obstructive sleep apnea during non-REM sleep (apnea hypopnea index)
american journal of respiratory cell and molecular biology	25514360	2014	Genome-Wide Association Study Identification of Novel Loci Associated with Airway Responsiveness in Chronic Obstructive Pulmonary Disease.	10	26	4108	0	0	Airway responsiveness in chronic obstructive pulmonary disease
american journal of respiratory cell and molecular biology	25101718	2015	IREB2 and GALC are associated with pulmonary artery enlargement in chronic obstructive pulmonary disease.	10	5	8236	0	4.082	Chronic obstructive pulmonary disease
american journal of transplantation	29392897	2018	Long- and short-term outcomes in renal allografts with deceased donors: A large recipient and donor genome-wide association study.	19	0	1239	6	6.493	Acute graft rejection in renal transplantation (donor effect)
annals of human genetics	22229870	2012	Genome-wide association of serum uric acid concentration: replication of sequence variants in an island population of the Adriatic coast of Croatia.	0	6	1300	0	2.215	Uric acid levels
annals of human genetics	23937595	2013	A genome-wide search for type 2 diabetes susceptibility genes in an extended Arab family.	4	1	178	0	0	Type 2 diabetes
annals of human genetics	20849430	2010	The TCF7L2 diabetes risk variant is associated with HbAÃ¢â€šÂ(C) levels: a genome-wide association meta-analysis.	0	1	1782	0	2.604	Glycated hemoglobin levels
annals of human genetics	20070850	2010	Genome-wide association study confirms SNPs in SNCA and the MAPT region as common risk factors for Parkinson disease.	6	6	3497	1	2.604	Parkinson's disease
annals of human genetics	22881374	2012	Genome-wide association and linkage study in the Amish detects a novel candidate late-onset Alzheimer disease gene.	6	13	798	1	2.215	Alzheimer's disease (late onset)
annals of human genetics	23577725	2013	Genetic factors in nonsmokers with age-related macular degeneration revealed through genome-wide gene-environment interaction analysis.	7	5	1893	1	0	Age-related macular degeneration
annals of human genetics	23551011	2013	Genome-wide association study of pre-eclampsia detects novel maternal single nucleotide polymorphisms and copy-number variants in subsets of the Hyperglycemia and Adverse Pregnancy Outcome (HAPO) study cohort.	15	18	3003	0	0	Preeclampsia
annals of human genetics	21777205	2011	Evidence for age as a modifier of genetic associations for lipid levels.	0	0	411	0	2.565	Lipid traits
annals of human genetics	19456320	2009	A genome-wide association study of autism reveals a common novel risk locus at 5p14.1.	5	1	1828	0	2.145	Autism
annals of internal medicine	23420232	2013	Genome-wide association study of spontaneous resolution of hepatitis C virus infection: data from multiple cohorts.	1	2	2401	1	16.104	Chronic hepatitis C infection
annals of neurology	24931836	2014	C9orf72 and UNC13A are shared risk loci for amyotrophic lateral sclerosis and frontotemporal dementia: a genome-wide meta-analysis.	6	6	17394	0	9.977	Amyotrophic lateral sclerosis
annals of neurology	25043464	2014	PLXNA4 is associated with Alzheimer disease and modulates tau phosphorylation.	6	0	3823	1	9.977	Alzheimer's disease
annals of neurology	22190364	2011	Genome-wide meta-analysis identifies novel multiple sclerosis susceptibility loci.	6	19	17698	0	11.089	Multiple sclerosis
annals of neurology	22745009	2012	Multiple loci influencing hippocampal degeneration identified by genome scan.	0	12	1673	1	11.193	Hippocampal atrophy
annals of neurology	26913989	2016	Shared genetic contribution to Ischaemic Stroke and Alzheimer's Disease.	6	1	116470	1	9.89	Alzheimer's disease or small vessel stroke
annals of neurology	23381943	2013	Ischemic stroke is associated with the ABO locus: the EuroCLOT study.	0	23	2100	0	11.91	End-stage coagulation
annals of neurology	22451204	2012	Meta-analysis of Parkinson's disease: identification of a novel locus, RIT2.	6	17	8477	2	11.193	Parkinson's disease
annals of neurology	18991354	2008	Risk variants for atrial fibrillation on chromosome 4q25 associate with ischemic stroke.	9	1	12476	0	9.935	Stroke (ischemic)
annals of neurology	27997041	2016	Genetic variation at 16q24.2 is associated with small vessel stroke.	9	7	22495	0	9.89	Ischemic stroke
annals of neurology	21681796	2011	Genome-wide association studies of cerebral white matter lesion burden: the CHARGE consortium.	0	2	9361	2	11.089	White matter hyperintensity burden
annals of neurology	23225573	2012	Genetic variants in the immunoglobulin heavy chain locus are associated with the IgG index in multiple sclerosis.	0	1	229	0	11.193	IgG levels
annals of neurology	23055271	2012	Risk for myasthenia gravis maps to a (151) ProÃ¢â€ â€™Ala change in TNIP1 and to human leukocyte antigen-B*08.	6	6	5905	0	11.193	Myasthenia gravis
annals of neurology	25914168	2015	A pharmacogenetic study implicates SLC9a9 in multiple sclerosis disease activity.	6	0	116	11	9.638	Response to interferon beta in multiple sclerosis
annals of surgery	26366535	2015	Genome-wide Association Study of Postburn Scarring Identifies a Novel Protective Variant.	12	1	538	0	8.569	Postburn hypertrophic scarring severity
annals of surgical oncology	25145502	2014	Genome-wide association study of survival in early-stage non-small cell lung cancer.	2	3	354	0	3.93	Non-small cell lung cancer (survival)
annals of the rheumatic diseases	25862617	2015	Genome-wide search followed by replication reveals genetic interaction of CD80 and ALOX5AP associated with systemic lupus erythematosus in Asian populations.	13	1	5050	0	12.384	Systemic lupus erythematosus
annals of the rheumatic diseases	21177295	2010	Insights into the genetic architecture of osteoarthritis from stage 1 of the arcOGEN study.	13	0	8071	0	9.082	Osteoarthritis
annals of the rheumatic diseases	29331962	2018	Splicing variant of WDFY4 augments MDA5 signalling and the risk of clinically amyopathic dermatomyositis.	13	1	6303	0	12.35	Clinically amyopathic dermatomyositis
annals of the rheumatic diseases	29170203	2017	Identification of a novel locus on chromosome 2q13, which predisposes to clinical vertebral fractures independently of bone density.	19	3	5893	0	12.35	Fractures (vertebral)
annals of the rheumatic diseases	25646370	2015	Genome-wide association study of clinically defined gout identifies multiple risk loci and its association with clinical subtypes.	13	6	2158	0	12.384	Gout
annals of the rheumatic diseases	27927641	2016	Genetic architecture distinguishes systemic juvenile idiopathic arthritis from other forms of juvenile idiopathic arthritis: clinical and therapeutic implications.	13	25	7717	1	12.811	Systemic juvenile idiopathic arthritis
annals of the rheumatic diseases	21156761	2010	A genome-wide association study suggests contrasting associations in ACPA-positive versus ACPA-negative rheumatoid arthritis.	13	16	3000	0	9.082	Rheumatoid arthritis
annals of the rheumatic diseases	23989986	2013	A meta-analysis of genome-wide association studies identifies novel variants associated with osteoarthritis of the hip.	13	5	51637	0	9.27	Osteoarthritis (hip)
annals of the rheumatic diseases	23233654	2012	Genome-wide association analysis of anti-TNF drug response in patients with rheumatoid arthritis.	13	0	882	0	9.111	Response to TNF-alpha inhibitors in rheumatoid arthritis
annals of the rheumatic diseases	23041938	2012	Genome-wide association study identifies GIMAP as a novel susceptibility locus for Behcet's disease.	13	0	1167	1	9.111	Behcet's disease
annals of the rheumatic diseases	21068099	2010	Meta-analysis of genome-wide association studies confirms a susceptibility locus for knee osteoarthritis on chromosome 7q22.	13	1	38280	0	9.082	Osteoarthritis
annals of the rheumatic diseases	28500057	2017	HLA-A 31:01 is not associated with the development of methotrexate pneumonitis in the UK population: results from a genome-wide association study.	13	3	237	0	12.35	Methotrexate-induced interstitial lung disease in rheumatoid arthritis
annals of the rheumatic diseases	24532677	2014	A genome-wide association study of rheumatoid arthritis without antibodies against citrullinated peptides.	13	6	7156	0	10.377	Rheumatoid arthritis (ACPA-negative)
annals of the rheumatic diseases	22993228	2012	Novel genetic variants associated with lumbar disc degeneration in northern Europeans: a meta-analysis of 4600 subjects.	13	35	4683	2	9.111	Disc degeneration (lumbar)
annals of the rheumatic diseases	26362759	2015	Dense genotyping of immune-related loci in idiopathic inflammatory myopathies confirms HLA alleles as the strongest genetic risk factor and suggests different genetic background for major clinical subgroups.	13	4	16530	0	12.384	Dermatomyositis or juvenile dermatomyositis
annals of the rheumatic diseases	24532676	2014	High-density genotyping of immune loci in Koreans and Europeans identifies eight new rheumatoid arthritis risk loci.	13	52	55089	0	10.377	Rheumatoid arthritis (ACPA-positive)
annals of the rheumatic diseases	29436472	2018	A novel variant in GLIS3 is associated with osteoarthritis.	13	6	12456	0	12.35	Osteoarthritis of the hip (with total joint replacement)
annals of the rheumatic diseases	27899376	2016	GWAS of clinically defined gout and subtypes identifies multiple susceptibility loci that include urate transporter genes.	13	11	2158	0	12.811	Gout
annals of the rheumatic diseases	28314753	2017	Transethnic meta-analysis identifies GSDMA and PRDM1 as susceptibility genes to systemic sclerosis.	13	7	4837	1	12.35	Systemic sclerosis
annals of the rheumatic diseases	27193031	2016	A combined large-scale meta-analysis identifies COG6 as a novel shared risk locus for rheumatoid arthritis and systemic lupus erythematosus.	13	9	16546	0	12.811	Systemic lupus erythematosus or rheumatoid arthritis
annals of the rheumatic diseases	22956598	2012	Genome-wide association study meta-analysis of chronic widespread pain: evidence for involvement of the 5p15.2 region.	0	1	7099	0	9.111	Pain
archives of disease in childhood-fetal and neonatal edition	28283553	2017	Genome-wide association study of sepsis in extremely premature infants.	1	6	751	0	3.953	Sepsis in extremely premature infants
archives of general psychiatry	19581569	2009	Genome-wide association study of alcohol dependence.	5	6	1834	1	12.257	Alcohol dependence
archives of general psychiatry	22566560	2012	Association between common variants near the melanocortin 4 receptor gene and severe antipsychotic drug-induced weight gain.	5	1	139	0	13.772	Antipsychotic drug-induced weight gain
archives of general psychiatry	18519826	2008	Molecular genetics of successful smoking cessation: convergent genome-wide association study results.	0	0	550	0	14.273	Smoking cessation
archives of general psychiatry	19736353	2009	A genomewide association study points to multiple loci that predict antidepressant drug treatment outcome in depression.	5	0	700	1	12.257	Response to antidepressant treatment
archives of general psychiatry	18762592	2008	Genomewide association analysis followed by a replication study implicates a novel candidate gene for neuroticism.	0	3	1227	0	14.273	Neuroticism
archives of general psychiatry	21810643	2011	Association of genetic variants on 15q12 with cortical thickness and cognition in schizophrenia.	0	1	1054	0	12.016	Cortical thickness
archives of internal medicine	21059979	2010	Familial defective apolipoprotein B-100 and increased low-density lipoprotein cholesterol and coronary artery calcification in the old order amish.	0	2	841	0	10.639	LDL cholesterol
arteriosclerosis thrombosis and vascular biology	22075249	2011	Clinical and genetic association of serum ceruloplasmin with cardiovascular risk.	0	1	2647	0	6.368	Serum ceruloplasmin levels
arthritis & rheumatology	26316170	2015	Identification of a New Susceptibility Locus for Systemic Lupus Erythematosus on Chromosome 12 in Individuals of European Ancestry.	13	7	1148	0	6.009	Systemic lupus erythematosus
arthritis & rheumatology	29513936	2018	An amino acid motif in HLA-DRÃŽÂ²1 distinguishes patients with uveitis in juvenile idiopathic arthritis.	13	0	920	0	7.871	Arthritis (juvenile idiopathic)
arthritis & rheumatology	25303641	2014	Genome-wide association study identifies ITPR2 as a susceptibility gene for Kashin-Beck disease in Han Chinese.	13	1	1717	0	0	Kashin-Beck disease
arthritis & rheumatology	28118524	2017	A Multinational Arab Genome-Wide Association Study Identifies New Genetic Associations for Rheumatoid Arthritis.	13	4	863	0	7.871	Rheumatoid arthritis
arthritis & rheumatology	28029757	2016	Identification of Functional and Expression Polymorphisms Associated With Risk for Antineutrophil Cytoplasmic Autoantibody-Associated Vasculitis.	13	6	4479	0	6.918	Antineutrophil cytoplasmic antibody-associated vasculitis
arthritis & rheumatology	26663301	2016	Identification of a Systemic Lupus Erythematosus Risk Locus Spanning ATG16L2, FCHSD2, and P2RY2 in Koreans.	13	18	5420	0	6.918	Systemic lupus erythematosus
arthritis & rheumatology	25186300	2014	Association between antinuclear antibodies and the HLA class II locus and heterogeneous characteristics of staining patterns: the Nagahama study.	0	1	3185	0	0	Antinuclear antibody levels
arthritis research & therapy	29065906	2017	Biological function integrated prediction of severe radiographic progression in rheumatoid arthritis: a nested case control study.	13	2	238	0	4.269	Severe progression in rheumatoid arthritis
arthritis research & therapy	19442274	2009	Identification of novel genetic susceptibility loci for BehÃƒÂ§et's disease using a genome-wide association study.	13	0	322	0	4.271	Behcet's disease
arthritis research & therapy	29848360	2018	Genome-wide association study meta-analysis identifies five new loci for systemic lupus erythematosus.	13	5	13426	1	4.269	Systemic lupus erythematosus
arthritis research & therapy	26776603	2016	A longitudinal genome-wide association study of anti-tumor necrosis factor response among Japanese patients with rheumatoid arthritis.	13	12	444	1	4.121	Response to anti-TNF therapy in rheumatoid arthritis
autism research	24574247	2014	Investigation of maternal genotype effects in autism by genome-wide association.	5	0	1616	0	4.33	Maternal genotype effects in autism spectrum disorder families
autism research	21182207	2010	Variants in several genomic regions associated with asperger disorder.	5	5	1080	1	3.095	Asperger disorder
autism research	26314684	2015	Genome-wide Association Study of Autism Spectrum Disorder in the East Asian Populations.	5	1	776	0	3.048	Autism spectrum disorder
behavior genetics	25378290	2014	The National Longitudinal Study of Adolescent to Adult Health (Add Health) sibling pairs genome-wide data.	0	4	1886	0	3.21	Body mass index (change over time)
behavior genetics	23942779	2013	A genome-wide association study of behavioral disinhibition.	0	2	7188	1	2.839	Alcohol consumption
behavior genetics	26362575	2015	Meta-analysis of Genome-Wide Association Studies for Extraversion: Findings from the Genetics of Personality Consortium.	0	0	63030	0	3.268	Extraversion
behavior genetics	24569950	2014	Genetic influences on political ideologies: twin analyses of 19 measures of political ideologies from five democracies and genome-wide findings from three populations.	0	19	18146	8	3.21	Political ideology
behavior genetics	25987507	2015	Heritability, SNP- and Gene-Based Analyses of Cannabis Use Initiation and Age at Onset.	0	9	5148	0	3.268	Cannabis use (age at onset)
behavior genetics	25637581	2015	Genome-Wide Association Study of Behavioral Disinhibition in a Selected Adolescent Sample.	0	0	1901	0	3.268	Behavioral disinhibition
behavior genetics	20306291	2010	A three-stage genome-wide association study of general cognitive ability: hunting the small effects.	0	0	860	3	3	Cognitive ability
biogerontology	28808816	2017	A genome-wide association study of cognitive function in Chinese adult twins.	0	12	139	0	3.702	Cognitive function
biological psychiatry	27519822	2016	Genome-wide Association for Major Depression Through Age at Onset Stratification: Major Depressive Disorder Working Group of the Psychiatric Genomics Consortium.	5	1	18489	1	11.412	Major depressive disorder
biological psychiatry	20800221	2010	Genome-wide association scan of trait depression.	5	11	4811	0	8.674	Depression (quantitative trait)
biological psychiatry	28049566	2016	An Analysis of Two Genome-wide Association Meta-analyses Identifies a New Locus for Broad Depression Phenotype.	5	2	69909	0	11.412	Depressive symptom measurement or major depressive disorder
biological psychiatry	19875103	2009	Genomewide association study of movement-related adverse antipsychotic effects.	5	17	738	0	8.926	Response to antipsychotic therapy (extrapyramidal side effects)
biological psychiatry	24143882	2013	Genome-wide association study of opioid dependence: multiple associations mapped to calcium and potassium pathways.	0	3	5697	5	9.472	Opioid sensitivity
biological psychiatry	27890468	2016	Genetic Overlap Between Attention-Deficit/Hyperactivity Disorder and Bipolar Disorder: Evidence From Genome-wide Association Study Meta-analysis.	5	6	31139	0	11.412	Bipolar disorder (age of onset <21) or attention deficit hyperactivity disorder
biological psychiatry	21529783	2011	A quantitative-trait genome-wide association study of alcoholism risk in the community: findings and implications.	5	2	8754	1	8.283	Alcoholism (12-month weekly alcohol consumption)
biological psychiatry	29496196	2018	Genome-wide Association Study of Dimensional Psychopathology Using Electronic Health Records.	5	10	4687	9	11.982	Dimensional psychopathology (Arousal)
biological psychiatry	19846067	2009	A genomewide association study of citalopram response in major depressive disorder.	5	7	1491	1	8.926	Response to citalopram treatment
biological psychiatry	29478698	2018	Genome-wide Association Study Identifies a Regulatory Variant of RGMA Associated With Opioid Dependence in European Americans.	5	11	3058	17	11.982	Opioid dependence
biological psychiatry	29325848	2017	A Genetic Investigation of Sex Bias in the Prevalence of Attention-Deficit/Hyperactivity Disorder.	5	20	53293	7	11.982	Attention deficit hyperactivity disorder
biological psychology	21130836	2010	Whole genome association scan for genetic polymorphisms influencing information processing speed.	0	25	4039	0	3.348	Information processing speed
biological psychology	20691247	2010	A genome-wide association study of Cloninger's temperament scales: implications for the evolutionary genetics of personality.	0	7	7684	7	3.348	Personality dimensions
biology of sport	25729143	2014	Genome-wide association study identifies three novel genetic markers associated with elite endurance performance.	0	4	80	0	0.789	Maximal oxygen uptake response
biomarkers in medicine	26580837	2015	A genome-wide association study on amyotrophic lateral sclerosis in the Taiwanese Han population.	6	6	470	0	2.179	Amyotrophic lateral sclerosis
biomed research international	26421299	2015	Genetic Interactions Explain Variance in Cingulate Amyloid Burden: An AV-45 PET Genome-Wide Association and Interaction Study in the ADNI Cohort.	0	5	602	0	2.134	Cingulate cortical amyloid beta load
blood	19880490	2009	A genome-wide association analysis of serum iron concentrations.	0	1	1919	0	10.555	Iron levels
blood	21540461	2011	A genome-wide association study identifies novel loci associated with susceptibility to chronic myeloid leukemia.	2	2	698	0	9.898	Chronic myeloid leukemia
blood	26265699	2015	Genetics of glucocorticoid-associated osteonecrosis in children with acute lymphoblastic leukemia.	19	10	2955	0	11.847	Glucocorticoid-induced osteonecrosis
blood	18594024	2008	Bisphosphonate-related osteonecrosis of the jaw is associated with polymorphisms of the cytochrome P450 CYP2C8 in multiple myeloma: a genome-wide single nucleotide polymorphism analysis.	13	1	87	0	10.432	Osteonecrosis of the jaw
blood	21131588	2010	Genome-wide association study identifies a novel susceptibility locus at 6p21.3 among familial CLL.	2	4	703	0	10.558	Chronic lymphocytic leukemia
blood	26888256	2016	Novel genetic predictors of venous thromboembolism risk in African Americans.	9	4	578	7	13.164	Venous thromboembolism
blood	22990015	2012	A genome-wide association study identifies a gene network of ADAMTS genes in the predisposition to pediatric stroke.	9	4	270	0	9.06	Stroke (pediatric)
blood	28584135	2017	Genome-wide association study to identify variants associated with acute severe vaso-occlusive pain in sickle cell anemia.	3	1	1293	0	15.132	Vaso-occlusive pain in sickle-cell anemia
blood	19221038	2009	A novel variant on chromosome 7q22.3 associated with mean platelet volume, counts, and function.	0	1	1221	0	10.555	Mean platelet volume
blood	18535201	2008	A genome-wide scan for common genetic variants with a large influence on warfarin maintenance dose.	9	3	181	2	10.432	Warfarin maintenance dose
blood	23233662	2012	Genome-wide study of methotrexate clearance replicates SLCO1B1.	2	1	1279	0	9.06	Methotrexate clearance (acute lymphoblastic leukemia)
blood	25934476	2015	Genetic variants in the ADAMTS13 and SUPT3H genes are associated with ADAMTS13 activity.	0	4	3423	0	11.847	ADAMTS13 activity
blood	22990020	2012	Genome-wide association study for circulating levels of PAI-1 provides novel insights into its regulation.	0	4	19599	0	9.06	Plasminogen activator inhibitor type 1 levels (PAI-1)
blood	20018918	2009	Fetal hemoglobin in sickle cell anemia: genome-wide association studies suggest a regulatory region in the 5' olfactory receptor gene cluster.	0	3	848	0	10.555	Fetal hemoglobin levels
blood	28011674	2016	Rare genetic variants in SMAP1, B3GAT2, and RIMS1 contribute to pediatric venous thromboembolism.	9	2	212	0	13.164	Venous thromboembolism
blood	23996088	2013	Variation at 10p12.2 and 10p14 influences risk of childhood B-cell acute lymphoblastic leukemia and phenotype.	2	6	6381	2	9.775	Acute lymphoblastic leukemia (B-cell precursor)
blood	25208887	2014	Genetic variants in PLG, LPA, and SIGLEC 14 as well as smoking contribute to plasma plasminogen levels.	0	4	3244	0	10.452	Plasma plasminogen levels
blood	22282500	2012	Evaluation of published single nucleotide polymorphisms associated with acute GVHD.	19	0	1298	0	9.06	Acute graft versus host disease
blood	22700719	2012	Common variation at 6p21.31 (BAK1) influences the risk of chronic lymphocytic leukemia.	2	8	4866	0	9.06	Chronic lymphocytic leukemia
blood	23007406	2012	Genome-wide association study identifies germline polymorphisms associated with relapse of childhood acute lymphoblastic leukemia.	2	10	1268	0	9.06	Acute lymphoblastic leukemia (childhood)
blood	25468567	2014	A genome-wide association study of susceptibility to acute lymphoblastic leukemia in adolescents and young adults.	2	1	6969	0	10.452	Acute lymphoblastic leukemia (adolescents and young adults)
blood	25237182	2014	Genome-wide scan identifies variant in 2q12.3 associated with risk for multiple myeloma.	2	0	2036	0	10.452	Multiple myeloma
blood	25987655	2015	Genome-wide analysis links NFATC2 with asparaginase hypersensitivity.	2	8	3126	0	11.847	Asparaginase hypersensitivity in acute lymphoblastic leukemia
blood	22086417	2011	A genome-wide meta-analysis of nodular sclerosing Hodgkin lymphoma identifies risk loci at 6p21.32.	2	2	3708	0	9.898	Nodular sclerosis Hodgkin lymphoma
blood	24357727	2013	A meta-analysis of genome-wide association studies identifies ORM1 as a novel gene controlling thrombin generation potential.	0	4	1967	0	9.775	Thrombin generation potential phenotypes
blood cells molecules and diseases	28552477	2017	Genome-wide association study of erythrocyte density in sickle cell disease patients.	3	0	317	0	1.836	Mean corpuscular hemoglobin concentration in sickle cell disease
blood pressure	26083723	2015	Lack of association between arterial stiffness and genetic variants by genome-wide association scan.	9	0	402	0	2.01	Arterial stiffness (pulse-wave velocity)
bmc cancer	23006423	2012	Genetic association with overall survival of taxane-treated lung cancer patients - a genome-wide association study in human lymphoblastoid cell lines followed by a clinical association study.	2	16	288	0	3.333	Response to taxane treatment (docetaxel)
bmc cancer	25956309	2015	Genome-wide association study of susceptibility loci for breast cancer in Sardinian population.	2	2	3025	0	3.265	Breast cancer
bmc complementary and alternative medicine	26169365	2015	Susceptible gene of stasis-stagnation constitution from genome-wide association study related to cardiovascular disturbance and possible regulated traditional Chinese medicine.	4	11	947	0	1.987	Yu-Zhi constitution type in type 2 diabetes
bmc complementary and alternative medicine	25888059	2015	The obesity-risk variant of FTO is inversely related with the So-Eum constitutional type: genome-wide association and replication analyses.	0	1	3810	0	1.987	Sasang constitutional medicine type (So-Eum)
bmc genetics	26634245	2015	A genome-wide association study identifies risk loci for spirometric measures among smokers of European and African ancestry.	10	1182	13532	0	2.152	Post bronchodilator FEV1
bmc genetics	27296613	2016	Multiethnic genome-wide association study identifies ethnic-specific associations with body mass index in Hispanics and African Americans.	0	4	5885	0	2.266	Body mass index
bmc genetics	27387956	2016	Genome-wide search identifies a gene-gene interaction between 20p13 and 2q14 in asthma.	10	0	1625	0	2.266	Asthma (SNP x SNP interaction)
bmc genetics	29221444	2017	Genome-wide association study of coronary artery calcified atherosclerotic plaque in African Americans with type 2 diabetes.	9	84	691	0	2.469	Coronary artery calcified atherosclerotic plaque (130 HU threshold) in type 2 diabetes
bmc genetics	26024889	2015	Genome-wide association study of platelet aggregation in African Americans.	0	0	825	0	2.152	Platelet aggregation
bmc genetics	26058915	2015	Genetic loci for serum magnesium among African-Americans and gene-environment interaction at MUC1 and TRPM6 in European-Americans: the Atherosclerosis Risk in Communities (ARIC) study.	0	5	2737	0	2.152	Magnesium levels
bmc genomics	26121980	2015	Genome-wide association analysis identified splicing single nucleotide polymorphism in CFLAR predictive of triptolide chemo-sensitivity.	19	16	55	0	3.867	Triptolide cytotoxicity
bmc genomics	28927378	2017	Genome-wide imaging association study implicates functional activity and glial homeostasis of the caudate in smoking addiction.	5	0	106	0	3.73	Caudate activity during disappointment
bmc genomics	27671213	2016	Genome-wide association and replication study of anti-tuberculosis drugs-induced liver toxicity.	19	2	402	0	3.729	Liver injury in anti-tuberculosis drug treatment
bmc genomics	26911590	2016	Genome-wide association study using family-based cohorts identifies the WLS and CCDC170/ESR1 loci as associated with bone mineral density.	0	6	1042	0	3.729	Bone mineral density (femoral neck)
bmc genomics	24094242	2013	Genome-wide association study on serum alkaline phosphatase levels in a Chinese population.	0	4	1452	0	4.041	Serum alkaline phosphatase levels
bmc genomics	29065852	2017	Genetic determinants of growth hormone and GH-related phenotypes.	0	0	4134	0	3.73	Fasting growth hormone levels
bmc genomics	24483146	2014	Discovery of genetic biomarkers contributing to variation in drug response of cytidine analogues using human lymphoblastoid cell lines.	0	22	174	0	3.986	Response to cytadine analogues (cytosine arabinoside)
bmc genomics	26921259	2016	Smokescreen: a targeted genotyping array for addiction research.	0	1	315	0	3.729	Nicotine metabolite ratio
bmc genomics	23350875	2013	A colorectal cancer genome-wide association study in a Spanish cohort identifies two variants associated with colorectal cancer risk at 1p33 and 8p12.	2	3	1355	0	4.041	Colorectal cancer
bmc genomics	27286809	2016	Bivariate genome-wide association study identifies novel pleiotropic loci for lipids and inflammation.	0	20	164900	0	3.729	C-reactive protein levels or HDL-cholesterol levels (pleiotropy)
bmc medical genetics	20222955	2010	A meta-analysis of genome-wide data from five European isolates reveals an association of COL22A1, SYT1, and GABRR2 with serum creatinine level.	0	0	4006	0	2.439	Creatinine levels
bmc medical genetics	17903293	2007	Genome-wide association with select biomarker traits in the Framingham Heart Study.	0	21	1012	0	2.419	Select biomarker traits
bmc medical genetics	23984888	2013	ITGB5 and AGFG1 variants are associated with severity of airway responsiveness.	10	1	994	0	2.45	Airway hyperresponsiveness
bmc medical genetics	22029572	2011	Recent methods for polygenic analysis of genome-wide data implicate an important effect of common variants on cardiovascular disease risk.	9	0	1772	0	2.328	Cardiovascular disease risk factors
bmc medical genetics	17903292	2007	A genome-wide association for kidney function and endocrine-related traits in the NHLBI's Framingham Heart Study.	0	1	981	0	2.419	Cystatin C
bmc medical genetics	24387768	2014	Genome-wide association study of bipolar disorder in Canadian and UK populations corroborates disease loci including SYNE1 and CSMD1.	5	0	1815	1	2.083	Bipolar disorder
bmc medical genetics	17903296	2007	Genome-wide association with bone mass and geometry in the Framingham Heart Study.	0	8	1382	0	2.419	Bone mineral density
bmc medical genetics	23509962	2013	A genome-wide search for common SNP x SNP interactions on the risk of venous thrombosis.	9	37	1639	0	2.45	Venous thromboembolism (SNP x SNP interaction)
bmc medical genetics	28095793	2017	Genetic variation underlying renal uric acid excretion in Hispanic children: the Viva La Familia Study.	0	1	1028	0	1.913	Creatinine clearance
bmc medical genetics	17903307	2007	Framingham Heart Study genome-wide association: results for pulmonary function measures.	0	2	1222	0	2.419	Mean forced vital capacity from 2 exams
bmc medical genetics	21812969	2011	Genome-wide association study identifies candidate genes for Parkinson's disease in an Ashkenazi Jewish population.	6	3	446	0	2.328	Parkinson's disease
bmc medical genetics	17903297	2007	Genetic correlates of brain aging on MRI and cognitive test measures: a genome-wide association and linkage analysis in the Framingham Study.	0	14	694	0	2.419	Cognitive test performance
bmc medical genetics	17903301	2007	Genome-wide association of echocardiographic dimensions, brachial artery endothelial function and treadmill exercise responses in the Framingham Heart Study.	0	8	1238	0	2.419	Echocardiographic traits
bmc medical genetics	21943158	2011	Genetic variants in LPL, OASL and TOMM40/APOE-C1-C2-C4 genes are associated with multiple cardiovascular-related traits.	9	19	11683	0	2.328	Cardiovascular disease risk factors
bmc medical genetics	17903302	2007	Framingham Heart Study 100K Project: genome-wide associations for blood pressure and arterial stiffness.	0	9	1327	0	2.419	Blood pressure
bmc medical genetics	27005825	2016	Variants in CXCR4 associate with juvenile idiopathic arthritis susceptibility.	13	1	2888	0	2.198	Arthritis (juvenile idiopathic)
bmc medical genetics	17903295	2007	Genetic correlates of longevity and selected age-related phenotypes: a genome-wide association study in the Framingham Study.	0	10	1675	1	2.419	Aging traits
bmc medical genetics	17903294	2007	Genome-wide association and linkage analyses of hemostatic factors and hematological phenotypes in the Framingham Heart Study.	0	4	886	0	2.419	Factor VII
bmc medical genetics	22239941	2012	A genome wide association study of pulmonary tuberculosis susceptibility in Indonesians.	1	0	223	0	2.536	Tuberculosis
bmc medical genetics	22188591	2011	Genome-wide association study identifies PERLD1 as asthma candidate gene.	10	0	980	0	2.328	Asthma
bmc medical genetics	21977987	2011	Replication of LDL GWAs hits in PROSPER/PHASE as validation for future (pharmaco)genetic analyses.	0	0	5244	0	2.328	LDL cholesterol
bmc medical genetics	19772629	2009	Genomewide association study for onset age in Parkinson disease.	6	5	1297	0	2.84	Parkinson's disease (age of onset)
bmc medical genetics	29751835	2018	Genome-wide association study identified ATP6V1H locus influencing cerebrospinal fluid BACE activity.	0	8	340	1	1.913	Cerebrospinal fluid beta-site APP cleaving enzyme levels
bmc medical genetics	17407593	2007	Molecular genetics of nicotine dependence and abstinence: whole genome association using 520,000 SNPs.	5	0	454	0	2.419	Nicotine dependence
bmc medical genetics	23870195	2013	Genetics of coronary artery calcification among African Americans, a meta-analysis.	9	48	5823	0	2.45	Coronary artery calcification
bmc medical genetics	22747683	2012	Genetic variants associated with breast size also influence breast cancer risk.	0	38	16175	5	2.536	Breast size
bmc medical genomics	27001270	2016	Genetic association and stress mediated down-regulation in trabecular meshwork implicates MPP7 as a novel candidate gene in primary open angle glaucoma.	7	5	701	0	2.848	Glaucoma (primary open-angle)
bmc medical genomics	24513273	2014	A genome-wide association study identifies common variants influencing serum uric acid concentrations in a Chinese population.	0	4	3451	0	2.873	Serum uric acid levels
bmc medical genomics	28056976	2017	A novel approach to genome-wide association analysis identifies genetic associations with primary biliary cholangitis and primary sclerosing cholangitis in Polish patients.	11	0	1377	0	3.317	Primary biliary cholangitis
bmc medical genomics	18823527	2008	A genome-wide association study for late-onset Alzheimer's disease using DNA pooling.	6	2	2321	0	0	Alzheimer's disease
bmc medical genomics	29747637	2018	Genome-wide association study identifies two loci influencing plasma neurofilament light levels.	0	2	527	1	3.317	Plasma neurofilament light levels
bmc medical genomics	25085501	2014	Integrated genome-wide association, coexpression network, and expression single nucleotide polymorphism analysis identifies novel pathway in allergic rhinitis.	10	26	5633	0	2.873	Allergic rhinitis
bmc medical genomics	21827660	2011	Combinations of newly confirmed Glioma-Associated loci link regions on chromosomes 1 and 9 to increased disease risk.	2	1	4773	0	3.693	Glioma
bmc neurology	20932310	2010	Genome-wide association reveals genetic effects on human AÃŽÂ²42 and Ãâ€ž protein levels in cerebrospinal fluids: a case control study.	0	7	390	0	2.797	Cerebrospinal fluid AB1-42 levels
bmc oral health	23259602	2012	Genome-wide association scan of dental caries in the permanent dentition.	11	34	7443	0	1.339	Dental caries
bmj open	25948407	2015	Genome-wide association study of perioperative myocardial infarction after coronary artery bypass surgery.	9	15	1433	0	2.562	Perioperative myocardial infarction in coronary artery bypass surgery
bone	27424934	2016	Genome-wide association study in East Asians suggests UHMK1 as a novel bone mineral density susceptibility gene.	0	4	2729	0	4.14	Bone mineral density (femoral neck)
bone	24513584	2013	Genome-wide Association Study for Radiographic Vertebral Fractures: A Potential Role for the 16q24 BMD Locus versus Lessons Learned from Challenging Phenotype Definition.	19	0	2995	0	4.461	Fractures (vertebral)
bone	29499414	2018	Joint study of two genome-wide association meta-analyses identified 20p12.1 and 20q13.33 for bone mineral density.	0	36	40491	0	4.455	Femoral neck bone mineral density
bone	26686025	2015	Meta analysis identifies a novel susceptibility locus associated with heel bone strength in the Korean population.	0	1	1895	0	3.736	Calcaneal bone ultrasound measurement (speed of sound)
bone	27397699	2016	Genome-wide association meta-analyses identified 1q43 and 2q32.2 for hip Ward's triangle areal bone mineral density.	0	18	7175	0	4.14	Bone mineral density (Ward's triangle area)
bone	23207799	2012	Genome-wide association study identified UQCC locus for spine bone size in humans.	0	1	2286	0	3.823	Spine bone size
bone	28651948	2017	Genetic sharing with coronary artery disease identifies potential novel loci for bone mineral density.	9	0	140231	0	4.455	Lumbar spine bone mineral density or coronary artery disease (pleiotropy)
bone	29883787	2018	Genome-wide association study of extreme high bone mass: Contribution of common genetic variation to extreme BMD phenotypes and potential novel BMD-associated genes.	0	18	2110	0	4.455	Bone mineral density (total hip)
bone marrow transplantation	27595289	2016	Novel HLA-DP region susceptibility loci associated with severe acute GvHD.	19	3	656	0	3.874	Acute graft versus host disease in bone marrow transplantation (donor effect)
brain and language	28577822	2017	Genome-wide association study of language performance in Alzheimer's disease.	0	8	1560	1	2.851	Language performance in older adults (adjusted for episodic memory)
brain behavior and immunity	25986216	2015	A polymorphism in CCR1/CCR3 is associated with narcolepsy.	6	4	1971	0	5.874	Narcolepsy with cataplexy
brain imaging and behavior	22903471	2012	Genome-wide association identifies genetic variants associated with lentiform nucleus volume in NÃ¢â‚¬â€°=Ã¢â‚¬â€°1345 young and elderly subjects.	0	14	1709	0	2.667	Lentiform nucleus volume
breast cancer research	22452962	2012	A genome-wide association study identifies a breast cancer risk variant in ERBB4 at 2q34: results from the Seoul Breast Cancer Study.	2	1	4325	0	5.872	Breast cancer
breast cancer research	24025145	2013	A genome-wide association study of chemotherapy-induced alopecia in breast cancer patients.	19	3	1183	1	5.881	Adverse response to chemotherapy in breast cancer (alopecia)
breast cancer research	21062454	2010	A genome-wide association scan on estrogen receptor-negative breast cancer.	2	0	5200	0	5.785	Breast cancer (estrogen-receptor negative)
breast cancer research and treatment	20872241	2010	A combined analysis of genome-wide association studies in breast cancer.	2	4	8428	0	4.859	Breast cancer
breast cancer research and treatment	28429243	2017	SLCO1B1 polymorphisms and plasma estrone conjugates in postmenopausal women with ER+Ã‚Â breast cancer: genome-wide association studies of the estrone pathway.	2	1	774	0	3.605	Estrone conjugates/estrone ratio in resected early stage estrogen-receptor positive breast cancer
breast cancer research and treatment	18463975	2008	A pilot genome-wide association study of early-onset breast cancer.	2	1	60	0	5.684	Breast cancer
breast cancer research and treatment	23423446	2013	A genome-wide association study to identify genetic susceptibility loci that modify ductal and lobular postmenopausal breast cancer risk associated with menopausal hormone therapy use: a two-stage design with replication.	2	0	731	0	4.198	Breast cancer (menopausal hormone therapy interaction)
british journal of cancer	25117820	2014	Genetic variant predicts bevacizumab-induced hypertension in ECOG-5103 and ECOG-2100.	2	3	642	0	4.836	Response to chemotherapy in breast cancer (hypertension) (bevacizumab)
british journal of cancer	26766742	2016	CYP24A1 variant modifies the association between use of oestrogen plus progestogen therapy and colorectal cancer risk.	2	0	3384	1	6.176	Colorectal cancer (menopausal hormone therapy interaction)
british journal of clinical pharmacology	24528284	2014	Citalopram and escitalopram plasma drug and metabolite concentrations: genome-wide associations.	5	15	430	0	3.878	Response to serotonin reuptake inhibitors in major depressive disorder (plasma drug and metabolite levels)
british journal of dermatology	22032556	2011	Susceptibility variants on chromosome 7p21.1 suggest HDAC9 as a new candidate gene for male-pattern baldness.	0	2	1198	0	3.666	Male-pattern baldness
british journal of dermatology	28672053	2017	A genome-wide association study suggests that MAPK14 is associated with diabetic foot ulcers.	4	3	4955	0	6.129	Foot ulcer and neuropathy in diabetes
british journal of dermatology	29494758	2018	Genome-wide association study identifies three novel susceptibility loci for systemic lupus erythematosus in Han Chinese.	13	3	2252	0	6.129	Systemic lupus erythematosus
british journal of haematology	24159609	2013	Genome-wide genotype-based risk model for survival in acute myeloid leukaemia patients with normal karyotype.	2	0	118	0	4.959	Acute myeloid leukemia
british journal of haematology	23406172	2013	Genetic determinants of haemolysis in sickle cell anaemia.	3	4	1117	0	4.959	Sickle cell anemia (haemolysis)
british journal of psychiatry	26989097	2016	Genome-wide association study of response to cognitive-behavioural therapy in children with anxiety disorders.	5	12	980	1	6.347	Response to cognitive-behavioural therapy in anxiety disorder
british journal of sports medicine	26491034	2015	Genomic and transcriptomic predictors of triglyceride response to regular exercise.	0	5	577	0	6.724	Response to exercise (triglyceride level interaction)
calcified tissue international	28761973	2017	Enhanced Identification of Potential Pleiotropic Genetic Variants for Bone Mineral Density and Breast Cancer.	0	0	58388	0	3.293	Femoral neck bone mineral density or breast cancer (pleiotropy)
canadian respiratory journal	27445529	2016	Identification of Susceptibility Genes of Adult Asthma in French Canadian Women.	10	0	360	0	1.153	Asthma
cancer biology & therapy	22130093	2011	New variants at 10q26 and 15q21 are associated with aggressive prostate cancer in a genome-wide association study from a prostate biopsy screening cohort.	2	2	545	0	2.636	Prostate cancer
cancer discovery	26084801	2015	A Genome-Wide Scan Identifies Variants in NFIB Associated with Metastasis in Patients with Osteosarcoma.	2	2	541	0	19.783	Metastasis at diagnosis in osteosarcoma
cancer discovery	26034056	2015	A large multiethnic genome-wide association study of prostate cancer identifies novel risk variants and substantial ethnic differences.	2	57	46378	3	19.783	Prostate cancer
cancer epidemiology biomarkers & prevention	21357381	2011	Genotype-environment interactions in microsatellite stable/microsatellite instability-low colorectal cancer: results from a genome-wide association study.	2	0	2190	0	4.123	Colorectal cancer
cancer epidemiology biomarkers & prevention	25293881	2014	The contribution of common genetic variation to nicotine and cotinine glucuronidation in multiple ethnic/racial populations.	0	14	2239	0	4.125	Cotinine glucuronidation
cancer epidemiology biomarkers & prevention	25192705	2014	No evidence of gene-calcium interactions from genome-wide analysis of colorectal cancer risk.	2	3	18509	0	4.125	Colorectal cancer (calcium intake interaction)
cancer epidemiology biomarkers & prevention	26199339	2015	Genome-wide Gene-Asbestos Exposure Interaction Association Study Identifies a Common Susceptibility Variant on 22q13.31 Associated with Lung Cancer Risk.	2	0	1572	0	3.622	Lung cancer (asbestos exposure interaction)
cancer epidemiology biomarkers & prevention	28292921	2017	Genetic Determinants of 1,3-Butadiene Metabolism and Detoxification in Three Populations of Smokers with Different Risks of Lung Cancer.	0	4	1072	0	4.554	Urinary 1,3-butadiene metabolite levels in smokers
cancer epidemiology biomarkers & prevention	24493630	2014	A genome-wide association study of early-onset breast cancer identifies PFKM as a novel breast cancer gene and supports a common genetic spectrum for breast cancer at any age.	2	18	6225	0	4.125	Breast cancer (early onset)
cancer epidemiology biomarkers & prevention	22426144	2012	Genome-wide association study identifies a possible susceptibility locus for endometrial cancer.	2	0	3514	1	4.559	Endometrial cancer
cancer epidemiology biomarkers & prevention	24753544	2014	Genetic variation in prostate-specific antigen-detected prostate cancer and the effect of control selection on genetic association studies.	2	6	2950	0	4.125	Prostate cancer
cancer epidemiology biomarkers & prevention	26545403	2016	A GWAS Meta-analysis and Replication Study Identifies a Novel Locus within CLPTM1L/TERT Associated with Nasopharyngeal Carcinoma in Individuals of Chinese Ancestry.	2	8	5892	0	4.142	Nasopharyngeal carcinoma
cancer epidemiology biomarkers & prevention	24220910	2013	A genome-wide association study of renal cell carcinoma among African Americans.	2	0	630	0	4.324	Renal cell carcinoma
cancer epidemiology biomarkers & prevention	21467234	2011	Genome-wide association study identifies a genetic variant associated with risk for more aggressive prostate cancer.	2	0	302	0	4.123	Prostate cancer
cancer epidemiology biomarkers & prevention	26908436	2016	A Genome-Wide Association Study of Cutaneous Squamous Cell Carcinoma among European Descendants.	2	5	13550	0	4.142	Squamous cell carcinoma
cancer epidemiology biomarkers & prevention	22923026	2012	Evaluating genetic risk for prostate cancer among Japanese and Latinos.	2	8	4175	0	4.559	Prostate cancer
cancer epidemiology biomarkers & prevention	26307654	2015	Genome-wide association study of prostate cancer-specific survival.	2	4	7322	0	3.622	Prostate cancer (survival)
cancer epidemiology biomarkers & prevention	20978177	2010	Genome-wide association study of prostate cancer mortality.	2	0	564	0	3.919	Prostate cancer mortality
cancer epidemiology biomarkers & prevention	20332263	2010	A genome-wide association study of prognosis in breast cancer.	2	0	1145	0	3.919	Breast cancer (prognosis)
cancer letters	17223258	2007	Genome-wide single nucleotide polymorphism analysis of lung cancer risk detects the KLF6 gene.	2	0	673	1	3.398	Lung cancer
cancer medicine	29766673	2018	Genomic characterization of individuals presenting extreme phenotypes of high and low risk to develop tobacco-induced lung cancer.	2	0	95	0	3.202	Non-small cell lung cancer in heavy smokers
cancer medicine	29608257	2018	Genetic overlap between endometriosis and endometrial cancer: evidence from cross-disease genetic correlation and GWAS meta-analyses.	14	8	14447	1	3.202	Endometriosis or endometrial cancer (pleiotropy)
cancer prevention research	21460395	2011	A genome-wide association study identifies a locus on chromosome 14q21 as a predictor of leukocyte telomere length and as a marker of susceptibility for bladder cancer.	0	4	459	0	4.908	Telomere length
cancer research	27206850	2016	Genome-Wide Association Study of Bladder Cancer in a Chinese Cohort Reveals a New Susceptibility Locus at 5q12.3.	2	1	1584	0	9.122	Bladder cancer
cancer research	19654303	2009	Deciphering the impact of common genetic variation on lung cancer risk: a genome-wide association study.	2	7	3390	0	7.543	Lung cancer
cancer research	21118971	2010	Genome-wide interrogation identifies YAP1 variants associated with survival of small-cell lung cancer patients.	2	1	245	0	8.234	Small-cell lung cancer (survival)
cancer research	27758888	2016	Genetic Polymorphisms in the Long Noncoding RNA MIR2052HG Offer a Pharmacogenomic Basis for the Response of Breast Cancer Patients to Aromatase Inhibitor Therapy.	2	1	4658	1	9.122	Breast cancer-free interval (treatment with aromatase inhibitor)
cancer research	27488534	2016	Novel Association of Genetic Markers Affecting CYP2A6 Activity and Lung Cancer Risk.	0	14	2239	17	9.122	nicotine metabolite ratio in current smokers
cancer research	23108145	2012	Genome-wide association study reveals novel genetic determinants of DNA repair capacity in lung cancer.	2	2	1774	0	8.65	Lung Cancer (DNA repair capacity)
cancer research	27197191	2016	Cross-Cancer Genome-Wide Analysis of Lung, Ovary, Breast, Prostate, and Colorectal Cancer Reveals Novel Pleiotropic Associations.	2	17	123671	0	9.122	Cancer
cancer research	22232737	2012	Novel genetic markers of breast cancer survival identified by a genome-wide association study.	2	3	1950	0	8.65	Breast cancer (survival)
cancer research	26183928	2015	Implication of a Chromosome 15q15.2 Locus in Regulating UBR1 and Predisposing Smokers to MGMT Methylation in Lung.	0	3	1163	0	8.556	MGMT methylation in smokers
cancer research	23704207	2013	Genome-wide association study of genetic predictors of overall survival for non-small cell lung cancer in never smokers.	2	0	620	0	9.284	Non-small cell lung cancer (survival)
cancer research	19117981	2009	Sequence variants at 22q13 are associated with prostate cancer risk.	2	1	2834	0	7.543	Prostate cancer
cancer science	28869801	2017	Japanese genome-wide association study identifies a significant colorectal cancer susceptibility locus at chromosome 10p14.	2	0	1050	0	4.372	Colorectal cancer
carcinogenesis	24658283	2014	A genome-wide gene-environment interaction analysis for tobacco smoke and lung cancer susceptibility.	2	2	5408	1	5.334	Lung cancer (smoking interaction)
carcinogenesis	22219177	2012	A genome-wide search for loci interacting with known prostate cancer risk-associated genetic variants.	2	51	9515	0	5.635	Prostate cancer (SNP x SNP interaction)
carcinogenesis	27207650	2016	Genome-wide association study of colorectal cancer in Hispanics.	2	7	5941	1	5.105	Colorectal cancer
carcinogenesis	29059373	2017	Genome-wide interaction study of smoking behavior and non-small cell lung cancer risk in Caucasian population.	2	0	7015	13	5.072	Smoking interaction in lung adenocarcinoma (1df test)
carcinogenesis	24980573	2014	Identification of a melanoma susceptibility locus and somatic mutation in TET2.	2	6	6122	0	5.334	Melanoma
carcinogenesis	29924316	2018	Genome-Wide Association Study of Familial Lung Cancer.	2	36	32338	0	5.072	Familial lung adenocarcinoma
carcinogenesis	24662972	2014	Genome-wide interaction study of smoking and bladder cancer risk.	2	5	7413	1	5.334	Bladder cancer (smoking interaction)
carcinogenesis	24325915	2013	Genome-wide association study identifies 25 known breast cancer susceptibility loci as risk factors for triple-negative breast cancer.	2	5	4928	0	5.266	Breast cancer (estrogen-receptor negative, progesterone-receptor negative, and human epidermal growth factor-receptor negative)
carcinogenesis	23144319	2012	Prognostic implications of genetic variants in advanced non-small cell lung cancer: a genome-wide association study.	2	13	348	0	5.635	Non-small cell lung cancer
carcinogenesis	22637743	2012	Genome-wide gene-environment interaction analysis for asbestos exposure in lung cancer susceptibility.	2	2	2291	0	5.635	Lung cancer (asbestos exposure interaction)
carcinogenesis	26586795	2015	Common genetic variation and survival after colorectal cancer diagnosis: a genome-wide analysis.	2	1	3494	0	4.874	Survival in colorectal cancer
carcinogenesis	25023989	2014	A novel colorectal cancer risk locus at 4q32.2 identified from an international genome-wide association study.	2	1	3959	0	5.334	Colorectal cancer
caries research	29898447	2018	Genome-Wide Association Study of Erosive Tooth Wear in a Finnish Cohort.	11	23	1147	0	2.188	Erosive tooth wear (severe vs none or mild)
cell	29195075	2017	An Unexpectedly Complex Architecture for Skin Pigmentation in Africans.	0	3	216	20	31.398	Skin pigmentation
cell	27863252	2016	The Allelic Landscape of Human Blood Cell Trait Variation and Links to Common Complex Disease.	0	62	170223	7	30.41	Basophil percentage of granulocytes
cell reports	29186694	2017	Large-Scale Cognitive GWAS Meta-Analysis Reveals Tissue-Specific Neural Expression and Potential Nootropic Drug Targets.	0	69	107207	9	8.032	Cognitive ability
cerebral cortex	22156575	2011	KCTD8 gene and brain growth in adverse intrauterine environment: a genome-wide association study.	0	0	557	1	6.544	Brain development
chemical senses	22362865	2012	A genome-wide study on the perception of the odorants androstenone and galaxolide.	0	0	1573	0	3.222	Odorant perception
child development	22935194	2012	A genome-wide association study of autism incorporating autism diagnostic interview-revised, autism diagnostic observation schedule, and social responsiveness scale.	5	0	2165	0	4.915	Autism
circulation	21041692	2010	Identification of genomic predictors of atrioventricular conduction: using electronic medical records as a tool for genome science.	9	5	2334	0	0	Atrioventricular conduction
circulation	23463857	2013	Genome- and phenome-wide analyses of cardiac conduction identifies markers of arrhythmia risk.	0	5	5272	0	14.948	Electrocardiographic conduction measures
circulation	22550155	2012	Human genome-wide association and mouse knockout approaches identify platelet supervillin as an inhibitor of thrombus formation under shear stress.	9	6	241	0	15.202	Platelet thrombus formation
circulation	29703846	2018	LPA Variants are Associated with Residual Cardiovascular Risk in Patients Receiving Statins.	9	0	10780	20	18.88	Coronary heart disease events during statin therapy
circulation	23969696	2013	Multiethnic meta-analysis of genome-wide association studies in >100 000 subjects identifies 23 fibrinogen-associated Loci but no strong evidence of a causal association between circulating fibrinogen and cardiovascular disease.	0	24	91323	0	14.948	Fibrinogen
circulation	20231535	2010	Novel associations of multiple genetic loci with plasma levels of factor VII, factor VIII, and von Willebrand factor: The CHARGE (Cohorts for Heart and Aging Research in Genome Epidemiology) Consortium.	0	2	15422	0	0	Factor VII levels
circulation	21300955	2011	Meta-analysis of genome-wide association studies in >80 000 subjects identifies multiple loci for C-reactive protein levels.	0	20	66185	0	14.739	C-reactive protein levels
circulation	23467860	2013	Genetic determinants of dabigatran plasma levels and their relation to bleeding.	9	2	1490	1	14.948	Response to dabigatran etexilate treatment
circulation	21502573	2011	Genetic predictors of fibrin D-dimer levels in healthy adults.	0	15	21052	0	14.739	D-dimer levels
circulation	22144573	2011	Genome-wide association study for coronary artery calcification with follow-up in myocardial infarction.	9	3	9961	0	14.739	Coronary artery calcification
circulation-cardiovascular genetics	20400778	2010	Genomic variation associated with mortality among adults of European and African ancestry with heart failure: the cohorts for heart and aging research in genomic epidemiology consortium.	9	11	2992	0	4.043	Mortality in heart failure
circulation-cardiovascular genetics	25245031	2014	Genome-wide association study of L-arginine and dimethylarginines reveals novel metabolic pathway for symmetric dimethylarginine.	0	1	6734	0	4.631	Asymmetrical dimethylarginine levels
circulation-cardiovascular genetics	25552591	2014	Genome-wide association study for endothelial growth factors.	0	3	3574	0	4.631	Endothelial growth factor levels
circulation-cardiovascular genetics	24046328	2013	A variant in LDLR is associated with abdominal aortic aneurysm.	9	1	7069	0	5.337	Abdominal aortic aneurysm
circulation-cardiovascular genetics	28373160	2017	Genetic Analysis of Venous Thromboembolism in UK Biobank Identifies the ZFPM2 Locus and Implicates Obesity as a Causal Risk Factor.	9	9	120158	0	5.664	Venous thromboembolism
circulation-cardiovascular genetics	26582766	2015	Genetic Susceptibility to Lipid Levels and Lipid Change Over Time and Risk of Incident Hyperlipidemia in Chinese Populations.	0	14	8344	0	3.808	Cholesterol, total
circulation-cardiovascular genetics	25561047	2015	Genome-wide association analysis of plasma B-type natriuretic peptide in blacks: the Jackson Heart Study.	0	2	2790	0	3.808	B-type natriuretic peptide levels
circulation-cardiovascular genetics	24047826	2013	Genome-wide association study identifies 3 genomic loci significantly associated with serum levels of homoarginine: the AtheroRemo Consortium.	0	1	5143	0	5.337	Homoarginine levels
circulation-cardiovascular genetics	22331829	2012	Genetic determinants of statin-induced low-density lipoprotein cholesterol reduction: the Justification for the Use of Statins in Prevention: an Intervention Trial Evaluating Rosuvastatin (JUPITER) trial.	4	8	6989	0	6.728	Response to statins (LDL cholesterol change)
circulation-cardiovascular genetics	20031603	2009	A genome-wide association scan of RR and QT interval duration in 3 European genetically isolated populations: the EUROSPAN project.	0	14	2325	0	0	QT interval
circulation-cardiovascular genetics	24850809	2014	Genetic determinants of P wave duration and PR segment.	0	3	16468	0	4.631	P wave duration
circulation-cardiovascular genetics	20884846	2010	Multiple genetic loci influence serum urate levels and their relationship with gout and cardiovascular disease risk factors.	0	11	28283	1	4.043	Urate levels
circulation-cardiovascular genetics	22319020	2012	A genome-wide association study for coronary artery disease identifies a novel susceptibility locus in the major histocompatibility complex.	9	5	13949	0	6.728	Coronary heart disease
circulation-cardiovascular genetics	20031577	2009	Novel loci, including those related to Crohn disease, psoriasis, and inflammation, identified in a genome-wide association study of fibrinogen in 17 686 women: the Women's Genome Health Study.	0	6	17686	0	0	Fibrinogen
circulation-cardiovascular genetics	23255317	2012	Formin homology 2 domain containing 3 variants associated with hypertrophic cardiomyopathy.	9	0	997	0	6.728	Hypertrophic cardiomyopathy
circulation-cardiovascular genetics	22399527	2012	Genome-wide screen for metabolic syndrome susceptibility Loci reveals strong lipid gene contribution but no evidence for common genetic basis for clustering of metabolic syndrome traits.	4	22	10564	0	6.728	Metabolic syndrome
circulation-cardiovascular genetics	20031578	2009	Novel associations of CPS1, MUT, NOX4, and DPEP1 with plasma homocysteine in a healthy population: a genome-wide evaluation of 13 974 participants in the Women's Genome Health Study.	0	2	13974	0	0	Homocysteine levels
circulation-cardiovascular genetics	29212900	2017	Genome-Wide Gene-Potassium Interaction Analyses on Blood Pressure: The GenSalt Study (Genetic Epidemiology Network of Salt Sensitivity).	0	0	1876	1	5.664	Diastolic blood pressure (dietary potassium intake interaction)
circulation-cardiovascular genetics	23392654	2013	Genetic variation in PEAR1 is associated with platelet aggregation and cardiovascular outcomes.	9	0	565	0	5.337	Response to antiplatelet therapy
circulation-cardiovascular genetics	25583994	2015	Pharmacogenomic determinants of the cardiovascular effects of dalcetrapib.	9	1	2845	12	3.808	Response to Dalcetrapib treatment in acute coronary syndrome
circulation-cardiovascular genetics	20529992	2010	Genetic regulation of serum phytosterol levels and risk of coronary artery disease.	9	3	1495	0	4.043	Phytosterol levels
circulation-cardiovascular genetics	24823311	2014	Genome-wide association study of plasma N6 polyunsaturated fatty acids within the cohorts for heart and aging research in genomic epidemiology consortium.	0	6	8631	0	4.631	Plasma omega-6 polyunsaturated fatty acid levels (adrenic acid)
circulation-cardiovascular genetics	25663218	2015	Multiethnic genome-wide association study of cerebral white matter hyperintensities on MRI.	0	36	21079	0	3.808	White matter hyperintensity burden
circulation-cardiovascular genetics	19802338	2008	Genetic loci associated with plasma concentration of low-density lipoprotein cholesterol, high-density lipoprotein cholesterol, triglycerides, apolipoprotein A1, and Apolipoprotein B among 6382 white women in genome-wide analysis with replication.	0	0	6382	0	0	Lipid traits
circulation-cardiovascular genetics	28468790	2017	Genome-Wide Association Studies and Meta-Analyses for Congenital Heart Defects.	9	10	4916	0	5.664	Congenital heart disease (inherited effect)
circulation-cardiovascular genetics	28348047	2017	Genome-Wide Association Study Meta-Analysis of Long-Term Average Blood Pressure in East Asians.	0	3	18422	0	5.664	Diastolic blood pressure (long-term average)
circulation-cardiovascular genetics	23166209	2012	Impact of ancestry and common genetic variants on QT interval in African Americans.	0	29	13105	0	6.728	QT interval
circulation-cardiovascular genetics	25214527	2014	CKM and LILRB5 are associated with serum levels of creatine kinase.	4	2	3412	0	4.631	Creatine kinase in statin users
circulation-cardiovascular genetics	29212897	2017	Genetic Variants Contributing to Circulating Matrix Metalloproteinase 8 Levels and Their Association With Cardiovascular Diseases: A Genome-Wide Analysis.	0	2	6049	0	5.664	Matrix metalloproteinase-8 levels
circulation-cardiovascular genetics	20031564	2009	Polymorphism in the CETP gene region, HDL cholesterol, and risk of future myocardial infarction: Genomewide analysis among 18 245 initially healthy women from the Women's Genome Health Study.	0	1	18245	0	0	HDL cholesterol
circulation-cardiovascular genetics	25477429	2014	Genome-wide meta-analyses of plasma renin activity and concentration reveal association with the kininogen 1 and prekallikrein genes.	0	3	5275	0	4.631	Plasma renin activity levels
circulation-cardiovascular genetics	21606135	2011	A genome-wide association study identifies LIPA as a susceptibility gene for coronary artery disease.	9	5	5031	0	6.105	Coronary heart disease
circulation-cardiovascular genetics	23247145	2012	Genome-wide association study pinpoints a new functional apolipoprotein B variant influencing oxidized low-density lipoprotein levels but not cardiovascular events: AtheroRemo Consortium.	0	1	2080	0	6.728	LDL (oxidized)
circulation-cardiovascular genetics	20031579	2009	COL4A1 is associated with arterial stiffness by genome-wide association scan.	9	1	4221	0	0	Arterial stiffness
circulation-cardiovascular genetics	23275298	2012	Genome-wide association study of cardiac structure and systolic function in African Americans: the Candidate Gene Association Resource (CARe) study.	0	0	6765	0	6.728	Cardiac structure and function
circulation-cardiovascular genetics	29728394	2018	CETP (Cholesteryl Ester Transfer Protein) Concentration: A Genome-Wide Association Study Followed by Mendelian Randomization on Coronary Artery Disease.	0	3	4248	0	5.664	Cholesteryl ester transfer protein levels
circulation-cardiovascular genetics	23118302	2012	Genome-wide association study evaluating lipoprotein-associated phospholipase A2 mass and activity at baseline and after rosuvastatin therapy.	0	9	6851	0	6.728	Lipoprotein-associated phospholipase A2 activity and mass
circulation-cardiovascular genetics	29650764	2018	Genetic Variants Influencing Plasma Renin Activity in Hypertensive Patients From the PEAR Study (Pharmacogenomic Evaluation of Antihypertensive Responses).	0	3	758	0	5.664	Plasma renin activity levels
circulation-cardiovascular genetics	20031576	2009	Association of novel genetic Loci with circulating fibrinogen levels: a genome-wide association study in 6 population-based cohorts.	0	4	22096	0	0	Fibrinogen
circulation-cardiovascular genetics	29237677	2017	Genome-Wide Association Study Implicates Atrial Natriuretic Peptide Rather Than B-Type Natriuretic Peptide in the Regulation of Blood Pressure in the General Population.	0	1	4932	0	5.664	B-type natriuretic peptide levels
circulation-cardiovascular genetics	28794112	2017	Fifteen Genetic Loci Associated With the Electrocardiographic P Wave.	0	20	44456	0	5.664	P wave duration
circulation-cardiovascular genetics	24795349	2014	Genome-wide association study identifies variants in casein kinase II (CSNK2A2) to be associated with leukocyte telomere length in a Punjabi Sikh diabetic cohort.	0	2	1618	0	4.631	Telomere length
circulation-cardiovascular genetics	20445134	2010	Association of genome-wide variation with the risk of incident heart failure in adults of European and African ancestry: a prospective meta-analysis from the cohorts for heart and aging research in genomic epidemiology (CHARGE) consortium.	9	16	23821	0	4.043	Heart failure
circulation-cardiovascular genetics	26969751	2016	International Genome-Wide Association Study Consortium Identifies Novel Loci Associated With Blood Pressure in Children and Adolescents.	0	12	23689	0	4.743	Diastolic blood pressure
circulation-cardiovascular genetics	23139255	2012	Novel loci associated with PR interval in a genome-wide association study of 10 African American cohorts.	0	8	13415	0	6.728	PR interval
circulation-cardiovascular genetics	22199011	2011	Association between chromosome 9p21 variants and the ankle-brachial index identified by a meta-analysis of 21 genome-wide association studies.	0	2	41692	0	6.105	Ankle-brachial index
circulation-cardiovascular genetics	24165912	2013	Genome-wide association study identifies 8 novel loci associated with blood pressure responses to interventions in Han Chinese.	0	7	1881	0	5.337	Blood pressure measurement (cold pressor test)
circulation-cardiovascular genetics	20031538	2008	Genome-wide association analysis of high-density lipoprotein cholesterol in the population-based KORA study sheds new light on intergenic regions.	0	3	4274	0	0	HDL cholesterol
circulation-cardiovascular genetics	20031582	2009	Comprehensive whole-genome and candidate gene analysis for response to statin therapy in the Treating to New Targets (TNT) cohort.	4	0	1984	0	0	Response to statin therapy
circulation-cardiovascular genetics	22068335	2011	Common genetic variation in the 3'-BCL11B gene desert is associated with carotid-femoral pulse wave velocity and excess cardiovascular disease risk: the AortaGen Consortium.	9	1	24850	0	6.105	Aortic stiffness
circulation-cardiovascular genetics	23362303	2013	Genome-wide association study identifies novel loci associated with concentrations of four plasma phospholipid fatty acids in the de novo lipogenesis pathway: results from the Cohorts for Heart and Aging Research in Genomic Epidemiology (CHARGE) consortium.	0	9	8961	0	5.337	Oleic acid (18:1n-9) levels
circulation journal	21372407	2011	Confirmation of ALDH2 as a Major locus of drinking behavior and of its variants regulating multiple metabolic phenotypes in a Japanese population.	0	2	1462	0	3.766	Drinking behavior
clinica chimica acta	24792382	2014	Genome-wide association study identifies ALLC polymorphisms correlated with FEVÃ¢â€šÂ change by corticosteroid.	10	10	189	0	2.824	Response to inhaled corticosteroid treatment in asthma (change in FEV1)
clinical and experimental allergy	25431337	2014	A common variant in RAB27A gene is associated with fractional exhaled nitric oxide levels in adults.	0	2	1211	0	4.769	Fractional exhaled nitric oxide levels
clinical and experimental allergy	23181788	2012	HLA-DQ strikes again: genome-wide association study further confirms HLA-DQ in the diagnosis of asthma among adults.	10	1	3855	0	4.789	Asthma
clinical and experimental allergy	23517042	2013	Genome-wide association study of body mass index in 23 000 individuals with and without asthma.	0	6	6151	1	4.324	Body mass index in asthmatics
clinical and experimental allergy	19187332	2009	Alpha-T-catenin (CTNNA3) gene was identified as a risk variant for toluene diisocyanate-induced asthma by genome-wide association analysis.	10	3	347	0	4.084	Asthma (toluene diisocyanate-induced)
clinical and experimental allergy	27883235	2017	Genomewide association study of peanut allergy reproduces association with amino acid polymorphisms in HLA-DRB1.	19	0	221	0	5.158	Peanut allergy
clinical and experimental hypertension	29058489	2017	Genome-wide association study for white coat effect in Japanese middle-aged to elderly people: The HOMED-BP study.	0	0	295	0	1.367	White coat effect (clinic diastolic blood pressure minus home diastolic blood pressure)
clinical cancer research	22872573	2012	Genome-wide association study of prognosis in advanced non-small cell lung cancer patients receiving platinum-based chemotherapy.	2	5	528	0	7.837	Response to platinum-based chemotherapy in non-small-cell lung cancer
clinical cancer research	27060151	2016	A Genome-Wide Association Study Identifies a Novel Locus for Bortezomib-Induced Peripheral Neuropathy in European Patients with Multiple Myeloma.	2	0	469	1	9.619	Bortezomib-induced peripheral neuropathy in multiple myeloma
clinical cancer research	23204130	2012	Integration of cell line and clinical trial genome-wide analyses supports a polygenic architecture of Paclitaxel-induced sensory peripheral neuropathy.	19	0	247	0	7.837	Paclitaxel-induced neuropathy
clinical cancer research	22142827	2011	A genome-wide association study of overall survival in pancreatic cancer patients treated with gemcitabine in CALGB 80303.	2	3	294	0	7.742	Response to gemcitabine in pancreatic cancer
clinical cancer research	27993963	2016	Genome-Wide Association Study for Anthracycline-Induced Congestive Heart Failure.	19	0	845	4	9.619	Adverse response to chemotherapy (congestive heart failure) in breast cancer
clinical cancer research	25964295	2015	Polymorphism at 19q13.41 Predicts Breast Cancer Survival Specifically after Endocrine Therapy.	2	0	597	0	8.738	Survival in breast cancer (estrogen-receptor negative)
clinical cancer research	25411163	2014	Identification of a variant in KDR associated with serum VEGFR2 and pharmacodynamics of Pazopanib.	0	1	736	0	8.722	Serum VEGFR2 concentration
clinical cancer research	22472174	2012	SSBP2 variants are associated with survival in glioblastoma patients.	2	1	315	0	7.837	Glioblastoma
clinical cancer research	27143689	2016	Pharmacogenetic Discovery in CALGB (Alliance) 90401 and Mechanistic Validation of a VAC14 Polymorphism that Increases Risk of Docetaxel-Induced Neuropathy.	19	12	623	3	9.619	Docetaxel-induced peripheral neuropathy in metastatic castrate-resistant prostate cancer
clinical cancer research	26546620	2015	HLA-B*57:01 Confers Susceptibility to Pazopanib-Associated Liver Injury in Patients with Cancer.	19	1	1188	0	8.738	Response to Pazopanib in cancer (hepatotoxicity)
clinical cancer research	21775533	2011	Genetic variation predicting cisplatin cytotoxicity associated with overall survival in lung cancer patients receiving platinum-based chemotherapy.	2	0	283	0	7.742	Response to platinum-based chemotherapy in small cell and non-small cell lung cancers
clinical cancer research	29246937	2018	Genome-Wide Association Study Identifies a New Locus at 7q21.13 Associated with Hepatitis B Virus-Related Hepatocellular Carcinoma.	1	2	896	0	10.199	Hepatitis B virus-related hepatocellular carcinoma
clinical cancer research	26138065	2015	Genome-Wide Association Studies for Taxane-Induced Peripheral Neuropathy in ECOG-5103 and ECOG-1199.	2	0	1570	0	8.738	Neuropathy in taxane-treated breast cancer
clinical cancer research	26015512	2015	Pharmacoethnicity in Paclitaxel-Induced Sensory Peripheral Neuropathy.	19	3	116	0	8.738	Paclitaxel-induced cytotoxicity
clinical cancer research	22665904	2012	A replication study and genome-wide scan of single-nucleotide polymorphisms associated with pancreatic cancer risk and overall survival.	2	0	252	0	7.837	Pancreatic cancer
clinical cancer research	28039263	2016	Variants in WFS1 and Other Mendelian Deafness Genes Are Associated with Cisplatin-Associated Ototoxicity.	8	20	511	0	9.619	Cisplatin-induced ototoxicity
clinical cancer research	21242121	2011	Multiple genetic loci modulate lung adenocarcinoma clinical staging.	2	0	600	0	7.742	Lung adenocarcinoma (clinical stage)
clinical cancer research	21705454	2011	Platinum sensitivity-related germline polymorphism discovered via a cell-based approach and analysis of its association with outcome in ovarian cancer patients.	2	0	87	0	7.742	Response to platinum-based agents
clinical cancer research	22843789	2012	A genome-wide association study identifies novel loci for paclitaxel-induced sensory peripheral neuropathy in CALGB 40101.	19	0	855	0	7.837	Paclitaxel-induced neuropathy
clinical cancer research	24084763	2013	Germline variants and advanced colorectal adenomas: adenoma prevention with celecoxib trial genome-wide association study.	2	0	1406	0	8.193	Colorectal adenoma (advanced)
clinical cancer research	24737549	2014	Genetic variations associated with postoperative recurrence in stage I non-small cell lung cancer.	2	2	250	0	8.722	Non-small cell lung cancer (recurrence rate)
clinical gastroenterology and hepatology	28065765	2017	Genome-Wide Association Study Identifies Risk Variants for Lichen Planus in Patients With Hepatitis C Virus Infection.	1	0	261	0	7.683	Lichen planus in hepatitis C
clinical genetics	26879886	2016	A common variant association study reveals novel susceptibility loci for low HDL-cholesterol levels in ethnic Arabs.	0	11	4082	1	3.326	Low high density lipoprotein cholesterol levels
clinical infectious diseases	21507922	2011	Duffy-null-associated low neutrophil counts influence HIV-1 susceptibility in high-risk South African black women.	0	20	115	0	9.154	Neutrophil count
clinical pharmacology & therapeutics	29315502	2018	A Genome-Wide Association Study Identifies a Candidate Gene Associated With Atazanavir Exposure Measured in Hair.	0	1	398	0	6.544	Atazanavir levels
clinical pharmacology & therapeutics	28736931	2017	Genetic Variants in HSD17B3, SMAD3, and IPO11 Impact Circulating Lipids in Response to Fenofibrate in Individuals With Type 2 Diabetes.	0	6	1264	0	6.544	HDL cholesterol change in response to fenofibrate in statin-treated type 2 diabetes
clinical pharmacology & therapeutics	28090653	2017	Genome-Wide Study Links PNPLA3 Variant With Elevated Hepatic Transaminase After Acute Lymphoblastic Leukemia Therapy.	2	54	715	0	6.544	Alanine aminotransferase (ALT) levels after remission induction therapy in actute lymphoblastic leukemia (ALL)
clinical pharmacology & therapeutics	20592726	2010	Genetic variations in GRIA1 on chromosome 5q33 related to asparaginase hypersensitivity.	2	1	322	0	6.378	Asparaginase hypersensitivity in acute lymphoblastic leukemia
clinical pharmacology & therapeutics	27981573	2016	Genomewide Association Study Identifies Novel Genetic Loci That Modify Antiplatelet Effects and Pharmacokinetics of Clopidogrel.	9	0	115	0	7.266	Response to clopidogrel therapy in coronary heart disease
clinical pharmacology & therapeutics	27770449	2016	Polymorphic variation in TPMT is the principal determinant of TPMT phenotype: A meta-analysis of three genome-wide association studies.	0	4	1212	0	7.266	Thiopurine S-methyltransferase activity
clinical pharmacology & therapeutics	27564568	2016	Genomewide Approach Validates Thiopurine Methyltransferase Activity Is a Monogenic Pharmacogenomic Trait.	2	1	963	0	7.266	Thiopurine methyltransferase activity in acute lymphoblastic leukemia patients treated with mercaptopurines
clinical pharmacology & therapeutics	26599303	2016	HLA-B*38:02:01 predicts carbimazole/methimazole-induced agranulocytosis.	3	1	795	0	7.266	Antithyroid drug-induced agranulocytosis
clinical pharmacology & therapeutics	28762467	2017	Sulfasalazine-Induced Agranulocytosis Is Associated With the Human Leukocyte Antigen Locus.	19	32	5206	0	6.544	Sulfasalazine-induced agranulocytosis
clinical pharmacology & therapeutics	25676789	2015	Genome-wide association study identifies ABCG2 (BCRP) as an allopurinol transporter and a determinant of drug response.	0	26	2027	0	7.268	Serum uric acid levels in response to allopurinol in gout
clinical transplantation	23432519	2013	A genome-wide association study of recipient genotype and medium-term kidney allograft function.	14	4	263	0	1.486	Renal transplant outcome
croatian medical journal	19260139	2009	Genome-wide association study of anthropometric traits in Korcula Island, Croatia.	0	13	898	0	1.373	Anthropometric traits
croatian medical journal	19260141	2009	Genome-wide association study of biochemical traits in Korcula Island, Croatia.	0	17	898	0	1.373	Biochemical measures
current biology	23910658	2013	Identification of regions associated with variation in sensitivity to food-related odors in the human genome.	0	1	187	16	9.916	Odorant perception (&beta;-damascenone)
cytokine	24182552	2013	Novel gene variants predict serum levels of the cytokines IL-18 and IL-1ra in older adults.	0	3	4443	0	2.874	Inflammatory biomarkers
cytokine	23017229	2012	Genome-wide association replicates the association of Duffy antigen receptor for chemokines (DARC) polymorphisms with serum monocyte chemoattractant protein-1 (MCP-1) levels in Hispanic children.	0	5	815	0	2.518	Monocyte chemoattractant protein-1 levels
demography	24281739	2013	Is the gene-environment interaction paradigm relevant to genome-wide studies? The case of education and body mass index.	0	3	1877	0	2.631	Body mass index (education interaction)
diabetes	27207532	2016	New Locus for Skin Intrinsic Fluorescence in Type 1 Diabetes Also Associated With Blood and Skin Glycated Proteins.	4	1	1359	0	8.684	Skin fluorescence in type 1 diabetes
diabetes	22233651	2012	A genome-wide association study of gestational diabetes mellitus in Korean women.	4	3	1710	1	7.895	Diabetes (gestational)
diabetes	19252134	2009	Genome-wide association scan for diabetic nephropathy susceptibility genes in type 1 diabetes.	4	0	1705	1	8.505	Type 2 diabetes nephropathy
diabetes	28476931	2017	A Genome-Wide Association Study Using a Custom Genotyping Array Identifies Variants in GPR158 Associated With Reduced Energy Expenditure in American Indians.	0	9	419	3	7.273	Energy expenditure (24h)
diabetes	23378610	2013	Genetic variants associated with glycine metabolism and their role in insulin sensitivity and type 2 diabetes.	0	6	1004	1	8.474	Metabolite levels
diabetes	18198356	2008	A novel susceptibility locus for type 1 diabetes on Chr12q13 identified by a genome-wide association study.	4	1	2171	0	8.398	Type 1 diabetes
diabetes	28490609	2017	A Genome-Wide Association Study of IVGTT-Based Measures of First-Phase Insulin Secretion Refines the Underlying Physiology of Type 2 Diabetes Variants.	4	10	4765	3	7.273	Acute insulin response
diabetes	17846126	2007	Identification of novel candidate genes for type 2 diabetes from a genome-wide association scan in the Old Order Amish: evidence for replication from diabetes-related quantitative traits and from independent populations.	4	0	419	0	8.261	Type 2 diabetes
diabetes	25187374	2014	Genome-wide association meta-analysis identifies novel variants associated with fasting plasma glucose in East Asians.	0	14	24740	0	8.095	Fasting plasma glucose
diabetes	19875614	2009	A genome-wide association study identifies a novel major locus for glycemic control in type 1 diabetes, as measured by both A1C and glucose.	4	0	1304	0	8.505	Glycemic control in type 1 diabetes (HbA1c)
diabetes	19056611	2008	Adiposity-related heterogeneity in patterns of type 2 diabetes susceptibility observed in genome-wide association data.	4	8	4851	0	8.398	Type 2 diabetes
diabetes	27416945	2016	Genome-Wide Association Study of the Modified Stumvoll Insulin Sensitivity Index Identifies BCL2 and FAM19A2 as Novel Insulin Sensitivity Loci.	0	1	16753	7	8.684	Modified Stumvoll Insulin Sensitivity Index
diabetes	23300278	2013	Genome-wide association study identifies a novel locus contributing to type 2 diabetes susceptibility in Sikhs of Punjabi origin from India.	4	17	1616	2	8.474	Type 2 diabetes
diabetes	23670970	2013	Genetic modifiers of cystic fibrosis-related diabetes.	4	1	3059	0	8.474	Cystic fibrosis-related diabetes
diabetes	28838971	2017	A Loss-of-Function Splice Acceptor Variant in IGF2 Is Protective for Type 2 Diabetes.	4	1	8658	0	7.273	Type 2 diabetes
diabetes	17846124	2007	Identification of type 2 diabetes genes in Mexican Americans through genome-wide association studies.	4	0	561	0	8.261	Type 2 diabetes
diabetes	21771975	2011	A genome-wide association study reveals a quantitative trait locus of adiponectin on CDH13 that predicts cardiometabolic outcomes.	0	1	382	0	8.286	Adiponectin levels
diabetes	23209189	2012	Genome-wide association study for type 2 diabetes in Indians identifies a new susceptibility locus at 2q21.	4	6	2128	0	7.895	Type 2 diabetes
diabetes	29703844	2018	A Genome-Wide Association Study of Diabetic Kidney Disease in Subjects With Type 2 Diabetes.	14	1	5433	3	7.273	Chronic kidney disease and diabetic kidney disease in diabetes
diabetes	29844224	2018	Genome-Wide Association Study of Serum Fructosamine and Glycated Albumin in Adults Without Diagnosed Diabetes: Results from the Atherosclerosis Risk in Communities Study.	0	1	9751	0	7.273	Fasting blood glucose
diabetes	26631737	2015	Genome-wide Association Studies Identify Genetic Loci Associated With Albuminuria in Diabetes.	0	15	54116	3	8.784	Microalbuminuria
diabetes	24647736	2014	Multiple nonglycemic genomic loci are newly associated with blood level of glycated hemoglobin in East Asians.	0	12	19017	0	8.095	Glycated hemoglobin levels
diabetes	21873549	2011	Genome-wide association identifies nine common variants associated with fasting proinsulin levels and provides new insights into the pathophysiology of type 2 diabetes.	0	10	10701	0	8.286	Proinsulin levels
diabetes	24101674	2013	A genome-wide association study in American Indians implicates DNER as a susceptibility locus for type 2 diabetes.	4	2	1345	0	8.474	Type 2 diabetes
diabetes	22961080	2012	A genome-wide association study identifies GRK5 and RASGRP1 as type 2 diabetes loci in Chinese Hans.	4	10	3712	0	7.895	Type 2 diabetes
diabetes	28254843	2017	Genetics of Type 2 Diabetes in U.S. Hispanic/Latino Individuals: Results From the Hispanic Community Health Study/Study of Latinos (HCHS/SOL).	4	8	7746	0	7.273	Type 2 diabetes
diabetes	25524916	2014	Genetic Variants Associated With Quantitative Glucose Homeostasis Traits Translate to Type 2 Diabetes in Mexican Americans: The GUARDIAN (Genetics Underlying Diabetes in Hispanics) Consortium.	0	74	4176	0	8.095	Glucose homeostasis traits
diabetes	23903356	2013	Identification of HKDC1 and BACE2 as genes influencing glycemic traits during pregnancy through genome-wide association studies.	0	10	4437	1	8.474	Glycemic traits (pregnancy)
diabetes	28566273	2017	An Expanded Genome-Wide Association Study of Type 2 Diabetes in Europeans.	4	24	159208	0	7.273	Type 2 diabetes
diabetes	17395743	2007	Identification of PVT1 as a candidate gene for end-stage renal disease in type 2 diabetes using a pooling-based genome-wide single nucleotide polymorphism association study.	14	1	207	0	8.261	End-stage renal disease
diabetes	29650774	2018	Genetic Variants in CPA6 and PRPF31 are Associated with Variation in Response to Metformin in Individuals with Type 2 Diabetes.	4	1	1312	0	7.273	Change in HbA1c levels in response to metformin treatment in type 2 diabetes
diabetes	21386085	2011	A bivariate genome-wide approach to metabolic syndrome: STAMPEED consortium.	0	8	22161	0	8.286	HDL Cholesterol - Triglycerides (HDLC-TG)
diabetes	20858683	2010	Common variants at 10 genomic loci influence hemoglobin AÃ¢â€šÂ(C) levels via glycemic and nonglycemic pathways.	0	11	46368	1	8.889	Glycated hemoglobin levels
diabetes	19651812	2009	Common genetic variation near melatonin receptor MTNR1B contributes to raised plasma glucose and increased risk of type 2 diabetes among Indian Asians and European Caucasians.	0	1	7474	0	8.505	Fasting plasma glucose
diabetic medicine	26433129	2015	GCKR and PPP1R3B identified as genome-wide significant loci for plasma lactate: the Atherosclerosis Risk in Communities (ARIC) study.	0	4	6901	0	3.152	Plasma lactate levels
diabetologia	23532257	2013	Genome-wide association study in a Chinese population identifies a susceptibility locus for type 2 diabetes at 7q32 near PAX4.	4	1	1639	0	6.88	Type 2 diabetes
diabetologia	21573907	2011	Genome-wide association study of type 2 diabetes in a sample from Mexico City and a meta-analysis of a Mexican-American sample from Starr County, Texas.	4	5	2584	0	0	Type 2 diabetes
diabetologia	22526605	2012	Genetic association of zinc transporter 8 (ZnT8) autoantibodies in type 1 diabetes cases.	4	0	2142	0	6.487	Type 1 diabetes autoantibodies
diabetologia	26188370	2015	Genome-wide association study for sight-threatening diabetic retinopathy reveals association with genetic variation near the GRB2 gene.	4	1	844	0	6.206	Sight-threatening diabetic retinopathy in type 2 diabetes
diabetologia	24595857	2014	Genome-wide association study of urinary albumin excretion rate in patients with type 1 diabetes.	4	2	1925	0	6.671	Urinary albumin excretion rate in type 1 diabetes
diabetologia	24871321	2014	Novel genetic susceptibility loci for diabetic end-stage renal disease identified through robust naive Bayes classification.	14	0	3464	0	6.671	End-stage renal disease or diabetic nephropathy in type 1 diabetes
diabetologia	25476525	2014	SORBS1 gene, a new candidate for diabetic nephropathy: results from a multi-stage genome-wide association study in patients with type 1 diabetes.	4	1	1462	0	6.671	Diabetic nephropathy in type 1 diabetes
diabetologia	24934506	2014	GWAS identifies an NAT2 acetylator status tag single nucleotide polymorphism to be a major locus for skin fluorescence.	0	0	9804	0	6.671	Skin fluorescence
diabetologia	29404672	2018	Meta-genome-wide association studies identify a locus on chromosome 1 and multiple variants in the MHC region for serum C-peptide in type 1 diabetes.	4	4	3479	0	6.023	C-peptide levels in type I diabetes
diabetologia	21647700	2011	Genome-wide association and meta-analysis in populations from Starr County, Texas, and Mexico City identify type 2 diabetes susceptibility loci and enrichment for expression quantitative trait loci in top signals.	4	1	1273	0	0	Type 2 diabetes
drug and alcohol dependence	22377092	2012	ANAPC1 and SLCO3A1 are associated with nicotine dependence: meta-analysis of genome-wide association studies.	5	0	2420	1	3.141	Nicotine dependence
drug and alcohol dependence	23455491	2013	NKAIN1-SERINC2 is a functional, replicable and genome-wide significant risk gene region specific for alcohol dependence in subjects of European descent.	5	1	2927	0	3.278	Alcohol dependence
ebiomedicine	26629533	2015	A Genome-wide Association Study Provides Evidence of Sex-specific Involvement of Chr1p35.1 (ZSCAN20-TLR12P) and Chr8p23.1 (HMGB1P46) With Diabetic Neuropathic Pain.	4	3	4221	0	0	Neuropathic pain in type 2 diabetes
ebiomedicine	27515689	2016	Meta-analysis of Genome Wide Association Studies Identifies Genetic Markers of Late Toxicity Following Radiotherapy for Prostate Cancer.	2	16	1346	7	0	Response to radiotherapy in prostate cancer (overall toxicity)
ebiomedicine	27639821	2016	Genetic Factors of the Disease Course after Sepsis: A Genome-Wide Study for 28Day Mortality.	1	15	740	2	0	Mortality in sepsis
ebiomedicine	29397368	2018	A Genome-Wide Association Study Finds Genetic Associations with Broadly-Defined Headache in UK Biobank (N=223,773).	0	28	223782	0	6.183	Headache
endocrine-related cancer	24080446	2013	Genetic modifiers of menopausal hormone replacement therapy and breast cancer risk: a genome-wide interaction study.	2	2	2920	0	0	Breast cancer (menopausal hormone therapy interaction)
endocrine-related cancer	21139019	2010	A pilot genome-wide association study shows genomic variants enriched in the non-tumor cells of patients with well-differentiated neuroendocrine tumors of the ileum.	2	4	346	0	4.432	Ileal carcinoids
endocrine-related cancer	27492634	2016	Genetic associations with neuroendocrine tumor risk: results from a genome-wide association study.	2	1	4670	0	5.267	Bronchial neuroendocrine tumor
environment international	27839851	2016	Genetic and methylation variation in the CYP2B6 gene is related to circulating p,p'-dde levels in a population-based sample.	0	2	1016	0	7.088	DDT metabolite (p,p'-DDE levels)
environmental health perspectives	22391508	2012	Single-nucleotide polymorphisms associated with skin naphthyl-keratin adduct levels in workers exposed to naphthalene.	0	0	100	0	7.26	Naphthyl-keratin adduct levels
environmental health perspectives	28749367	2017	Genome-wide Association Study of Susceptibility to Particulate Matter-Associated QT Prolongation.	0	6	22158	1	8.309	QT interval (ambient particulate matter interaction)
environmental research	25839716	2015	Genome-wide association study of plasma levels of polychlorinated biphenyls disclose an association with the CYP2B6 gene in a population-based sample.	0	57	922	0	3.088	Polychlorinated biphenyl levels
epilepsy research	26220383	2015	GWAS identifies two susceptibility loci for lamotrigine-induced skin rash in patients with epilepsy.	6	0	1211	0	2.237	Epilepsy
european heart journal	23853074	2013	A genome-wide association study identifies 6p21 as novel risk locus for dilated cardiomyopathy.	9	0	3029	0	14.723	Idiopathic dilated cardiomyopathy
european heart journal	21459883	2011	A genome-wide association study identifies two loci associated with heart failure due to dilated cardiomyopathy.	9	2	2287	0	10.478	Idiopathic dilated cardiomyopathy
european heart journal	29590334	2018	A rare missense mutation in MYH6 associates with non-syndromic coarctation of the aorta.	17	1	140700	0	23.425	Aortic coarctation
european heart journal	23100282	2012	Impact of common genetic variation on response to simvastatin therapy among 18 705 participants in the Heart Protection Study.	4	0	3895	1	14.097	Response to statin therapy
european heart journal	28460022	2017	Korean atrial fibrillation network genome-wide association study for early-onset atrial fibrillation identifies novel susceptibility loci.	9	6	4372	0	23.425	Early onset atrial fibrillation
european heart journal	21900290	2011	Genetic variants, plasma lipoprotein(a) levels, and risk of cardiovascular morbidity and mortality among two prospective cohorts of type 2 diabetes.	0	4	1450	0	10.478	Lp (a) levels
european heart journal	25935875	2015	Effect of genetic variations on ticagrelor plasma levels and clinical outcomes.	9	2	1812	0	15.064	AR-C124910XX levels in individuals with acute coronary syndromes treated with ticagrelor
european heart journal	21088011	2010	Genome-wide association study identifies a new locus for coronary artery disease on chromosome 10p11.23.	9	1	2905	0	10.052	Coronary heart disease
european heart journal	22003152	2011	Eight genetic loci associated with variation in lipoprotein-associated phospholipase A2 mass and activity and coronary heart disease: meta-analysis of genome-wide association studies from five community-based studies.	0	7	13664	0	10.478	Lipoprotein-associated phospholipase A2 activity and mass
european heart journal	24159190	2013	Genome-wide association study on dimethylarginines reveals novel AGXT2 variants associated with heart rate variability but not with overall mortality.	0	21	5110	0	14.723	Asymmetrical dimethylarginine levels
european journal of applied physiology	27001664	2016	Genetic polymorphisms to predict gains in maximal O2 uptake and knee peak torque after a high intensity training program in humans.	0	0	79	0	2.13	knee peak torque response
european journal of drug metabolism and pharmacokinetics	22945461	2012	Genome-wide association study reveals a complex genetic architecture underpinning-induced CYP3A4 enzyme activity.	0	0	310	0	0.944	CYP3A4 enzyme activity
european journal of gastroenterology & hepatology	29787419	2018	A locus at 7p14.3 predisposes to refractory celiac disease progression from celiac disease.	11	2	884	0	2.014	Refractory celiac disease type II
european journal of haematology	28375557	2017	Genomewide association study on monoclonal gammopathy of unknown significance (MGUS).	3	0	1528	0	2.595	Monoclonal gammopathy of undetermined significance
european journal of human genetics	20125193	2010	Common genetic variation and performance on standardized cognitive tests.	0	62	1061	0	4.38	Cognitive performance
european journal of human genetics	22333899	2012	Genome-wide analysis of epistasis in body mass index using multiple human populations.	0	0	3653	0	4.319	Body mass index (SNP x SNP interaction)
european journal of human genetics	28051079	2017	Genome-wide association scan of neuropathic pain symptoms post total joint replacement highlights a variant in the protein-kinase C gene.	13	4	613	0	3.636	Possible neuropathic pain in post total joint replacement surgery for osteoarthritis
european journal of human genetics	21971053	2011	Genome-wide association study of coronary artery disease in the Japanese.	9	3	2143	0	4.4	Coronary heart disease
european journal of human genetics	24916650	2014	Identifying genetic risk variants for coronary heart disease in familial hypercholesterolemia: an extreme genetics approach.	9	0	466	0	4.349	Coronary heart disease in familial hypercholesterolemia
european journal of human genetics	26486471	2015	Genome-wide association studies identify genetic loci for low von Willebrand factor levels.	0	10	34921	2	4.58	Low vWF levels
european journal of human genetics	22085899	2011	UGT1A1 is a major locus influencing bilirubin levels in African Americans.	0	9	619	0	4.4	Bilirubin levels
european journal of human genetics	22293688	2012	1000 Genomes-based imputation identifies novel and refined associations for the Wellcome Trust Case Control Consortium phase 1 Data.	11	1	16179	0	4.319	Crohn's disease
european journal of human genetics	21448238	2011	Meta-analysis of genome-wide association for migraine in six population-based European cohorts.	6	2	10980	0	4.4	Migraine
european journal of human genetics	24939585	2014	Genome-wide association analysis demonstrates the highly polygenic character of age-related hearing impairment.	8	30	1489	0	4.349	Age-related hearing impairment
european journal of human genetics	24916648	2014	A genome-wide association study identifies PLCL2 and AP3D1-DOT1L-SF3A2 as new susceptibility loci for myocardial infarction in Japanese.	9	4	4864	0	4.349	Myocardial infarction
european journal of human genetics	27142678	2016	Genetic variants in RBFOX3 are associated with sleep latency.	0	1	4242	0	4.287	Sleep latency
european journal of human genetics	18987618	2008	Screening for replication of genome-wide SNP associations in sporadic ALS.	6	1	1890	0	3.925	Amyotrophic lateral sclerosis
european journal of human genetics	21150878	2010	Association between ORMDL3, IL1RL1 and a deletion on chromosome 17q21 with asthma risk in Australia.	10	1	2832	0	4.38	Asthma
european journal of human genetics	25758998	2015	Genome-wide genetic investigation of serological measures of common infections.	3	7	1932	1	4.58	Antibody level in response to infection
european journal of human genetics	20808326	2010	Genome-wide association study with DNA pooling identifies variants at CNTNAP2 associated with pseudoexfoliation syndrome.	7	0	240	0	4.38	Pseudoexfoliation syndrome
european journal of human genetics	27189021	2016	Multi-ethnic genome-wide association study identifies novel locus for type 2 diabetes susceptibility.	4	10	71604	0	4.287	Type 2 diabetes
european journal of human genetics	25758996	2015	Genome-wide association analysis on five isolated populations identifies variants of the HLA-DOA gene associated with white wine liking.	0	2	2271	1	4.58	Red wine liking
european journal of human genetics	25271088	2014	Gene by stress genome-wide interaction analysis and path analysis identify EBF1 as a cardiovascular and metabolic risk gene.	0	5	5805	8	4.349	Hip circumference (psychosocial stress interaction)
european journal of human genetics	29379196	2018	Genome-wide association study of Hirschsprung disease detects a novel low-frequency variant at the RET locus.	17	7	4887	0	3.636	Hirschsprung disease
european journal of human genetics	26014426	2015	Genome-wide association study with 1000 genomes imputation identifies signals for nine sex hormone-related phenotypes.	0	15	2913	1	4.58	Sex hormone levels
european journal of human genetics	25898920	2015	Genomics and metabolomics of muscular mass in a community-based sample of UK females.	0	4	3953	1	4.58	Blood metabolite levels
european journal of human genetics	21248740	2011	Genome-wide association study confirms extant PD risk loci among the Dutch.	6	0	2796	0	4.4	Parkinson's disease
european journal of obstetrics & gynecology and reproductive biology	28881265	2017	New variants near RHOJ and C2, HLA-DRA region and susceptibility to endometriosis in the Polish population-The genome-wide association study.	14	32	3105	0	1.809	Endometriosis
european journal of pain	24974787	2014	A genome-wide association study suggests an association of Chr8p21.3 (GFRA2) with diabetic neuropathic pain.	4	2	3063	0	2.928	Neuropathic pain in type 2 diabetes
european neuropsychopharmacology	22981920	2012	KCNIP4 as a candidate gene for personality disorders and adult ADHD.	5	0	1000	0	4.595	Personality disorders
european neuropsychopharmacology	28641744	2017	Polygenic risk score and heritability estimates reveals a genetic relationship between ASD and OCD.	5	13	9896	0	4.129	Obsessive-compulsive disorder or autism spectrum disorder
european psychiatry	27315593	2016	Genome-wide association study of pathological gambling.	5	3	1431	1	3.123	Pathological gambling
european respiratory journal	28461288	2017	A meta-analysis of genome-wide association studies of asthma in PuertoÃ‚Â Ricans.	10	3	5037	0	12.242	Asthma
european respiratory journal	25234806	2014	Dissecting the genetics of chronic mucus hypersecretion in smokers with and without COPD.	10	4	1348	0	7.636	Chronic mucus hypersecretion
european respiratory journal	21540310	2011	A genome-wide association study reveals evidence of association with sarcoidosis at 6p12.1.	3	0	773	0	5.895	Sarcoidosis
european respiratory journal	22936702	2012	Genome-wide association analysis reveals 12q13.3-q14.1 as new risk locus for sarcoidosis.	3	2	1870	0	6.355	Sarcoidosis
european respiratory journal	24993907	2014	Common genes underlying asthma and COPD? Genome-wide analysis on the Dutch hypothesis.	10	3	6535	0	7.636	Asthma or chronic obstructive pulmonary disease
experimental and clinical psychopharmacology	29251981	2017	Hierarchical investigation of genetic influences on response inhibition in healthy young adults.	0	9	934	0	2.354	Inhibitory control
experimental and therapeutic medicine	29104669	2017	Genome-wide association study for SNPs associated with PCOS in human patients.	4	0	428	0	1.41	Polycystic ovary syndrome
experimental dermatology	26174610	2015	Identification of a possible susceptibility locus for UVB-induced skin tanning phenotype in Korean females using genomewide association study.	0	0	99	0	2.675	Ultraviolet-induced skin pigmentation (minimal erythema dose)
experimental dermatology	25827949	2015	Genome-wide association study identifies new susceptibility loci for cutaneous lupus erythematosus.	12	7	1439	0	2.675	Cutaneous lupus erythematosus
experimental eye research	29278698	2017	GWAS links variants in neuronal development and actin remodeling related loci with pseudoexfoliation syndrome without glaucoma.	7	1	209	0	3.152	Pseudoexfoliation syndrome
experimental gerontology	29107063	2017	Hidden heterogeneity in Alzheimer's disease: Insights from genetic association studies and other analyses.	6	1	22654	0	3.224	Alzheimer's disease
experimental gerontology	26116289	2015	Genetic determinants of swallowing impairments among community dwelling older population.	18	19	555	0	0	Dysphagia
frontiers in aging neuroscience	25140149	2014	Genetic variation modifies risk for neurodegeneration based on biomarker status.	0	4	690	0	4	Left inferior lateral ventricle volume (Cerebrospinal fluid biomarker status interaction)
frontiers in endocrinology	29559957	2018	Heritability and Genome-Wide Association Analyses of Serum Uric Acid in Middle and Old-Aged Chinese Twins.	0	7	139	0	3.519	Serum uric acid levels
frontiers in genetics	27047539	2016	Genome-Wide Study of Response to Platinum, Taxane, and Combination Therapy in Ovarian Cancer: In vitro Phenotypes, Inherited Variation, and Disease Recurrence.	2	3	74	0	3.789	Response to carboplatin and paclitaxel in ovarian cancer (Caspase 3/7 EC50)
frontiers in genetics	24478790	2014	Genome wide association and linkage analyses identified three loci-4q25, 17q23.2, and 10q11.21-associated with variation in leukocyte telomere length: the Long Life Family Study.	0	8	5415	0	0	Telomere length
frontiers in genetics	24376456	2013	Gene-alcohol interactions identify several novel blood pressure loci including a promising locus near SLC16A9.	0	4	6882	0	0	Diastolic blood pressure (alcohol consumption interaction)
frontiers in genetics	23658558	2013	Genome-wide association study of personality traits in the long life family study.	0	0	2631	0	0	Personality dimensions
frontiers in genetics	24348519	2013	EMR-linked GWAS study: investigation of variation landscape of loci for body mass index in children.	0	8	2860	0	0	Body mass index
frontiers in genetics	25009551	2014	The ATXN2-SH2B3 locus is associated with peripheral arterial disease: an electronic medical record-based genome-wide association study.	9	3	3245	0	0	Peripheral artery disease
frontiers in genetics	27790247	2016	Pleiotropic Meta-Analyses of Longitudinal Studies Discover Novel Genetic Variants Associated with Age-Related Diseases.	18	31	9618	1	3.789	Age-related disease endophenotypes
frontiers in genetics	29535761	2018	A Genome-Wide Search for Gene-Environment Effects in Isolated Cleft Lip with or without Cleft Palate Triads Points to an Interaction between Maternal Periconceptional Vitamin Use and Variants in ESRRG.	17	2	1908	0	4.151	Cleft lip with or without cleft palate (maternal periconceptional alcohol intake interaction)
frontiers in genetics	22303337	2011	Pathway-Wide Association Study Implicates Multiple Sterol Transport and Metabolism Genes in HDL Cholesterol Regulation.	0	0	1437	0	0	HDL cholesterol
frontiers in genetics	25918517	2015	Genetics of aging, health, and survival: dynamic regulation of human longevity related traits.	0	7	679	0	0	Lifespan
frontiers in genetics	23386860	2013	Exploring genome-wide - dietary heme iron intake interactions and the risk of type 2 diabetes.	4	4	4771	0	0	Type 2 diabetes (dietary heme iron intake interaction)
frontiers in genetics	29628937	2018	A Meta-Analysis of Genome-Wide Association Studies of Growth Differentiation Factor-15 Concentration in Blood.	0	1	4633	0	4.151	Growth differentiation factor-15 levels
frontiers in genetics	24847357	2014	Genome wide association study of SNP-, gene-, and pathway-based approaches to identify genes influencing susceptibility to Staphylococcus aureus infections.	1	4	3234	0	0	Staphylococcus aureus infection
frontiers in genetics	24379826	2013	Genome-wide association analysis confirms and extends the association of SLC2A9 with serum uric acid levels to Mexican Americans.	0	2	632	0	0	Serum uric acid levels
frontiers in genetics	29545823	2018	Genome-Wide Association Study of Serum 25-Hydroxyvitamin D in US Women.	0	2	1829	0	4.151	Serum 25-Hydroxyvitamin D levels
frontiers in genetics	25628645	2015	Identification of genetic variants or genes that are associated with Homoharringtonine (HHT) response through a genome-wide association study in human lymphoblastoid cell lines (LCLs).	19	10	278	0	0	Response to Homoharringtonine (cytotoxicity)
frontiers in genetics	24009623	2013	Genome-wide association study for biomarker identification of Rapamycin and Everolimus using a lymphoblastoid cell line system.	2	8	272	0	0	Response to mTOR inhibitor (everolimus)
frontiers in human neuroscience	24133439	2013	Genome-wide association study of autistic-like traits in a general population study of young adults.	5	6	965	0	2.895	Social autistic-like traits
frontiers in immunology	29535710	2018	Genome-Wide Association Study on Immunoglobulin G Glycosylation Patterns.	0	310	1823	0	5.511	IgG glycosylation patterns
frontiers in molecular neuroscience	28386217	2017	Genome Wide Association Study (GWAS) between Attention Deficit Hyperactivity Disorder (ADHD) and Obsessive Compulsive Disorder (OCD).	5	0	9478	0	3.902	Attention deficit hyperactivity disorder and obsessive compulsive disorder
frontiers in psychiatry	29559929	2018	Association of the Polygenic Scores for Personality Traits and Response to Selective Serotonin Reuptake Inhibitors in Patients with Major Depressive Disorder.	5	7	171776	2	2.857	Remission after SSRI treatment in MDD or neuroticism
g3-genes genomes genetics	24347629	2013	Genome-wide association study of periodontal health measured by probing depth in adults ages 18-49 years.	11	10	673	0	2.511	Periodontal disease-related phenotypes
g3-genes genomes genetics	22384361	2011	Genome-wide association analysis of ischemic stroke in young adults.	9	0	1816	0	0	Stroke
g3-genes genomes genetics	28235828	2017	Independent Maternal and Fetal Genetic Effects on Midgestational Circulating Levels of Environmental Pollutants.	0	2	790	4	2.742	Midgestational circulating levels of organochlorine pesticides
g3-genes genomes genetics	27412988	2016	From Genotype to Phenotype: Nonsense Variants in SLC13A1 Are Associated with Decreased Serum Sulfate and Increased Serum Aminotransferases.	0	6	917	0	2.861	Serum sulfate level
g3-genes genomes genetics	26194203	2015	Genome-Wide Association Study of Down Syndrome-Associated Atrioventricular Septal Defects.	9	1	452	0	2.91	Atrioventricular septal defects in Down syndrome
gastroenterology	23266556	2012	Identification of Genetic Susceptibility Loci for Colorectal Tumors in a Genome-Wide Meta-analysis.	2	15	27809	1	12.821	Colorectal cancer
gastroenterology	23266558	2012	A genome-wide association study identifies 2 susceptibility Loci for Crohn's disease in a Japanese population.	11	11	3761	0	12.821	Crohn's disease
gastroenterology	19698717	2009	Functional variants in ADH1B and ALDH2 coupled with alcohol and smoking synergistically enhance esophageal cancer risk.	2	2	1109	0	12.899	Esophageal cancer
gastroenterology	22841784	2012	Genome-wide association study identifies variants associated with progression of liver fibrosis from HCV infection.	1	6	1161	0	12.821	Hepatitis C induced liver fibrosis
gastroenterology	24768677	2014	Genome-wide association study identifies variants associated with autoimmune hepatitis type 1.	11	3	14085	0	16.716	Autoimmune hepatitis type-1
gastroenterology	28163062	2017	Genome-Wide Association Study Identifies TLL1 Variant Associated With Development of Hepatocellular Carcinoma After Eradication of Hepatitis C Virus Infection.	2	1	461	2	20.773	Hepatocellular carcinoma in post hepatitis C eradication by interferon therapy
gastroenterology	27569725	2016	Identification of Loci at 1q21 and 16q23 That Affect Susceptibility to Inflammatory Bowel Disease in Koreans.	11	15	5546	0	18.392	Inflammatory bowel disease
gastroenterology	26965516	2016	Identification of Susceptibility Loci and Genes for Colorectal Cancer Risk.	2	30	21096	0	18.392	Colorectal cancer
gastroenterology	20637204	2010	ITPA polymorphism affects ribavirin-induced anemia and outcomes of therapy--a genome-wide study of Japanese HCV virus patients.	19	1	453	0	12.032	Ribavirin-induced anemia
gastroenterology	18723019	2008	Genome-wide association analysis in sarcoidosis and Crohn's disease unravels a common susceptibility locus on 10p12.2.	11	1	1174	0	12.591	Crohn's disease and sarcoidosis (combined)
gastroenterology	19944697	2009	Genome-wide association analysis in primary sclerosing cholangitis.	11	0	583	0	12.899	Primary sclerosing cholangitis
gastroenterology	20060832	2010	Genetic variation in IL28B is associated with chronic hepatitis C and treatment failure: a genome-wide association study.	1	1	1362	1	12.032	Chronic hepatitis C infection
gastroenterology	25557950	2014	Identification of risk loci for Crohn's disease phenotypes using a genome-wide association study.	11	7	1090	0	16.716	Crohn's disease-related phenotypes
gastroenterology	28043905	2016	Association of Liver Injury From Specific Drugs, or Groups ofÃ‚Â Drugs, With Polymorphisms in HLA and Other Genes in aÃ‚Â Genome-Wide Association Study.	19	3	10911	2	18.392	Drug-induced cholestatic/mixed liver injury
gastroenterology	27094239	2016	Four Susceptibility Loci for Gallstone Disease Identified in a Meta-analysis of Genome-Wide Association Studies.	11	6	63872	0	18.392	Gallstone disease
gastroenterology	20708005	2010	Genome-wide association study identifies variants associated with histologic features of nonalcoholic Fatty liver disease.	11	6	236	0	12.032	Non-alcoholic fatty liver disease histology (AST)
gastroenterology	21570397	2011	Susceptibility to amoxicillin-clavulanate-induced liver injury is influenced by multiple HLA class I and II alleles.	19	2	733	0	11.675	Drug-induced liver injury (amoxicillin-clavulanate)
gastroenterology	21699788	2011	HLA-Cw*1202-B*5201-DRB1*1502 haplotype increases risk for ulcerative colitis but reduces risk for Crohn's disease.	11	2	744	0	11.675	Ulcerative colitis or Crohn's disease
gene	26915486	2016	Genetic analysis of advanced glycation end products in the DHS MIND study.	0	5	746	0	2.415	Advanced glycation end-product levels
gene	22446040	2012	A novel locus for body mass index on 5p15.2: a meta-analysis of two genome-wide association studies.	0	3	5218	0	2.196	Body mass index
gene	24680774	2014	Insight into genetic determinants of resting heart rate.	0	2	855	0	2.138	Resting heart rate
genes	28714907	2017	Genetic Contribution to Alcohol Dependence: Investigation of a Heterogeneous German Sample of Individuals with Alcohol Dependence, Chronic Alcoholic Pancreatitis, and Alcohol-Related Cirrhosis.	5	5	3265	0	3.191	Alcohol dependence
genes	26184321	2015	Heritability and Genome-Wide Association Studies for Hair Color in a Dutch Twin Family Based Sample.	0	2	7091	0	3.242	Black vs. non-black hair color
genes and immunity	29535370	2018	Genome-wide association study (GWAS) of human host factors influencing viral severity of herpes simplex virus type 2 (HSV-2).	1	12	223	0	2.339	Virologic severity in Herpes simplex virus type 2 infection
genes and immunity	25030430	2014	Genome-wide association study of hepatitis C virus- and cryoglobulin-related vasculitis.	1	2	803	0	2.913	Mixed cryoglobulinemia vasculitis in chronic hepatitis C infection
genes and immunity	25297839	2014	Genetic variation in the HLA region is associated with susceptibility to herpes zoster.	1	2	22529	1	2.913	Shingles
genes and immunity	26291516	2015	Genome-wide association study identifies HLA 8.1 ancestral haplotype alleles as major genetic risk factors for myositis phenotypes.	13	23	6434	1	2.472	Myositis
genes and immunity	25338677	2014	Genetic analysis of the pathogenic molecular sub-phenotype interferon-alpha identifies multiple novel loci involved in systemic lupus erythematosus.	13	8	410	1	2.913	Interferon alpha levels in systemic lupus erythematosus
genes and immunity	25208829	2014	Genome-wide association study of vitamin D levels in children: replication in the Western Australian Pregnancy Cohort (Raine) study.	0	11	1853	1	2.913	Vitamin D levels
genes and immunity	20861866	2010	Genome-wide association identifies SKIV2L and MYRIP as protective factors for age-related macular degeneration.	7	4	872	0	4.367	Age-related macular degeneration
genes and immunity	24871463	2014	GWAS identifies novel SLE susceptibility genes and explains the association of the HLA region.	13	25	3163	0	2.913	Systemic lupus erythematosus
genes and immunity	26741287	2016	Genome-wide association study of antibody responses to Plasmodium falciparum candidate vaccine antigens.	0	2	658	0	2.524	IgG response to Plasmodium falciparum antigens (GLURP, MSP2 FC27, MSP2 3D7)
genes and immunity	21654844	2011	Genome-wide association study of severity in multiple sclerosis.	6	6	1470	0	3.872	Multiple sclerosis
genes brain and behavior	25130324	2014	A genome-wide search for quantitative trait loci affecting the cortical surface area and thickness of Heschl's gyrus.	0	33	3054	0	3.661	Heschl's gyrus morphology
genes brain and behavior	22554406	2012	Family-based genome-wide association study of frontal ÃŽÂ¸ oscillations identifies potassium channel gene KCNJ6.	5	8	1677	0	3.597	Electroencephalographic traits in alcoholism
genes brain and behavior	24024963	2013	Genome-wide association study of shared components of reading disability and language impairment.	6	0	4291	0	3.505	Reading disability and language impairment
genes brain and behavior	21771265	2011	Genome-wide association study on bipolar disorder in the Bulgarian population.	5	3	564	0	3.476	Bipolar disorder
genes brain and behavior	24571439	2014	Genome-wide association analyses of child genotype effects and parent-of-origin effects in specific language impairment.	5	0	237	0	3.661	Parent of origin effect on language impairment (maternal)
genes brain and behavior	25065397	2014	Genome-wide screening for DNA variants associated with reading and language traits.	6	8	2887	0	3.661	Reading disability or specific language impairment (pleiotropy)
genes brain and behavior	20039944	2009	A genome-wide association study identifies multiple loci associated with mathematics ability and disability.	0	0	1200	1	3.795	Mathematical ability
genes brain and behavior	23738518	2013	A genome-wide association study for reading and language abilities in two population cohorts.	0	5	6649	0	3.505	Non-word repetition
genes brain and behavior	18067574	2008	Genome-wide quantitative trait locus association scan of general cognitive ability using pooled DNA and 500K single nucleotide polymorphism microarrays.	0	0	860	2	3.89	General cognitive ability
genes brain and behavior	24152035	2013	Variants in the 1q21 risk region are associated with a visual endophenotype of autism and schizophrenia.	0	5	985	0	3.505	Contrast sensitivity
genetic epidemiology	25376901	2014	Genetic markers associated with plasma protein C level in African Americans: the atherosclerosis risk in communities (ARIC) study.	0	4	2701	0	2.597	Protein C levels
genetic epidemiology	25644374	2015	Informed genome-wide association analysis with family history as a secondary phenotype identifies novel loci of lung cancer.	2	0	8683	0	2.553	Lung cancer and family history of lung cancer
genetic epidemiology	28421636	2017	Leveraging cell type specific regulatory regions to detect SNPs associated with tissue factor pathway inhibitor plasma levels.	0	0	256	0	2.544	Tissue factor pathway inhibitor levels
genetic epidemiology	25044411	2014	Genome-wide association and network analysis of lung function in the Framingham Heart Study.	10	2	2698	0	2.597	Lung function (forced expiratory volume in 1 second)
genetic epidemiology	29682794	2018	Genetic associations with childhood brain growth, defined in two longitudinal cohorts.	0	2	715	0	2.544	Basal ganglia growth
genetic epidemiology	25631615	2015	Meta-analysis of Genome-Wide Association Studies Identifies Novel Loci Associated With Optic Disc Morphology.	0	30	17218	0	2.553	Optic cup area
genetic epidemiology	23650146	2013	A genome-wide association study for venous thromboembolism: the extended cohorts for heart and aging research in genomic epidemiology (CHARGE) consortium.	9	8	44499	0	2.951	Venous thromboembolism
genetic epidemiology	23371916	2013	A genome-wide association study for serum bilirubin levels and gene-environment interaction in a Chinese population.	0	10	1452	0	2.951	Bilirubin levels
genetic epidemiology	29124805	2017	Identification of 16q21 as a modifier of nonsyndromic orofacial cleft phenotypes.	17	0	2142	0	2.544	Orofacial clefts (cleft lip vs. cleft lip and palate)
genetic epidemiology	25599974	2015	A genome-wide association study of early spontaneous preterm delivery.	16	5	1851	0	2.553	Spontaneous preterm birth (preterm birth)
genetic epidemiology	23934736	2013	Genome-wide association study of a heart failure related metabolomic profile among African Americans in the Atherosclerosis Risk in Communities (ARIC) study.	0	29	1260	1	2.951	Metabolite levels (X-11787)
genetic epidemiology	21618603	2011	Evidence for gene-environment interaction in a genome wide study of nonsyndromic cleft palate.	17	2	550	0	3.441	Orofacial clefts (maternal alcohol consumption interaction)
genetic epidemiology	22508271	2012	Fasting glucose GWAS candidate region analysis across ethnic groups in the Multiethnic Study of Atherosclerosis (MESA).	0	3	5550	0	4.015	Fasting plasma glucose
genetic epidemiology	24962563	2014	Genome-wide genetic and transcriptomic investigation of variation in antibody response to dietary antigens.	0	7	1430	0	2.597	Food antigen IgG levels
genetics and molecular research	26782385	2015	Genome-wide analysis of single nucleotide polymorphisms in patients with atrophic age-related macular degeneration in oldest old Han Chinese.	7	0	267	0	0.764	Atrophic age-related macular degeneration
genome medicine	21244703	2011	Modeling the cumulative genetic risk for multiple sclerosis from genome-wide association data.	6	3	8844	0	0	Multiple sclerosis
genome medicine	28270201	2017	Exploration of haplotype research consortium imputation for genome-wide association studies in 20,032 Generation Scotland participants.	0	6	26343	0	8.898	Body fat percentage
genome medicine	21627779	2011	The membrane-spanning 4-domains, subfamily A (MS4A) gene cluster contains a common variant associated with Alzheimer's disease.	6	5	6015	1	0	Alzheimer's disease
genome research	20923822	2010	Radiation pharmacogenomics: a genome-wide association approach to identify radiation response biomarkers using human lymphoblastoid cell lines.	0	12	277	1	13.588	Radiation response
genomics	25223902	2014	A genome-wide association study identifies a LEPR gene as a novel predisposing factor for childhood fasting plasma glucose.	0	1	484	0	2.284	Fasting plasma glucose (childhood)
gut	26525574	2015	Dense genotyping of immune-related loci identifies HLA variants associated with increased risk of collagenous colitis.	11	1	4216	0	14.921	Collagenous colitis
gut	28779025	2017	Genetic association analysis identifies variants associated with disease progression in primary sclerosing cholangitis.	11	3	3266	0	17.016	Autoimmune hepatitis in primary sclerosing cholangitis
gut	23850713	2013	Genome-wide association study of Crohn's disease in Koreans revealed three new susceptibility loci and common attributes of genetic susceptibility across ethnic populations.	11	8	1265	0	13.319	Crohn's disease
gut	21242260	2011	Common variant in 6q26-q27 is associated with distal colon cancer in an Asian population.	2	2	3481	0	10.111	Colorectal cancer
gut	24837172	2014	Genome-wide association scan in north Indians reveals three novel HLA-independent risk loci for ulcerative colitis.	11	5	1225	0	14.66	Ulcerative colitis
gut	28130311	2017	Genome-wide association study identiÃ¯Â¬Âes HLA-DR variants conferring risk of HBV-related acute-on-chronic liver failure.	1	1	780	0	17.016	Acute-on-chronic liver failure in hepatitis B
gut	23180869	2012	Genome-wide association study of survival in patients with pancreatic adenocarcinoma.	2	7	642	0	10.732	Pancreatic cancer
gut	25248455	2014	Exploring the genetics of irritable bowel syndrome: a GWA study in the general population and replication in multinational case-control cohorts.	11	2	5466	1	14.66	Irritable bowel syndrome
gut	28754779	2017	Genome-wide association study identifies inversion in the CTRB1-CTRB2 locus to modify risk for alcoholic and non-alcoholic chronic pancreatitis.	11	156	7999	0	17.016	Alcoholic chronic pancreatitis
gut	25028398	2014	Fucosyltransferase 2 (FUT2) non-secretor status and blood group B are associated with elevated serum lipase activity in asymptomatic subjects, and an increased risk for chronic pancreatitis: a genetic association study.	0	1	3966	3	14.66	High serum lipase activity
gut	26701879	2015	Identification of new susceptibility loci for gastric non-cardia adenocarcinoma: pooled results from two Chinese genome-wide association studies.	2	6	7001	1	14.921	Non-cardia gastric cancer
gut	27558924	2016	A coding variant in FTO confers susceptibility to thiopurine-induced leukopenia in East Asian patients with IBD.	11	2	267	0	16.658	Thiopurine-induced leukopenia in inflammatory bowel disease
gut	22936669	2012	A genome-wide association study on a southern European population identifies a new Crohn's disease susceptibility locus at RBX1-EP300.	11	10	2765	0	10.732	Crohn's disease
gut	26129866	2015	Genome-wide association study of gastric adenocarcinoma in Asia: a comparison of associations between cardia and non-cardia tumours.	2	1	3897	0	14.921	Cardia gastric cancer
gut	23300138	2013	A genome wide association study of genetic loci that influence tumour biomarkers cancer antigen 19-9, carcinoembryonic antigen and ÃŽÂ± fetoprotein and their associations with cancer risk.	2	11	3451	0	13.319	Tumor biomarkers
gut and liver	29271184	2017	Genetic Polymorphisms of PNPLA3 and SAMM50 Are Associated with Nonalcoholic Fatty Liver Disease in a Korean Population.	11	2	4409	0	2.849	Nonalcoholic fatty liver disease
gynecologic oncology	28935272	2017	Genome-wide association study evaluating single-nucleotide polymorphisms and outcomes in patients with advanced stage serous ovarian or primary peritoneal cancer: An NRG Oncology/Gynecologic Oncology Group study.	2	10	289	0	4.54	Overall survival in serous epithelial ovarian cancer treated with paclitaxel and cisplatin
haematologica	21659360	2011	Association between single nucleotide polymorphism-genotype and outcome of patients with chronic lymphocytic leukemia in a randomized chemotherapy trial.	2	9	356	0	0	Response to antineoplastic agents
haematologica	28679651	2017	Genome-wide association study of clinical parameters in immunoglobulin light chain amyloidosis in three patient cohorts.	4	0	85	0	9.09	Immunoglobulin light (AL) amyloidosis (serum Ig kappa profile)
heart	29127183	2017	Genome-wide association study of PR interval in Hispanics/Latinos identifies novel locus at ID2.	0	9	14756	0	5.42	PR interval
heart rhythm	22342860	2012	A common variant near the KCNJ2 gene is associated with T-peak to T-end interval.	0	1	1870	0	5.045	Cardiac repolarization
heart rhythm	22683750	2012	A meta-analysis of genome-wide association studies of the electrocardiographic early repolarization pattern.	0	3	7482	0	5.045	Cardiac repolarization
heart rhythm	28610988	2017	Genome-wide association study of heart rate and its variability in Hispanic/Latino cohorts.	0	2	13184	0	4.743	Heart rate
heart surgery forum	25881214	2015	Genetic variants associated with vein graft stenosis after coronary artery bypass grafting.	9	7	521	0	0.343	Vein graft stenosis in coronary artery bypass grafting
hematological oncology	28317148	2017	Bortezomib-induced peripheral neuropathy: A genome-wide association study on multiple myeloma patients.	2	4	646	0	3.193	Bortezomib-induced peripheral neuropathy in multiple myeloma
hepatology	27339598	2016	A new 3p25 locus is associated with liver fibrosis progression in human immunodeficiency virus/hepatitis C virus-coinfected patients.	19	7	289	0	13.246	Liver fibrosis severity in HIV/hepatitis C co-infection
hepatology	25802187	2015	Genetic variants in five novel loci including CFB and CD40 predispose to chronic hepatitis B.	1	12	3644	0	11.711	Chronic hepatitis B infection
hepatology	28921602	2017	Human leukocyte antigen variants and risk of hepatocellular carcinoma modified by hepatitis C virus genotypes: A genome-wide association study.	2	1	1251	0	14.079	Hepatocellular carcinoma in hepatitis C infection
hepatology	23213074	2012	Association between liver-specific gene polymorphisms and their expression levels with nonalcoholic fatty liver disease.	11	4	928	0	12.003	Non-alcoholic fatty liver disease histology (other)
hepatology	22821403	2012	Genome-wide association analysis in primary sclerosing cholangitis and ulcerative colitis identifies risk loci at GPR35 and TCF4.	11	2	4344	0	12.003	Sclerosing cholangitis and ulcerative colitis (combined)
hepatology	22095909	2011	Serum ferritin levels are associated with a distinct phenotype of chronic hepatitis C poorly responding to pegylated interferon-alpha and ribavirin therapy.	1	9	707	0	11.665	Response to hepatitis C treatment
hepatology	21105107	2010	Genetic variations at loci involved in the immune response are risk factors for hepatocellular carcinoma.	2	3	451	0	10.885	Hepatocellular carcinoma
heredity	24065183	2013	Genome-wide association study of handedness excludes simple genetic models.	0	1	2355	18	3.804	Handedness
high altitude medicine & biology	26600424	2015	A Preliminary Genome-Wide Association Study of Acute Mountain Sickness Susceptibility in a Group of Nepalese Pilgrims Ascending to 4380Ã¢â‚¬â€°m.	19	0	99	0	1.525	Acute mountain sickness
human genetics	23180272	2012	Genome-wide association study of aspirin-exacerbated respiratory disease in a Korean population.	10	1	802	0	4.633	Aspirin exacerbated respiratory disease in asthmatics
human genetics	21221998	2011	A genome-wide association analysis reveals 1p31 and 2p13.3 as susceptibility loci for Kawasaki disease.	13	2	786	0	5.069	Kawasaki disease
human genetics	28054174	2017	Genome-wide meta-analyses of nonsyndromic orofacial clefts identify novel associations between FOXE1 and all orofacial clefts, and TP63 and cleft lip with or without cleft palate.	17	32	5334	0	3.93	Cleft lip with or without cleft palate
human genetics	18985386	2008	Genomewide association study for susceptibility genes contributing to familial Parkinson disease.	6	1	2246	0	4.042	Parkinson's disease (familial)
human genetics	25367360	2014	Genome-wide association study for refractive astigmatism reveals genetic co-determination with spherical equivalent refractive error: the CREAM consortium.	7	17	48020	0	4.824	Refractive astigmatism
human genetics	25963972	2015	Genetics of skin color variation in Europeans: genome-wide association studies with functional follow-up.	0	3	9316	0	5.138	Perceived skin darkness
human genetics	21706340	2011	A unique genome-wide association analysis in extended Utah high-risk pedigrees identifies a novel melanoma risk variant on chromosome arm 10q.	2	1	2340	0	5.069	Melanoma
human genetics	23269536	2012	Genome-wide association study identified novel genetic variant on SLC45A3 gene associated with serum levels prostate-specific antigen (PSA) in a Chinese population.	0	3	1999	0	4.633	Prostate-specific antigen levels
human genetics	20183929	2009	A genome-wide association identified the common genetic variants influence disease severity in beta0-thalassemia/hemoglobin E.	3	3	618	0	4.523	Beta thalassemia/hemoglobin E disease
human genetics	22986903	2012	Genome-wide study identifies two loci associated with lung function decline in mild to moderate COPD.	10	0	4048	0	4.633	Chronic obstructive pulmonary disease
human genetics	24114350	2013	A genome-wide association study of severe teenage acne in European Americans.	12	0	928	0	4.522	Acne (severe teenage)
human genetics	28289848	2017	Genome-wide associations of CD46 and IFI44L genetic variants with neutralizing antibody response to measles vaccine.	1	1	2872	0	3.93	Immune response to measles vaccine (measles-induced IFN gamma)
human genetics	26767831	2016	A genome-wide association study of pulmonary tuberculosis in Morocco.	1	1	693	0	4.637	Tuberculosis
human genetics	24002674	2013	Genome-wide association study and meta-analysis of intraocular pressure.	0	10	6236	0	4.522	Intraocular pressure
human genetics	22006218	2011	Large-scale genome-wide association study of Asian population reveals genetic factors in FRMD4A and other loci influencing smoking initiation and nicotine dependence.	0	6	8842	0	5.069	Smoking behavior
human genetics	22610502	2012	Genome-wide analysis of polymorphisms associated with cytokine responses in smallpox vaccine recipients.	1	32	711	0	4.633	Immune reponse to smallpox (secreted IFN-alpha)
human genetics	24190013	2013	Genome-wide association study of subtype-specific epithelial ovarian cancer risk alleles using pooled DNA.	2	0	943	0	4.522	Epithelial ovarian cancer
human genetics	21424380	2011	Potential novel candidate polymorphisms identified in genome-wide association study for breast cancer susceptibility.	2	2	623	0	5.069	Breast cancer
human genetics	24026423	2013	A genome- and phenome-wide association study to identify genetic variants influencing platelet count and volume and their pleiotropic effects.	0	11	6291	0	4.522	Mean platelet volume
human genetics	21761138	2011	Meta-analysis of new genome-wide association studies of colorectal cancer risk.	2	5	6322	0	5.069	Colorectal cancer
human genetics	23743675	2013	A meta-analysis of two genome-wide association studies to identify novel loci for maximum number of alcoholic drinks.	0	16	5033	1	4.522	Alcohol consumption
human genetics	28836065	2017	A multi-stage genome-wide association study of uterine fibroids in African Americans.	2	4	8763	0	3.93	Uterine fibroids
human genetics	22673963	2012	Genome-wide association analysis of circulating vitamin D levels in children with asthma.	0	1	572	0	4.633	Vitamin D levels
human genetics	23114982	2012	Genome-wide investigation of gene-environment interactions in colorectal cancer.	2	0	314	0	4.633	Colorectal cancer (environment interaction)
human genetics	22886559	2012	Genome-wide association study of glioma and meta-analysis.	2	3	6811	0	4.633	Glioma
human genetics	25566987	2015	Interactions between household air pollution and GWAS-identified lung cancer susceptibility markers in the Female Lung Cancer Consortium in Asia (FLCCA).	2	0	3080	0	5.138	Lung cancer (household air pollution interaction)
human genetics	23108985	2012	Suggestion of GLYAT gene underlying variation of bone size and body lean mass as revealed by a bivariate genome-wide association study.	0	1	1627	0	4.633	Body mass (lean)
human genetics	22814818	2012	Population-based meta-analysis in Caucasians confirms association with COL5A1 and ZNF469 but not COL8A2 with central corneal thickness.	0	2	3931	0	4.633	Central corneal thickness
human genetics	23263444	2012	Genetic variants associated with VLDL, LDL and HDL particle size differ with race/ethnicity.	0	0	817	0	4.633	Lipoprotein diameter
human genetics	23535911	2013	Genome-wide scan revealed that polymorphisms in the PNPLA3, SAMM50, and PARVB genes are associated with development and progression of nonalcoholic fatty liver disease in Japan.	11	4	1326	0	4.522	Pediatric non-alcoholic fatty liver disease activity score
human genetics	23793441	2013	Parkinson disease loci in the mid-western Amish.	6	3	798	1	4.522	Parkinson's disease
human genetics	22367438	2012	Genome-wide two-locus epistasis scans in prostate cancer using two European populations.	2	0	2277	0	4.633	Prostate cancer (SNP x SNP interaction)
human genetics	27262462	2016	Genome-wide association of familial prostate cancer cases identifies evidence for a rare segregating haplotype at 8q24.21.	2	0	2511	0	4.637	Aggressive prostate cancer
human genetics	23456168	2013	Genome-wide association study in Han Chinese identifies three novel loci for human height.	0	11	6534	0	4.522	Height
human genetics	22037903	2011	Genetic variants associated with the white blood cell count in 13,923 subjects in the eMERGE Network.	0	4	13533	0	5.069	White blood cell count
human genetics	24604477	2014	Genome-wide association studies identified novel loci for non-high-density lipoprotein cholesterol and its postprandial lipemic response.	0	0	928	0	4.824	NHDL cholesterol
human genetics	22923054	2012	A genome-wide association study of breast cancer in women of African ancestry.	2	1	5761	0	4.633	Breast cancer
human genetics	20532800	2010	Candidate genes for non-diabetic ESRD in African Americans: a genome-wide association study using pooled DNA.	14	1	942	0	5.047	End-stage renal disease (non-diabetic)
human genetics	23192594	2012	Gene-environment interactions and obesity traits among postmenopausal African-American and Hispanic women in the Women's Health Initiative SHARe Study.	0	3	11687	0	4.633	Body mass index (smoking years interaction)
human genetics	24096698	2013	Genome-wide association study of endometrial cancer in E2C2.	2	0	5472	0	4.522	Endometrial cancer
human genetics	23263445	2012	Genetic association suggests that SMOC1 mediates between prenatal sex hormones and digit ratio.	0	1	979	1	4.633	Digit length ratio
human genetics	19030899	2008	Genome-wide association scan for stature in Chinese: evidence for ethnic specific loci.	0	1	618	1	4.042	Height
human heredity	20558996	2010	Pilot study on schizophrenia in Sardinia.	5	0	37	0	2.337	Schizophrenia
human molecular genetics	23836780	2013	Genome-wide association study of intraocular pressure identifies the GLCCI1/ICA1 region as a glaucoma susceptibility locus.	7	1	2175	0	6.677	Intraocular pressure
human molecular genetics	21926416	2011	Genome-wide association study identifies novel loci predisposing to cutaneous melanoma.	2	1	2830	0	7.636	Melanoma
human molecular genetics	22456796	2012	A single-nucleotide polymorphism in ANK1 is associated with susceptibility to type 2 diabetes in Japanese populations.	4	4	7541	0	7.692	Type 2 diabetes
human molecular genetics	19193627	2009	A two-stage genome-wide association study of sporadic amyotrophic lateral sclerosis.	6	0	2521	0	7.386	Amyotrophic lateral sclerosis
human molecular genetics	21665994	2011	Genome-wide association study identifies two loci strongly affecting transferrin glycosylation.	0	6	5181	0	7.636	Alcohol consumption (transferrin glycosylation)
human molecular genetics	29346644	2018	Genome-wide Analysis of Disease Progression in Age-related Macular Degeneration.	7	62	7738	0	4.902	Disease progression in age-related macular degeneration
human molecular genetics	22010049	2011	Loci affecting gamma-glutamyl transferase in adults and adolescents show age Ãƒâ€” SNP interaction and cardiometabolic disease associations.	0	4	12526	0	7.636	Gamma glutamyl transferase levels
human molecular genetics	26561523	2015	A meta-analysis of 120 246 individuals identifies 18 new loci for fibrinogen concentration.	0	41	120246	1	5.985	Fibrinogen levels
human molecular genetics	24688116	2014	Genome-wide association meta-analysis of human longevity identifies a novel locus conferring survival beyond 90 years of age.	0	4	23850	10	6.393	Longevity (85 years and older)
human molecular genetics	24057671	2013	Genome-wide association study of ancestry-specific TB risk in the South African Coloured population.	1	2	2743	0	6.677	Tuberculosis
human molecular genetics	26025379	2015	Genome-wide association study of toxic metals and trace elements reveals novel associations.	0	16	949	0	5.985	Aluminium levels
human molecular genetics	19553259	2009	Common body mass index-associated variants confer risk of extreme obesity.	4	13	3972	0	7.386	Obesity (extreme)
human molecular genetics	27436580	2016	An extended genome-wide association study identifies novel susceptibility loci for nasopharyngeal carcinoma.	2	6	4562	1	5.34	Nasopharyngeal carcinoma
human molecular genetics	21750111	2011	A genome-wide association study of chronic hepatitis B identified novel risk locus in a Japanese population.	1	4	2514	0	7.636	Hepatitis B
human molecular genetics	27577874	2016	Fine-mapping, novel loci identification, and SNP association transferability in a genome-wide association study of QRS duration in African Americans.	0	54	53438	0	5.34	QRS duration
human molecular genetics	25096241	2014	Trans-ethnic meta-analysis of white blood cell phenotypes.	0	11	33729	0	6.393	Monocyte count
human molecular genetics	24861552	2014	Genome-wide association study yields variants at 20p12.2 that associate with urinary bladder cancer.	2	2	91850	0	6.393	Urinary bladder cancer
human molecular genetics	20639392	2010	Genome-wide association analysis identifies multiple loci related to resting heart rate.	0	10	38991	0	8.058	Resting heart rate
human molecular genetics	20350937	2010	The FOXE1 locus is a major genetic determinant for radiation-related thyroid carcinoma in Chernobyl.	2	1	1021	0	8.058	Thyroid cancer (Papillary, radiation-related)
human molecular genetics	26908625	2016	Genome-wide association and Mendelian randomization study of NT-proBNP in patients with acute coronary syndrome.	9	3	3740	1	5.34	NT-proBNP levels in acute coronary syndrome
human molecular genetics	24986923	2014	A genome-wide association study identifies susceptibility loci of silica-related pneumoconiosis in Han Chinese.	10	3	400	0	6.393	Pneumoconiosis in silica exposure
human molecular genetics	22116939	2011	Two-stage genome-wide association study identifies variants in CAMSAP1L1 as susceptibility loci for epilepsy in Chinese.	6	1	3451	0	7.636	Epilepsy
human molecular genetics	21357676	2011	Sequence variants at CYP1A1-CYP1A2 and AHR associate with coffee consumption.	0	2	6611	1	7.636	Coffee consumption
human molecular genetics	23585552	2013	Genome-wide association study identifies genetic risk underlying primary rhegmatogenous retinal detachment.	7	4	2820	0	6.677	Rhegmatogenous retinal detachment
human molecular genetics	24737748	2014	Identification of susceptibility loci for colorectal cancer in a genome-wide meta-analysis.	2	9	13443	0	6.393	Colorectal cancer
human molecular genetics	17470457	2007	Calmodulin-binding transcription activator 1 (CAMTA1) alleles predispose human episodic memory performance.	0	0	341	1	7.806	Episodic memory
human molecular genetics	24249740	2013	Multistage genome-wide association meta-analyses identified two new loci for bone mineral density.	0	24	11140	0	6.677	Bone mineral density
human molecular genetics	29452408	2018	Genome-wide association study identifies seven novel susceptibility loci for primary open-angle glaucoma.	7	4	22795	1	4.902	Glaucoma (primary open-angle)
human molecular genetics	23406873	2013	A genome-wide meta-analysis identifies two novel loci associated with high myopia in the Han Chinese population.	7	5	1625	0	6.677	Myopia (pathological)
human molecular genetics	22010048	2011	A genome-wide association study identifies a novel susceptibility locus for renal cell carcinoma on 12p11.23.	2	3	2410	0	7.636	Renal cell carcinoma
human molecular genetics	21743057	2011	Genome-wide association study identifies new prostate cancer susceptibility loci.	2	14	7240	0	7.636	Prostate cancer
human molecular genetics	20167578	2010	Large-scale genomic studies reveal central role of ABO in sP-selectin and sICAM-1 levels.	0	5	9813	0	8.058	Soluble levels of adhesion molecules
human molecular genetics	24852370	2014	Genome-wide association study identifies a novel susceptibility gene for serum TSH levels in Chinese populations.	0	4	1346	0	6.393	Serum thyroid-stimulating hormone levels
human molecular genetics	28062665	2017	Genome-wide association studies identify PRKCB as a novel genetic susceptibility locus for primary biliary cholangitis in the Japanese population.	11	9	2886	0	4.902	Primary biliary cholangitis
human molecular genetics	25343990	2014	Genome-wide association study of selenium concentrations.	0	12	9639	0	6.393	Blood and toenail selenium levels
human molecular genetics	19047183	2008	GRM7 variants confer susceptibility to age-related hearing impairment.	7	0	1692	1	7.249	Hearing impairment
human molecular genetics	25224454	2014	Genome-wide admixture and association study of serum iron, ferritin, transferrin saturation and total iron binding capacity in African Americans.	0	3	2347	0	6.393	Iron status biomarkers
human molecular genetics	23720494	2013	Genome-wide association study identifies loci affecting blood copper, selenium and zinc.	0	7	2603	3	6.677	Blood trace element (Cu levels)
human molecular genetics	28073927	2017	New insights into the genetics of primary open-angle glaucoma based on meta-analyses of intraocular pressure and optic disc characteristics.	7	17	29578	0	4.902	Intraocular pressure
human molecular genetics	21505073	2011	The human AIRE gene at chromosome 21q22 is a genetic determinant for the predisposition to rheumatoid arthritis in Japanese population.	13	3	2733	0	7.636	Rheumatoid arthritis
human molecular genetics	28053049	2017	Genome-wide association study with additional genetic and post-transcriptional analyses reveals novel regulators of plasma factor XI levels.	0	2	16169	0	4.902	Factor XI
human molecular genetics	21149285	2010	Genome-wide association study identifies HLA-A*3101 allele as a genetic risk factor for carbamazepine-induced cutaneous adverse drug reactions in Japanese population.	19	1	934	0	8.058	Adverse response to carbamapezine
human molecular genetics	24518671	2014	A genome-wide association study of intra-ocular pressure suggests a novel association in the gene FAM125B in the TwinsUK cohort.	0	1	2774	0	6.393	Intraocular pressure
human molecular genetics	22976474	2012	A meta-analysis of genome-wide association studies of breast cancer identifies two novel susceptibility loci at 6q14 and 20q11.	2	4	36278	0	7.692	Breast cancer
human molecular genetics	24824216	2014	Genome-wide interaction studies reveal sex-specific asthma risk alleles.	10	6	9049	1	6.393	Asthma (sex interaction)
human molecular genetics	20167575	2010	Genome-wide association study identifies polymorphisms in LEPR as determinants of plasma soluble leptin receptor levels.	0	1	1506	0	8.058	Soluble leptin receptor levels
human molecular genetics	24722205	2014	A genome-wide association study on thyroid function and anti-thyroid peroxidase antibodies in Koreans.	0	3	2789	0	6.393	Free thyroxine concentration
human molecular genetics	21665990	2011	Common variants near FRK/COL10A1 and VEGFA are associated with advanced age-related macular degeneration.	7	11	6728	0	7.636	Age-related macular degeneration
human molecular genetics	23704328	2013	Genome-wide association study of primary tooth eruption identifies pleiotropic loci associated with height and craniofacial distances.	0	11	11513	0	6.677	Primary tooth development (number of teeth)
human molecular genetics	18364390	2008	Identification of ZNF313/RNF114 as a novel psoriasis susceptibility gene.	12	2	606	0	7.249	Psoriasis
human molecular genetics	21700618	2011	Genome-wide association study identifies novel alleles associated with risk of cutaneous basal cell carcinoma and squamous cell carcinoma.	2	3	8058	0	7.636	Basal cell carcinoma
human molecular genetics	23548203	2013	Genome-wide association studies identify several new loci associated with pigmentation traits and skin cancer risk in European Americans.	0	8	3871	0	6.677	Eye color
human molecular genetics	23372041	2013	Novel locus including FGF21 is associated with dietary macronutrient intake.	0	3	33533	2	6.677	Dietary macronutrient intake
human molecular genetics	18952825	2008	Common variants in the JAZF1 gene associated with height identified by linkage and genome-wide association analysis.	0	1	3925	0	7.249	Height
human molecular genetics	21307088	2011	Genome-wide association studies in Asians confirm the involvement of ATOH7 and TGFBR3, and further identify CARD10 as a novel locus influencing optic disc area.	0	4	4445	0	7.636	Optic disc area
human molecular genetics	23575227	2013	The chromosome 3q25 genomic region is associated with measures of adiposity in newborns in a multi-ethnic genome-wide association study.	0	5	4281	0	6.677	Anthropometric traits in newborns
human molecular genetics	20663923	2010	A genome-wide scan for common alleles affecting risk for autism.	5	2	2754	1	8.058	Autism
human molecular genetics	20719862	2010	New loci associated with central cornea thickness include COL5A1, AKAP13 and AVGR8.	0	5	1445	0	8.058	Central corneal thickness
human molecular genetics	23314186	2013	Genetic variation associated with circulating monocyte count in the eMERGE Network.	0	6	11014	0	6.677	Monocyte count
human molecular genetics	26908601	2016	Genome-wide association analysis of self-reported events in 6135 individuals and 252 827 controls identifies 8 loci associated with thrombosis.	9	13	258962	1	5.34	Thrombosis
human molecular genetics	21665993	2011	Association of variants in FRAP1 and PDGFRA with corneal curvature in Asian populations from Singapore.	0	2	4289	0	7.636	Corneal curvature
human molecular genetics	24861553	2014	Meta-analysis of genome-wide association studies in East Asian-ancestry populations identifies four new loci for body mass index.	0	25	86739	0	6.393	Body mass index
human molecular genetics	21531791	2011	Chromosome 7p11.2 (EGFR) variation influences glioma risk.	2	7	11582	0	7.636	Glioma
human molecular genetics	21216876	2011	Genome-wide association studies of adolescent idiopathic scoliosis suggest candidate susceptibility genes.	13	1	1531	0	7.636	Adolescent idiopathic scoliosis
human molecular genetics	29016859	2017	A functional variant in MIR4300HG, the host gene of microRNA MIR4300 is associated with progression of adolescent idiopathic scoliosis.	13	1	1937	1	4.902	Curve progression in adolescent idiopathic scoliosis
human molecular genetics	26188009	2015	Genome-wide association analysis on normal hearing function identifies PCDH20 and SLC28A3 as candidates for hearing function and loss.	0	0	2155	0	5.985	Hearing function (0.25 kHz)
human molecular genetics	19181680	2009	Common variants in the region around Osterix are associated with bone mineral density and growth in childhood.	0	0	1552	0	7.386	Bone mineral density
human molecular genetics	26732429	2016	Meta-analysis of genome-wide association studies identifies multiple lung cancer susceptibility loci in never-smoking Asian women.	2	5	13154	1	5.34	Adenocarcinoma
human molecular genetics	21908519	2011	Polymorphisms in B3GAT1, SLC9A9 and MGAT5 are associated with variation within the human plasma N-glycome of 3533 European adults.	0	41	3367	1	7.636	N-glycan levels
human molecular genetics	24963161	2014	CMPK1 and RBP3 are associated with corneal curvature in Asian populations.	0	4	7440	0	6.393	Corneal curvature
human molecular genetics	29220522	2017	Meta-analysis of genome-wide association studies identifies 8 novel loci involved in shape variation of human head hair.	0	11	16763	1	4.902	Hair shape
human molecular genetics	27354352	2016	Genome-wide association study in East Asians identifies two novel breast cancer susceptibility loci.	2	8	13905	0	5.34	Breast cancer
human molecular genetics	25082827	2014	A genome-wide association study identifies a novel locus at 6q22.1 associated with ulcerative colitis.	11	9	28694	0	6.393	Ulcerative colitis
human molecular genetics	25637523	2015	ARHGEF12 influences the risk of glaucoma by increasing intraocular pressure.	7	48	8015	0	5.985	Intraocular pressure
human molecular genetics	21824976	2011	A genome-wide association study of bladder cancer identifies a new susceptibility locus within SLC14A1, a urea transporter gene on chromosome 18q12.3.	2	1	10577	0	7.636	Bladder cancer
human molecular genetics	20876614	2010	A genome-wide association study reveals susceptibility variants for non-small cell lung cancer in the Korean population.	2	3	2162	0	8.058	Non-small cell lung cancer
human molecular genetics	27702941	2016	Genome-wide association study of caffeine metabolites provides new insights to caffeine metabolism and dietary caffeine-consumption behavior.	0	0	3562	98	5.34	Caffeine metabolism (plasma 1,3,7-trimethyluric acid level)
human molecular genetics	29771307	2018	Assessment of rosacea symptom severity by genome-wide association study and expression analysis highlights immuno-inflammatory and skin pigmentation genes.	12	98	73265	1	4.902	Rosacea symptom severity
human molecular genetics	21044949	2010	ELF1 is associated with systemic lupus erythematosus in Asian populations.	13	1	1772	0	8.058	Systemic lupus erythematosus
human molecular genetics	23740937	2013	A systemic sclerosis and systemic lupus erythematosus pan-meta-GWAS reveals new shared susceptibility loci.	13	20	10911	0	6.677	Systemic lupus erythematosus and Systemic sclerosis
human molecular genetics	23263863	2012	GWAS of blood cell traits identifies novel associated loci and epistatic interactions in Caucasian and African-American children.	0	12	14177	0	7.692	Hematology traits
human molecular genetics	19414484	2009	Genome-wide association meta-analysis for total serum bilirubin levels.	0	8	9464	1	7.386	Bilirubin levels
human molecular genetics	19570815	2009	A genome-wide association study of northwestern Europeans involves the C-type natriuretic peptide signaling pathway in the etiology of human height variation.	0	5	10074	0	7.386	Height
human molecular genetics	22922229	2012	Seven newly identified loci for autoimmune thyroid disease.	4	11	12097	0	7.692	Autoimmune thyroid diseases (Graves disease or Hashimoto's thyroiditis)
human molecular genetics	23962720	2013	A genome-wide association study and biological pathway analysis of epilepsy prognosis in a prospective cohort of newly treated epilepsy.	6	7	889	2	6.677	Epilepsy (remission after treatment)
human molecular genetics	22694956	2012	Genome-wide association study of age-related macular degeneration identifies associated variants in the TNXB-FKBPL-NOTCH4 region of chromosome 6p21.3.	7	6	3092	0	7.692	Age-related macular degeneration
human molecular genetics	20189936	2010	A genome-wide association study in 19 633 Japanese subjects identified LHX3-QSOX2 and IGF1 as adult height loci.	0	25	19633	0	8.058	Height
human molecular genetics	21764829	2011	A genome-wide association study of hepatitis B vaccine response in an Indonesian population reveals multiple independent risk variants in the HLA region.	1	3	1683	0	7.636	Hepatitis B vaccine response
human molecular genetics	22532574	2012	Identification of a novel percent mammographic density locus at 12q24.	0	1	1241	0	7.692	Percent mammographic density
human molecular genetics	22791750	2012	Genome-wide association study identifies novel loci association with fasting insulin and insulin resistance in African Americans.	0	6	927	0	7.692	Insulin-related traits
human molecular genetics	28011712	2016	Genome-wide association study of Parkinson's disease in East Asians.	6	4	14006	1	5.34	Parkinson's disease
human molecular genetics	26962152	2016	Genome-wide association study of biologically informed periodontal complex traits offers novel insights into the genetic basis of periodontal disease.	11	12	975	0	5.34	Periodontal disease-related phenotypes
human molecular genetics	28087736	2017	Imputation of orofacial clefting data identifies novel risk loci and sheds light on the genetic background of cleft lip Ã‚Â± cleft palate and cleft palate only.	17	0	550	0	4.902	Cleft palate
human molecular genetics	21505071	2011	A genome-wide association study reveals association between common variants in an intergenic region of 4q25 and high-grade myopia in the Chinese Han population.	7	2	437	0	7.636	Myopia (pathological)
human molecular genetics	23900074	2013	A genome-wide association scan (GWAS) for mean telomere length within the COGS project: identified loci show little association with hormone-related cancer risk.	0	1	2240	0	6.677	Telomere length
human molecular genetics	25281661	2014	Genome-wide association study identified SNP on 15q24 associated with bladder cancer risk in Japanese population.	2	1	6112	0	6.393	Bladder cancer
human molecular genetics	23372042	2013	A genome-wide association study of resistance to HIV infection in highly exposed uninfected individuals with hemophilia A.	1	0	1195	0	6.677	HIV-1 susceptibility
human molecular genetics	28334814	2017	Genome-wide association study identifies novel susceptible loci and highlights Wnt/beta-catenin pathway in the development of adolescent idiopathic scoliosis.	13	8	3560	0	4.902	Adolescent idiopathic scoliosis
human molecular genetics	20418489	2010	Genetic variants at 2q24 are associated with susceptibility to type 2 diabetes.	4	1	5643	0	8.058	Type 2 diabetes
human molecular genetics	22899653	2012	Influence of common genetic variation on lung cancer risk: meta-analysis of 14 900 cases and 29 485 controls.	2	1	44385	1	7.692	Lung cancer
human molecular genetics	22419738	2012	A genome-wide association study in the Japanese population confirms 9p21 and 14q23 as susceptibility loci for primary open angle glaucoma.	7	3	7993	0	7.692	Glaucoma (primary open-angle)
human molecular genetics	27702942	2016	Trans-ethnic meta-analysis of genome-wide association studies for Hirschsprung disease.	17	7	1698	0	5.34	Hirschsprung disease
human molecular genetics	26965164	2016	A genome-wide association study of congenital cardiovascular left-sided lesions shows association with a locus on chromosome 20.	9	2	3268	0	5.34	Congenital left-sided heart lesions
human molecular genetics	25080503	2014	Meta-analysis of genome-wide association studies identifies two loci associated with circulating osteoprotegerin levels.	0	4	10336	0	6.393	Osteoprotegerin levels
human molecular genetics	25060954	2014	Salt-inducible kinase 3, SIK3, is a new gene associated with hearing.	0	5	4939	2	6.393	Hearing function
human molecular genetics	27005419	2016	Genome wide association study identifies two loci associated with cadmium in erythrocytes among never-smokers.	0	5	4432	0	5.34	Erythrocyte cadmium concentration
human molecular genetics	24430505	2014	Genetic determinants of heel bone properties: genome-wide association meta-analysis and replication in the GEFOS/GENOMOS consortium.	0	8	14260	0	6.393	Bone properties (heel)
human molecular genetics	20705733	2010	Common variants in the calcium-sensing receptor gene are associated with total serum calcium levels.	0	10	20611	0	8.058	Calcium levels
human molecular genetics	23669352	2013	Genome-wide analysis of BMI in adolescents and young adults reveals additional insight into the effects of genetic loci over the life course.	0	14	13627	0	6.677	Body mass index
human molecular genetics	21044948	2010	Dissection of the genetics of Parkinson's disease identifies an additional association 5' of SNCA and multiple associated haplotypes at 17q21.	6	3	6880	1	8.058	Parkinson's disease
human molecular genetics	25628336	2015	Genetic variants associated with motion sickness point to roles for inner ear development, neurological processes and glucose homeostasis.	19	35	80494	25	5.985	Motion sickness
human molecular genetics	21051773	2010	PCSK6 is associated with handedness in individuals with dyslexia.	5	1	192	2	8.058	Handedness in dyslexia
human molecular genetics	27412012	2016	A genome-wide association meta-analysis on apolipoprotein A-IV concentrations.	0	4	13813	0	5.34	Apolipoprotein A-IV levels
human molecular genetics	23966204	2013	GWAS of human bitter taste perception identifies new loci and reveals additional complexity of bitter taste genetics.	0	3	503	0	6.677	Bitter taste perception
human molecular genetics	19578179	2009	A genome-wide association study of acenocoumarol maintenance dosage.	9	4	1451	0	7.386	Acenocoumarol maintenance dosage
human molecular genetics	22494929	2012	Meta-analysis of two genome-wide association studies identifies four genetic loci associated with thyroid function.	0	4	3736	0	7.692	Thyroid function
human molecular genetics	19744961	2009	Genome-wide significant predictors of metabolites in the one-carbon metabolism pathway.	0	9	4763	0	7.386	Folate pathway vitamin levels
human molecular genetics	22286170	2012	The combination of a genome-wide association study of lymphocyte count and analysis of gene expression data reveals novel asthma candidate genes.	0	2	462	0	7.692	Lymphocyte counts
human molecular genetics	25138779	2014	Genome-wide association study of maternal and inherited effects on left-sided cardiac malformations.	9	3	377	0	6.393	Congenital left-sided heart lesions
human molecular genetics	22080838	2011	A genome-wide association study of COPD identifies a susceptibility locus on chromosome 19q13.	10	4	5421	0	7.636	Chronic obstructive pulmonary disease
human molecular genetics	21478494	2011	Genome-wide association study identifies nidogen 1 (NID1) as a susceptibility locus to cutaneous nevi and melanoma risk.	2	3	9136	0	7.636	Cutaneous nevi
human molecular genetics	25027321	2014	Genome-wide association and admixture analysis of glaucoma in the Women's Health Initiative.	7	8	10961	0	6.393	Glaucoma
human molecular genetics	22949513	2012	Genome-wide association analysis of genetic generalized epilepsies implicates susceptibility loci at 1q43, 2p16.1, 2q22.3 and 17q21.32.	6	10	3988	0	7.692	Epilepsy (generalized)
human molecular genetics	24403052	2014	Germline sequence variants in TGM3 and RGS22 confer risk of basal cell carcinoma.	2	11	113616	0	6.393	Basal cell carcinoma
human molecular genetics	28334899	2017	Association analyses of East Asian individuals and trans-ancestry analyses with European individuals reveal new loci associated with cholesterol and triglyceride levels.	0	90	222097	0	4.902	HDL cholesterol levels
human molecular genetics	23620144	2013	Genome-wide scan of job-related exhaustion with three replication studies implicate a susceptibility variant at the UST gene locus.	19	1	1256	0	6.677	Job-related exhaustion
human molecular genetics	25249183	2014	Genome-wide association study in Chinese identifies novel loci for blood pressure and hypertension.	0	14	11816	0	6.393	Diastolic blood pressure
human molecular genetics	24951543	2014	Meta-analysis of genome-wide association studies in multiethnic Asians identifies two loci for age-related nuclear cataract.	7	15	7140	0	6.393	Age-related nuclear cataracts
human molecular genetics	27402877	2016	Identification of genetic modifiers of age-at-onset for familial Parkinson's disease.	6	0	1985	1	5.34	Parkinson's disease (age of onset)
human molecular genetics	21659334	2011	Genome-wide association study identified ITPA/DDRGK1 variants reflecting thrombocytopenia in pegylated interferon and ribavirin therapy for chronic hepatitis C.	1	4	303	1	7.636	Response to hepatitis C treatment
human molecular genetics	25575512	2015	Evidence for several independent genetic variants affecting lipoprotein (a) cholesterol levels.	0	15	1376	0	5.985	Lipoprotein (a) - cholesterol levels
human molecular genetics	21378095	2011	Association of genetic variation with systolic and diastolic blood pressure among African Americans: the Candidate Gene Association Resource study.	0	0	7473	0	7.636	Blood pressure
human molecular genetics	28011710	2016	Identification of novel loci affecting circulating chromogranins and related peptides.	0	5	1807	0	5.34	Circulating chromogranin peptide levels
human molecular genetics	27559109	2016	A genome-wide association meta-analysis of diarrhoeal disease in young children identifies FUT2 locus and provides plausible biological pathways.	16	1	5758	2	5.34	diarrhoeal disease at age 1
human molecular genetics	19010793	2008	Genome-wide association analysis of susceptibility and clinical phenotype in multiple sclerosis.	6	4	1674	0	7.249	Brain lesion load
human molecular genetics	25877299	2015	Two new loci and gene sets related to sex determination and cancer progression are associated with susceptibility to testicular germ cell tumor.	2	8	8013	0	5.985	Testicular germ cell tumor
human molecular genetics	20418485	2010	Genome-wide association study of circulating vitamin D levels.	0	3	4501	1	8.058	Vitamin D levels
human molecular genetics	20570966	2010	Fucosyltransferase 2 (FUT2) non-secretor status is associated with Crohn's disease.	11	7	4100	0	8.058	Crohn's disease
human molecular genetics	28031287	2016	Genome-wide quantitative trait loci mapping of the human cerebrospinal fluid proteome.	0	65	133	0	5.34	Cerebrospinal fluid biomarker levels
human molecular genetics	27329760	2016	Genome-wide association study of 40,000 individuals identifies two novel loci associated with bipolar disorder.	5	6	34950	0	5.34	Bipolar disorder
human molecular genetics	23307926	2013	A genome-wide association study of early menopause and the combined impact of identified variants.	0	8	17091	0	6.677	Menopause (age at onset)
human molecular genetics	26041818	2015	A trans-ethnic genome-wide association study identifies gender-specific loci influencing pediatric aBMD and BMC at the distal radius.	0	2	1371	5	5.985	Pediatric areal bone mineral density (radius)
human molecular genetics	24234648	2013	No evidence for shared genetic basis of common variants in multiple sclerosis and amyotrophic lateral sclerosis.	6	1	19880	1	6.677	Multiple sclerosis or amyotrophic lateral sclerosis
human molecular genetics	19419973	2009	Common variants in the SLCO1B3 locus are associated with bilirubin levels and unconjugated hyperbilirubinemia.	0	3	4300	0	7.386	Bilirubin levels
human molecular genetics	25820613	2015	Genome-wide association study of blood lead shows multiple associations near ALAD.	0	15	5433	0	5.985	Lead levels in blood
human molecular genetics	19304780	2009	Genome-wide scan identifies CDH13 as a novel susceptibility locus contributing to blood pressure determination in two European populations.	9	1	954	0	7.386	Hypertension
human molecular genetics	24256812	2013	A genome-wide association meta-analysis identifies a novel locus at 17q11.2 associated with sporadic amyotrophic lateral sclerosis.	6	4	13225	8	6.677	Amyotrophic lateral sclerosis (sporadic)
human molecular genetics	28934396	2017	Evaluation of shared genetic aetiology between osteoarthritis and bone mineral density identifies SMAD3 as a novel osteoarthritis risk locus.	0	0	46961	0	4.902	Hip osteoarthritis or femoral neck bone mineral density
human molecular genetics	23886662	2013	A genome-wide association study of atopic dermatitis identifies loci with overlapping effects on asthma and psoriasis.	12	4	5617	0	6.677	Atopic dermatitis
human molecular genetics	23065704	2012	A meta-analysis of genome-wide association studies to identify prostate cancer susceptibility loci associated with aggressive and non-aggressive disease.	2	4	22548	18	7.692	Prostate cancer
human molecular genetics	21149283	2010	Novel association to the proprotein convertase PCSK7 gene locus revealed by analysing soluble transferrin receptor (sTfR) levels.	0	5	6616	0	8.058	Iron status biomarkers
human molecular genetics	20147318	2010	Genetic variants in ABO blood group region, plasma soluble E-selectin levels and risk of type 2 diabetes.	0	1	1007	0	8.058	E-selectin levels
human molecular genetics	22210626	2011	Genome-wide association study in multiple human prion diseases suggests genetic risk factors additional to PRNP.	1	11	7872	2	7.636	Prion diseases
human molecular genetics	21084426	2010	Genome-wide association study confirms BST1 and suggests a locus on 12q24 as the risk loci for Parkinson's disease in the European population.	6	3	3023	0	8.058	Parkinson's disease
human molecular genetics	23760081	2013	A genome-wide association study identified new variants associated with the risk of chronic hepatitis B.	1	6	1400	0	6.677	Chronic hepatitis B infection
human molecular genetics	22843504	2012	Individual common variants exert weak effects on the risk for autism spectrum disorders.	5	4	2835	6	7.692	Autism
human molecular genetics	23446634	2013	Genome-wide association analysis of red blood cell traits in African Americans: the COGENT Network.	0	15	16485	0	6.677	Red blood cell traits
human molecular genetics	27149984	2016	Genome-wide association study of serum coenzyme Q10 levels identifies susceptibility loci linked to neuronal diseases.	0	25	1300	1	5.34	Coenzyme Q10 levels
human molecular genetics	28334935	2017	Genome-wide association study of iron traits and relation to diabetes in the Hispanic Community Health Study/Study of Latinos (HCHS/SOL): potential genomic intersection of iron and glucose regulation?	0	11	12375	0	4.902	Iron status biomarkers (ferritin levels)
human molecular genetics	24842889	2014	Genome-wide mapping of IBD segments in an Ashkenazi PD cohort identifies associated haplotypes.	6	4	3741	0	6.393	Parkinson's disease
human molecular genetics	20395239	2010	Genome-wide association identifies ATOH7 as a major gene determining human optic disc size.	0	9	2034	0	8.058	Optic nerve measurement (cup area)
human molecular genetics	21729881	2011	Genome-wide association study identifies common variants associated with circulating vitamin E levels.	0	3	4014	0	7.636	Vitamin E levels
human molecular genetics	20675712	2010	The perception of quinine taste intensity is associated with common genetic variants in a bitter receptor cluster on chromosome 12.	0	1	1457	0	8.058	Bitter taste response
human molecular genetics	23001564	2012	Genome-wide meta-analysis points to CTC1 and ZNF676 as genes regulating telomere homeostasis in humans.	0	4	9190	0	7.692	Telomere length
human molecular genetics	21750109	2011	European genome-wide association study identifies SLC14A1 as a new urinary bladder cancer susceptibility gene.	2	1	43837	0	7.636	Bladder cancer
human molecular genetics	21768215	2011	Genome-wide association study for serum urate concentrations and gout among African Americans identifies genomic risk loci and a novel URAT1 loss-of-function allele.	0	5	8651	0	7.636	Urate levels
human molecular genetics	21878437	2011	Genome-wide association study of circulating retinol levels.	0	2	5006	0	7.636	Retinol levels
human molecular genetics	23945395	2013	Genome-wide association study identifies three novel loci for type 2 diabetes.	4	16	26805	0	6.677	Type 2 diabetes
human molecular genetics	24163127	2013	Genome-wide association study identifies multiple loci associated with bladder cancer risk.	2	7	18729	0	6.677	Bladder cancer
human molecular genetics	27008869	2016	GWAS meta-analysis of 16 852 women identifies new susceptibility locus for endometrial cancer.	2	4	16852	0	5.34	Endometrial cancer
human molecular genetics	23599027	2013	Genome-wide association study of age at menarche in African-American women.	0	15	18089	1	6.677	Menarche (age at onset)
human molecular genetics	17158188	2006	Novel genes identified in a high-density genome wide association study for nicotine dependence.	5	2	948	0	8.099	Nicotine dependence
human molecular genetics	29617998	2018	Genome-Wide Association Analyses Identify New Loci Influencing Intraocular Pressure.	0	320	115486	0	4.902	Intraocular pressure
human molecular genetics	21106707	2010	A genetic variant near the PMAIP1/Noxa gene is associated with increased bleomycin sensitivity.	2	3	673	0	8.058	Response to bleomycin (chromatid breaks)
human molecular genetics	23297363	2013	Genome-wide association study identifies loci on 12q24 and 13q32 associated with tetralogy of Fallot.	17	6	5994	1	6.677	Tetralogy of Fallot
human molecular genetics	24282030	2013	A genome-wide association study identifies polymorphisms in the HLA-DR region associated with non-response to hepatitis B vaccination in Chinese Han populations.	1	2	185	0	6.677	Hepatitis B vaccine response
human molecular genetics	25035420	2014	Identification of three novel genetic variations associated with electrocardiographic traits (QRS duration and PR interval) in East Asians.	0	5	6085	0	6.393	PR interval
human molecular genetics	24770850	2014	Genome-wide association study of sexual maturation in males and females highlights a role for body mass and menarche loci in male puberty.	0	2	9916	0	6.393	Puberty onset
human molecular genetics	23459936	2013	Exploring the genetic basis of chronic periodontitis: a genome-wide association study.	11	3	4504	1	6.677	Periodontitis
human molecular genetics	28334792	2017	GWAS identifies population-specific new regulatory variants in FUT6 associated with plasma B12 concentrations in Indians.	0	4	1001	0	4.902	Vitamin B12 levels
human molecular genetics	22021425	2011	Genome-wide association study of body height in African Americans: the Women's Health Initiative SNP Health Association Resource (SHARe).	0	8	8149	0	7.636	Height
human molecular genetics	29309628	2018	Genome-wide association study of offspring birth weight in 86Ã¢â‚¬â€°577 women identifies five novel loci and highlights maternal genetic effects that are independent of fetal genetics.	0	2	68258	0	4.902	Offspring birth weight
human molecular genetics	28199695	2017	GWAS of self-reported mosquito bite size, itch intensity and attractiveness to mosquitoes implicates immune-related predisposition loci.	0	98	84724	2	4.902	Itch intensity from mosquito bite
human molecular genetics	21551455	2011	A second independent locus within DMRT1 is associated with testicular germ cell tumor susceptibility.	2	2	1268	0	7.636	Testicular cancer
human molecular genetics	28449029	2017	A genome-wide association study identifies nucleotide variants at SIGLEC5 and DEFA1A3 as risk loci for periodontitis.	11	5	7687	3	4.902	Aggressive periodontitis
human molecular genetics	22180457	2011	A genome-wide association study identifies locus at 10q22 associated with clinical outcomes of adjuvant tamoxifen therapy for breast cancer patients in Japanese.	2	1	240	0	7.636	Response to tamoxifen in breast cancer
human molecular genetics	21908515	2011	Genome-wide association study identifies breast cancer risk variant at 10q21.2: results from the Asia Breast Cancer Consortium.	2	2	4128	0	7.636	Breast cancer
human molecular genetics	29547969	2018	A genome-wide association study of IgM antibody against phosphorylcholine: shared genetics and phenotypic relation to chronic lymphocytic leukemia.	2	1	3002	0	4.902	Immunoglobulin M against phosphorylcholine (IgM anti-PC) levels
human molecular genetics	29659830	2018	Genome-wide association study identifies nine novel loci for 2D:4D finger ratio, a putative retrospective biomarker of testosterone exposure in utero.	0	12	12586	0	4.902	Digit length ratio
human molecular genetics	25281659	2014	A novel common variant in DCST2 is associated with length in early life and height in adulthood.	0	6	28459	0	6.393	Birth length
human molecular genetics	22492993	2012	C-reactive protein (CRP) promoter polymorphisms influence circulating CRP levels in a genome-wide association study of African Americans.	0	1	837	0	7.692	C-reactive protein
human molecular genetics	23184150	2012	Common variation at 2q22.3 (ZEB2) influences the risk of renal cancer.	2	2	10781	1	7.692	Renal cell carcinoma
human molecular genetics	24105470	2013	A meta-analysis of genome-wide association studies for adiponectin levels in East Asians identifies a novel locus near WDR11-FGFR2.	0	10	7827	0	6.677	Adiponectin levels
human molecular genetics	21878436	2011	A genome-wide association study identifies a region at chromosome 12 as a potential susceptibility locus for restenosis after percutaneous coronary intervention.	9	1	866	0	7.636	Coronary restenosis
human molecular genetics	21862451	2011	GWAS of butyrylcholinesterase activity identifies four novel loci, independent effects within BCHE and secondary associations with metabolic risk factors.	0	3	6879	0	7.636	Butyrylcholinesterase levels
human molecular genetics	22936694	2012	Genome-wide association study identifies a new locus JMJD1C at 10q21 that may influence serum androgen levels in men.	0	6	3225	0	7.692	Androgen levels
human molecular genetics	24676358	2014	IgA measurements in over 12 000 Swedish twins reveal sex differential heritability and regulatory locus near CD30L.	0	1	9617	0	6.393	Serum IgA levels
human molecular genetics	23474815	2013	Meta-analysis of genome-wide association studies in five cohorts reveals common variants in RBFOX1, a regulator of tissue-specific splicing, associated with refractive error.	7	1	7280	0	6.677	Refractive error
human molecular genetics	25027320	2014	SUCLG2 identified as both a determinator of CSF AÃŽÂ²1-42 levels and an attenuator of cognitive decline in Alzheimer's disease.	6	2	363	0	6.393	Cerebrospinal AB1-42 levels in Alzheimer's disease dementia
human molecular genetics	28158719	2017	Genome-wide association of white blood cell counts in Hispanic/Latino Americans: the Hispanic Community Health Study/Study of Latinos.	0	5	11809	0	4.902	White blood cell count
human molecular genetics	28472463	2017	Genome-wide association study meta-analysis for quantitative ultrasound parameters of bone identifies five novel loci for broadband ultrasound attenuation.	0	28	16627	0	4.902	Bone ultrasound measurement (broadband ultrasound attenuation)
human molecular genetics	26604143	2015	Genome-wide association analysis identifies three new susceptibility loci for childhood body mass index.	0	39	34744	11	5.985	Childhood body mass index
human molecular genetics	21896673	2011	Genome-wide association study of HPV seropositivity.	1	1	4811	0	7.636	HPV seropositivity
human molecular genetics	21989058	2011	Association of 8q22.3 locus in Chinese Han with idiopathic premature ovarian failure (POF).	4	1	1286	0	7.636	Premature ovarian failure
human molecular genetics	23449627	2013	Genome-wide association and longitudinal analyses reveal genetic loci linking pubertal height growth, pubertal timing and childhood adiposity.	0	14	10799	2	6.677	Pubertal anthropometrics
human molecular genetics	24957906	2014	A genome-wide association study identifies a functional ERAP2 haplotype associated with birdshot chorioretinopathy.	7	3	810	0	6.393	Birdshot chorioretinopathy
human molecular genetics	25429064	2014	Meta-analysis of genome-wide association studies of adult height in East Asians identifies 17 novel loci.	0	125	36227	0	6.393	Height
human molecular genetics	22843499	2012	Genome-wide meta-analysis of common variant differences between men and women.	0	0	114863	0	7.692	Sex ratio at birth
human molecular genetics	19734545	2009	A genome-wide study of common SNPs and CNVs in cognitive performance in the CANTAB.	0	59	1295	0	7.386	Cognitive performance
human molecular genetics	23933737	2013	Genome-wide association study identifies ZFHX1B as a susceptibility locus for severe myopia.	7	2	5030	0	6.677	Myopia (severe)
human mutation	23281178	2013	A genome-wide assessment of variability in human serum metabolism.	0	9	402	1	5.122	Metabolite levels
human mutation	22290723	2012	Association of glycosylated hemoglobin with the gene encoding CDKAL1 in the Korean Association Resource (KARE) study.	0	1	4275	0	5.213	Glycated hemoglobin levels
human mutation	22065538	2011	CDH13 gene coding T-cadherin influences variations in plasma adiponectin levels in the Japanese population.	0	1	3310	0	5.686	Adiponectin levels
human reproduction	22116950	2011	Genetic variants and environmental factors associated with hormonal markers of ovarian reserve in Caucasian and African American women.	0	7	432	3	4.475	Ovarian reserve
human reproduction	28333195	2017	Genome-wide genetic analyses highlight mitogen-activated protein kinase (MAPK) signaling in the pathogenesis of endometriosis.	14	10	8424	0	4.99	Deep ovarian and/or rectovaginal disease with dense adhesions
human reproduction	26732621	2016	Genetic evidence that lower circulating FSH levels lengthen menstrual cycle, increase age at menopause and impact female reproductive health.	0	2	9534	0	5.02	Length of menstrual cycle
human reproduction	23592221	2013	Shared genetic factors for age at natural menopause in Iranian and European women.	0	0	352	0	4.585	Menopause (age at onset)
human reproduction	26209787	2015	Pathway analysis supports association of nonsyndromic cryptorchidism with genetic loci linked to cytoskeleton-dependent functions.	17	0	3562	0	4.621	Cryptorchidism
human reproduction	25574032	2015	Genome-wide association study identified new susceptibility loci for polycystic ovary syndrome.	4	3	1922	0	4.621	Polycystic ovary syndrome
human reproduction	19508998	2009	Genome-wide association study in premature ovarian failure patients suggests ADAMTS19 as a possible candidate gene.	4	0	334	0	3.859	Premature ovarian failure
immunogenetics	27142222	2016	Novel genetic risk factors for asthma in African American children: Precision Medicine and the SAGE II Study.	10	3	1227	52	2.092	Asthma (childhood onset)
inflammatory bowel diseases	23665963	2013	Multidimensional prognostic risk assessment identifies association between IL12B variation and surgery in Crohn's disease.	11	2	624	0	5.475	Crohn's disease (need for surgery)
inflammatory bowel diseases	24487271	2014	Clinical, serologic, and genetic factors associated with pyoderma gangrenosum and erythema nodosum in inflammatory bowel disease patients.	11	5	5756	0	4.464	Erythema nodosum in inflammatory bowel disease
inflammatory bowel diseases	23511034	2013	Genome-wide association study of ulcerative colitis in Koreans suggests extensive overlapping of genetic susceptibility with Caucasians.	11	7	1127	0	5.475	Ulcerative colitis
inflammatory bowel diseases	26891255	2016	HLA-C*01 is a Risk Factor for Crohn's Disease.	11	5	2644	0	4.525	Crohn's disease
inflammatory bowel diseases	20848476	2010	Genetic predictors of medically refractory ulcerative colitis.	11	10	3462	0	4.613	Ulcerative colitis
inflammatory bowel diseases	29562276	2018	Enhanced Contribution of HLA in Pediatric Onset Ulcerative Colitis.	11	4	2565	0	4.347	Childhood onset ulcerative colitis
inflammatory bowel diseases	20014019	2010	Genome wide association (GWA) predictors of anti-TNFalpha therapeutic responsiveness in pediatric inflammatory bowel disease.	11	4	94	0	4.613	Response to anti-TNF alpha therapy in inflammatory bowel disease
international journal of cancer	25353672	2014	Genome wide association study identifies a novel putative mammographic density locus at 1q12-q21.	0	5	478	0	5.085	Mammographic density
international journal of cancer	28470677	2017	Genetic polymorphisms associated with pancreatic cancer survival: a genome-wide association study.	2	61	868	0	7.36	Survival in pancreatic cancer
international journal of cancer	29210060	2017	Genome-wide association study identifies the GLDC/IL33 locus associated with survival of osteosarcoma patients.	2	9	523	0	7.36	Overall survival in osteosarcoma
international journal of cancer	28177523	2017	Association between genetic variation within vitamin D receptor-DNA binding sites and risk of basal cell carcinoma.	2	2	304241	0	7.36	Basal cell carcinoma
international journal of cancer	28960316	2017	Genome-wide association study and meta-analysis in Northern European populations replicate multiple colorectal cancer risk loci.	2	5	15783	0	7.36	Colorectal cancer
international journal of cancer	28295283	2017	Novel colon cancer susceptibility variants identified from a genome-wide association study in African Americans.	2	2	6154	0	7.36	Colon cancer
international journal of cancer	27347659	2016	A comprehensive genome-wide analysis of melanoma Breslow thickness identifies interaction between CDC42 and SCIN genetic variants.	2	0	966	0	6.513	Breslow thickness in cutaneous melanoma
international journal of cancer	18729187	2008	A polygenic model with common variants may predict lung adenocarcinoma risk in humans.	2	0	1004	0	4.734	Lung adenocarcinoma
international journal of cancer	24448986	2014	Genome-wide association study identifies a new SMAD7 risk variant associated with colorectal cancer risk in East Asians.	2	1	4415	0	5.085	Colorectal cancer
international journal of cardiology	28108127	2017	Genome-wide association study in takotsubo syndrome - Preliminary results and future directions.	9	5	571	1	4.034	Takotsubo syndrome
international journal of eating disorders	23568457	2013	Genetic variants associated with disordered eating.	5	15	2524	0	3.033	Anorexia nervosa
international journal of epidemiology	25953783	2015	A genome-wide association study of body mass index across early life and childhood.	0	9	9377	0	7.522	Body mass index
international journal of genomics	28840121	2017	A Pilot Genome-Wide Association Study in Postmenopausal Mexican-Mestizo Women Implicates the RMND1/CCDC170 Locus Is Associated with Bone Mineral Density.	0	0	411	0	1.904	Femoral neck bone geometry
international journal of immunogenetics	22788528	2012	Genetic associations with C-reactive protein level and white blood cell count in the KARE study.	0	9	8722	0	1.355	C-reactive protein and white blood cell count
international journal of obesity	29899525	2018	Genome-wide association study of habitual physical activity in over 377,000 UK Biobank participants identifies multiple variants including CADM2 and APOE.	0	5	91084	0	5.151	Accelerometer-based physical activity measurement (average acceleration)
international journal of obesity	28990592	2017	Maternal and fetal genetic contribution to gestational weight gain.	0	0	7704	0	5.151	Early gestation weight gain (maternal effect)
international journal of obesity	26480920	2015	Genome-wide association studies suggest sex-specific loci associated with abdominal and visceral fat.	0	0	2513	0	5.337	Subcutaneous adipose tissue
international journal of obesity	22907691	2012	Genetic variation in the vaspin gene affects circulating serum vaspin concentrations.	0	1	826	0	5.221	Vaspin levels
international journal of obesity	21544081	2011	Replication of 13 obesity loci among Singaporean Chinese, Malay and Asian-Indian populations.	4	1	10391	0	4.691	Obesity
international journal of obesity	26278006	2015	A novel interaction between the FLJ33534 locus and smoking in obesity: a genome-wide study of 14Ã¢â‚¬â€°131 Pakistani adults.	0	1	14131	0	5.337	Body mass index variance
international journal of paediatric dentistry	29057527	2017	Exploring the genomic basis of early childhood caries: a pilot study.	11	0	212	0	1.383	Early childhood caries
international journal of psychophysiology	27671502	2016	Genome-wide association study of working memory brain activation.	0	0	679	0	2.582	Brain activation in response to working memory task
international journal of psychophysiology	28040410	2016	A genome wide association study of fast beta EEG in families of European ancestry.	0	5	1681	0	2.582	Fast beta electroencephalogram
international journal of radiation oncology biology physics	23021708	2012	A 2-stage genome-wide association study to identify single nucleotide polymorphisms associated with development of erectile dysfunction following radiation therapy for prostate cancer.	2	0	235	0	4.524	Erectile dysfunction and prostate cancer treatment
international journal of radiation oncology biology physics	20932654	2010	Genome-wide association study to identify single nucleotide polymorphisms (SNPs) associated with the development of erectile dysfunction in African-American men after radiotherapy for prostate cancer.	2	23	79	0	4.503	Erectile dysfunction and prostate cancer treatment
international journal of rheumatic diseases	28512992	2017	Association of CD8+ T-cells with bone erosion in patients with rheumatoid arthritis.	13	2	711	0	2.423	Bone erosion in rheumatoid arthritis
international journal of sports medicine	29534260	2018	Two Genetic Variants Associated with Plantar Fascial Disorders.	13	2	102508	0	2.453	Plantar fascial disorders
investigative ophthalmology & visual science	23322567	2013	Identification of a candidate gene for astigmatism.	7	17	22100	0	3.661	Corneal astigmatism
investigative ophthalmology & visual science	25813999	2015	Identification of a Novel Mucin Gene HCG22 Associated With Steroid-Induced Ocular Hypertension.	7	1	64	0	3.427	Change in intraocular pressure in response to steroid treatment (triamcinolone acetonide)
investigative ophthalmology & visual science	22661486	2012	Genome-wide analysis of central corneal thickness in primary open-angle glaucoma cases in the NEIGHBOR and GLAUGEN consortia.	0	0	1117	0	3.441	Central corneal thickness
investigative ophthalmology & visual science	27304844	2016	Association of Polymorphisms in MACRO Domain Containing 2 With Thyroid-Associated Orbitopathy.	4	1	412	0	3.303	Thyroid-associated orbitopathy in graves' disease
investigative ophthalmology & visual science	28813576	2017	Joint Analysis of Nuclear and Mitochondrial Variants in Age-Related Macular Degeneration Identifies Novel Loci TRPM1 and ABHD2/RLBP1.	7	2	33976	0	3.388	Advanced age-related macular degeneration
investigative ophthalmology & visual science	29847655	2018	Family-Based Genome-Wide Association Study of South Indian Pedigrees Supports WNT7B as a Central Corneal Thickness Locus.	0	1	210	0	3.388	Central corneal thickness
investigative ophthalmology & visual science	22969067	2012	Genetic variants near PDGFRA are associated with corneal curvature in Australians.	0	10	2801	0	3.441	Corneal curvature
investigative ophthalmology & visual science	22003120	2011	Association of polymorphisms in the hepatocyte growth factor gene promoter with keratoconus.	0	0	3781	0	3.597	Corneal structure
investigative ophthalmology & visual science	23493294	2013	A genome-wide association study of central corneal thickness in Latinos.	0	2	1644	0	3.661	Central corneal thickness
jama-journal of the american medical association	19584346	2009	Genetic variants associated with cardiac structure and function: a meta-analysis and replication of genome-wide association data.	0	6	12612	0	28.899	Aortic root size
jama-journal of the american medical association	23571587	2013	Variants in the ATP-binding cassette transporter (ABCA7), apolipoprotein E ÃÂµ4,and the risk of late-onset Alzheimer disease in African Americans.	6	2	5896	16	30.387	Alzheimer's disease (late onset)
jama-journal of the american medical association	25710658	2015	Association of an inherited genetic variant with vincristine-related peripheral neuropathy in children with acute lymphoblastic leukemia.	2	5	321	22	37.684	Vincristine-induced peripheral neuropathy in acute lymphoblastic leukemia
jama-journal of the american medical association	19706858	2009	Association of cytochrome P450 2C19 genotype with the antiplatelet effect and clinical efficacy of clopidogrel therapy.	9	1	429	1	28.899	Response to clopidogrel therapy
jama-journal of the american medical association	23989729	2013	Plasma lipids, genetic variants near APOA1, and the risk of infantile hypertrophic pyloric stenosis.	9	4	3372	2	30.387	Infantile hypertrophic pyloric stenosis
jama-journal of the american medical association	19567438	2009	Genetic Loci associated with C-reactive protein levels and risk of coronary heart disease.	0	5	17967	1	28.899	C-reactive protein
jama-journal of the american medical association	23652523	2013	Identification of genetic loci associated with Helicobacter pylori serologic status.	1	2	10485	3	30.387	Helicobacter pylori serologic status
jama-journal of the american medical association	23982368	2013	Association between a genetic variant related to glutamic acid metabolism and coronary heart disease in individuals with type 2 diabetes.	9	1	2310	20	30.387	Cardiovascular heart disease in diabetics
jama-journal of the american medical association	25096692	2014	Genetic variants associated with phenytoin-related severe cutaneous adverse reactions.	19	0	472	3	35.289	Phenytoin-induced severe cutaneous adverse reactions
jama-journal of the american medical association	25781442	2015	Association of aspirin and NSAID use with risk of colorectal cancer according to genetic variants.	2	2	17187	53	37.684	Colorectal cancer (aspirin and/or NSAID use interaction)
jama-journal of the american medical association	19176441	2009	Genome-wide interrogation of germline genetic variation associated with treatment response in childhood acute lymphoblastic leukemia.	2	12	487	1	28.899	Response to treatment for acute lymphoblastic leukemia
jama-journal of the american medical association	20460622	2010	Genome-wide analysis of genetic loci associated with Alzheimer disease.	6	1	25610	2	30.011	Alzheimer's disease
jama neurology	25643325	2015	A genome-wide association study of myasthenia gravis.	6	3	2949	0	8.23	Myasthenia gravis
jama neurology	23836404	2013	Genetic susceptibility for Alzheimer disease neuritic plaque pathology.	6	0	651	1	0	Alzheimer's disease (neuritic plaque pathology)
jama neurology	27244217	2016	Association of a Locus in the CAMTA1 Gene With Survival in Patients With Sporadic Amyotrophic Lateral Sclerosis.	6	6	4256	2	10.029	Survival in sporadic amyotrophic lateral sclerosis
jama psychiatry	29121268	2017	Association of Polygenic Score for Schizophrenia and HLA Antigen and Inflammation Genes With Response to Lithium in Bipolar Affective Disorder: A Genome-Wide Association Study.	5	8	25097430	6	16.642	Bipolar disorder lithium response (categorical) or schizophrenia
jama psychiatry	25993607	2015	Meta-analysis of Genome-wide Association Studies for Neuroticism, and the Polygenic Association With Major Depressive Disorder.	0	12	63661	0	14.417	Neuroticism
jama psychiatry	29071344	2017	Genetic Risk Variants Associated With Comorbid Alcohol Dependence and Major Depression.	5	47	4659	4	16.642	Major depression and alcohol dependence
jama psychiatry	28979981	2017	Genome-Wide Association Studies of a Broad Spectrum of Antisocial Behavior.	5	0	14980	8	16.642	Antisocial behavior
jama psychiatry	27028160	2016	Genome-wide Association Study of Cannabis Dependence Severity, Novel Risk Variants, and Shared Genetic Risks.	5	30	14754	25	15.307	Cannabis dependence symptom count
jama psychiatry	23894747	2013	A comprehensive family-based replication study of schizophrenia genes.	5	14	21953	0	0	Schizophrenia
jama psychiatry	28746715	2017	Identification of Genetic Loci Jointly Influencing Schizophrenia Risk and the Cognitive Traits of Verbal-Numerical Reasoning, Reaction Time, and General Cognitive Function.	5	0	161594	1	16.642	Schizophrenia or general cognitive function (pleiotropy)
jama psychiatry	27167565	2016	Genome-wide Association Studies of Posttraumatic Stress Disorder in 2 Cohorts of US Army Soldiers.	5	1	7774	20	15.307	Post-traumatic stress disorder
journal of affective disorders	25827505	2015	Characteristics of Bipolar I patients grouped by externalizing disorders.	5	4	1268	0	3.57	Bipolar disorder
journal of affective disorders	24882193	2014	Bipolar disorder with comorbid binge eating history: a genome-wide association study implicates APOB.	5	2	1963	0	3.383	Binge eating behaviour and bipolar disorder
journal of affective disorders	22925353	2012	A genome-wide association study of seasonal pattern mania identifies NF1A as a possible susceptibility gene for bipolar disorder.	5	15	3625	0	3.295	Bipolar disorder
journal of affective disorders	26433762	2015	A genome-wide association study of bipolar disorder with comorbid eating disorder replicates the SOX2-OT region.	5	0	3376	0	3.57	Bipolar disorder
journal of affective disorders	27769005	2016	A genome wide association study suggests the association of muskelin with early onset bipolar disorder: Implications for a GABAergic epileptogenic neurogenesis model.	5	1	2411	0	3.432	Bipolar disorder (early onset)
journal of affective disorders	26114229	2015	Genome-wide association study of posttraumatic stress disorder in a cohort of Iraq-Afghanistan era veterans.	5	9	1708	0	3.57	Post-traumatic stress disorder
journal of affective disorders	25451450	2014	Genome wide association study identifies variants in NBEA associated with migraine in bipolar disorder.	5	0	1374	0	3.383	Migraine in bipolar disorder
journal of allergy and clinical immunology	25979521	2015	Genome-wide interaction study of gene-by-occupational exposure and effects on FEV1 levels.	0	7	12400	0	12.485	Forced expiratory volume in 1 second (occupational environmental exposures interaction)
journal of allergy and clinical immunology	23146381	2012	A meta-analysis of genome-wide association studies for serum total IgE in diverse study populations.	0	4	4292	0	12.047	IgE levels
journal of allergy and clinical immunology	23932459	2013	Genome-wide association study of lung function phenotypes in a founder population.	0	7	1144	0	11.248	Pulmonary function
journal of allergy and clinical immunology	24315451	2013	Fraction of exhaled nitric oxide values in childhood are associated with 17q11.2-q12 and 17q12-q21 variants.	0	25	8858	0	11.248	Fractional exhaled nitric oxide (childhood)
journal of allergy and clinical immunology	28927820	2017	A novel role for ciliary function in atopy: ADGRV1 and DNAH5 interactions.	10	2	1660	0	13.258	Atopy
journal of allergy and clinical immunology	26073756	2015	CTNNA3 and SEMA3D: Promising loci for asthma exacerbation identified through multiple genome-wide association studies.	10	0	581	0	12.485	Asthma exacerbations
journal of allergy and clinical immunology	25672763	2015	IKZF1, a new susceptibility gene for cold medicine-related Stevens-Johnson syndrome/toxic epidermal necrolysis with severe mucosal involvement.	12	1	808	0	12.485	Cold medicine-related Stevens-Johnson syndrome/toxic epidermal necrolysis (SJS/TEN) with severe mucosal involvement
journal of allergy and clinical immunology	21094521	2010	A genome-wide association study to identify genetic determinants of atopy in subjects from the United Kingdom.	10	0	3853	0	9.273	Atopy
journal of allergy and clinical immunology	22075330	2011	A genome-wide association study of plasma total IgE concentrations in the Framingham Heart Study.	0	11	6819	0	11.003	IgE levels
journal of allergy and clinical immunology	23992748	2013	A genome-wide association study of bronchodilator response in Latinos implicates rare variants.	10	0	1782	2	11.248	Asthma (bronchodilator response)
journal of allergy and clinical immunology	26620591	2015	Genome-wide association study in Spanish identifies ADAM metallopeptidase with thrombospondin type 1 motif, 9 (ADAMTS9), as a novel asthma susceptibility gene.	10	2	889	0	12.485	Asthma
journal of allergy and clinical immunology	20920776	2010	PDE11A associations with asthma: results of a genome-wide association scan.	10	0	108	0	9.273	Asthma
journal of allergy and clinical immunology	21211648	2011	Gene-environment interaction for childhood asthma and exposure to farming in Central Europe.	10	0	1708	0	11.003	Asthma or atopy (farm exposure interaction)
journal of allergy and clinical immunology	25488688	2014	Genome-wide association study and admixture mapping reveal new loci associated with total IgE levels in Latinos.	0	2	3334	0	11.476	Serum IgE levels
journal of allergy and clinical immunology	25865352	2015	A genome-wide association study reveals 2 new susceptibility loci for atopic dermatitis.	12	6	6163	0	12.485	Atopic dermatitis
journal of allergy and clinical immunology	29030101	2017	Genome-wide association study and meta-analysis in multiple populations identifies new loci for peanut allergy and establishes C11orf30/EMSY as a genetic risk factor for food allergy.	19	6	36352	17	13.258	Food allergy
journal of allergy and clinical immunology	20947153	2010	Association between prostaglandin E receptor 3 polymorphisms and Stevens-Johnson syndrome identified by means of a genome-wide association study.	12	0	360	0	9.273	Stevens-Johnson syndrome
journal of allergy and clinical immunology	24388013	2013	Genome-wide association analysis identifies 11 risk variants associated with the asthma with hay fever phenotype.	10	21	20776	6	11.248	Asthma and hay fever
journal of allergy and clinical immunology	22694930	2012	Genome-wide association studies of asthma indicate opposite immunopathogenesis direction from autoimmune diseases.	10	0	1824	0	12.047	Asthma
journal of allergy and clinical immunology	24280104	2013	Inhaled corticosteroid treatment modulates ZNF432 gene variant's effect on bronchodilator response in asthmatics.	10	5	581	0	11.248	Bronchodilator response in asthma (inhaled corticosteroid treatment interaction)
journal of allergy and clinical immunology	20159242	2010	Genome-wide association study of asthma identifies RAD50-IL13 and HLA-DR/DQ regions.	10	3	3901	0	9.273	Asthma
journal of allergy and clinical immunology	24406073	2014	Genome-wide association study and admixture mapping identify different asthma-associated loci in Latinos: the Genes-environments & Admixture in Latino Americans study.	10	0	3774	0	11.476	Asthma
journal of allergy and clinical immunology	21696813	2011	Identification of ATPAF1 as a novel candidate gene for asthma in children.	10	0	277	0	11.003	Asthma (childhood onset)
journal of allergy and clinical immunology	22560479	2012	Genome-wide association study of the age of onset of childhood asthma.	10	5	573	0	12.047	Asthma (childhood onset)
journal of allergy and clinical immunology	28167095	2017	Genome-wide interaction study of dust mite allergen on lung function in children with asthma.	10	5	440	0	13.258	Lung function (FEV1) in asthma (dust mite allergen exposure interaction)
journal of allergy and clinical immunology	27612410	2016	Genome-wide association study on the FEV1/FVC ratio in never-smokers identifies HHIP and FAM13A.	0	3	5070	0	13.081	Pre bronchodilator FEV1/FVC ratio in never-smokers
journal of allergy and clinical immunology	23541324	2013	Genome-wide association study identifies TH1 pathway genes associated with lung function in asthmatic patients.	10	4	1544	0	11.248	Pulmonary function in asthmatics
journal of allergy and clinical immunology	21497890	2011	Genome-wide association identifies diverse causes of common variable immunodeficiency.	3	0	2096	1	11.003	Common variable immunodeficiency
journal of allergy and clinical immunology	22036096	2011	A genome-wide meta-analysis of genetic variants associated with allergic rhinitis and grass sensitization and their interaction with birth order.	10	9	12898	1	11.003	Allergic rhinitis
journal of allergy and clinical immunology	19910028	2009	A genome-wide association study on African-ancestry populations for asthma.	10	0	2027	1	9.165	Asthma
journal of allergy and clinical immunology	22051697	2011	Genome-wide association study reveals class I MHC-restricted T cell-associated molecule gene (CRTAM) variants interact with vitamin D levels to affect asthma exacerbations.	10	0	395	0	11.003	Asthma
journal of allergy and clinical immunology	22424883	2012	Genome-wide association study of lung function decline in adults with and without asthma.	0	39	4118	0	12.047	Pulmonary function decline
journal of allergy and clinical immunology	27523435	2016	No evidence of large genetic effects on steroid response in asthma patients.	10	0	2672	0	13.081	Response to inhaled corticosteroid treatment in asthma (change in FEV1)
journal of allergy and clinical immunology	24486069	2014	Genetic predictors associated with improvement of asthma symptoms in response to inhaled corticosteroids.	10	2	124	0	11.476	Asthma (corticosteroid response)
journal of allergy and clinical immunology	26025128	2015	Genetic risk factors for decreased bone mineral accretion in children with asthma receiving multiple oral corticosteroid bursts.	10	9	489	0	12.485	Bone mineral accretion in asthma (oral corticosteroid dose interaction)
journal of allergy and clinical immunology	25935106	2015	Genome-wide association study of recalcitrant atopic dermatitis in Korean children.	12	5	797	0	12.485	Recalcitrant atopic dermatitis
journal of alzheimers disease	26519441	2015	Genetic Influences on Plasma Homocysteine Levels in African Americans and Yoruba Nigerians.	0	1	1858	1	3.92	Plasma homocysteine levels
journal of alzheimers disease	21098978	2010	Identification of novel candidate genes for Alzheimer's disease by autozygosity mapping using genome wide SNP data.	6	0	266	0	4.261	Alzheimer's disease
journal of alzheimers disease	28128768	2017	Effects of Multiple Genetic Loci on Age atÃ‚Â Onset in Frontotemporal Dementia.	6	1	411	1	3.476	Frontotemporal dementia (age at onset)
journal of alzheimers disease	25649651	2015	Genetic Determinants of Survival in Patientswith AlzheimerÃ¢â‚¬â„¢s Disease.	6	7	983	0	3.92	Alzheimer's disease (survival time)
journal of alzheimers disease	20061627	2009	Genome-wide scan of copy number variation in late-onset Alzheimer's disease.	6	5	699	0	3.832	Alzheimer's disease
journal of applied physiology	22174390	2011	Heritability of submaximal exercise heart rate response to exercise training is accounted for by nine SNPs.	0	2	571	0	3.753	Heart rate variability traits
journal of applied physiology	21183627	2010	Genomic predictors of the maximal OÃ¢â€šâ€š uptake response to standardized exercise training programs.	0	0	569	3	4.235	Maximal oxygen uptake response
journal of autoimmunity	29310926	2018	Identification of non-HLA genes associated with development of islet autoimmunity and type 1 diabetes in the prospective TEDDY cohort.	4	9	5806	8	7.607	Type 1 diabetes autoantibodies in high risk HLA genotype individuals (time to event)
journal of autoimmunity	25936594	2015	Genome wide identification of new genes and pathways in patients with both autoimmune thyroiditis and type 1 diabetes.	4	11	1073	0	7.76	Type 1 diabetes and autoimmune thyroid diseases
journal of biological chemistry	23508960	2013	Aspirin hydrolysis in plasma is a variable function of butyrylcholinesterase and platelet-activating factor acetylhydrolase 1b2 (PAFAH1b2).	0	1	2054	0	4.6	Aspirin hydrolysis (plasma)
journal of bone and mineral research	22692763	2012	Assessment of gene-by-sex interaction effect on bone mineral density.	0	0	25353	0	6.128	Bone mineral density (sex interaction)
journal of bone and mineral research	20200953	2010	Genome-wide pleiotropy of osteoporosis-related phenotypes: the Framingham Study.	13	1	2073	0	7.059	Osteoporosis-related phenotypes
journal of bone and mineral research	26235824	2015	Two Rare Mutations in the COL1A2 Gene Associate With Low Bone Mineral Density and Fractures in Iceland.	13	1	209379	0	5.622	Low bone mineral density (hip)
journal of bone and mineral research	28181694	2017	A Genomewide Association Study Identifies Two Sex-Specific Loci, at SPTB and IZUMO3, Influencing Pediatric Bone Mineral Density at Multiple Skeletal Sites.	0	14	933	0	6.314	Pediatric areal bone mineral density (radius)
journal of bone and mineral research	29240982	2017	Multi-dimensional bone density phenotyping reveals new insights in to genetic regulation of the pediatric skeleton.	0	2	1399	3	6.314	Pediatric areal bone mineral density (concordant skeletal phenotype)
journal of cachexia sarcopenia and muscle	28044437	2017	Body mass index change in gastrointestinal cancer and chronic obstructive pulmonary disease is associated with Dedicator of Cytokinesis 1.	0	1	1085	0	12.511	Body mass index (change over time) in cancer
journal of cellular and molecular medicine	28371326	2017	Susceptibility loci for metabolic syndrome and metabolic components identified in Han Chinese: a multi-stage genome-wide association study.	0	1	1742	0	4.302	Body mass index
journal of cerebral blood flow and metabolism	28627999	2017	Heritability and genome-wide associations studies of cerebral blood flow in the general population.	0	1	4472	0	6.045	Cerebral blood flow
journal of clinical endocrinology & metabolism	25429627	2014	Identification of a Hashimoto thyroiditis susceptibility locus via a genome-wide comparison with Graves' disease.	4	3	523	0	6.209	Hashimoto thyroiditis versus Graves' disease
journal of clinical endocrinology & metabolism	23633212	2013	Genome-wide association of single-nucleotide polymorphisms with weight loss outcomes after Roux-en-Y gastric bypass surgery.	0	2	175	0	6.31	Weight loss (gastric bypass surgery)
journal of clinical endocrinology & metabolism	20164292	2010	Genome-wide association study of bone mineral density in premenopausal European-American women and replication in African-American women.	0	0	2286	0	6.495	Bone mineral density
journal of clinical endocrinology & metabolism	20237162	2010	Chemerin, a novel adipokine in the regulation of angiogenesis.	0	7	858	0	6.495	Chemerin levels
journal of clinical endocrinology & metabolism	29325163	2018	Trans-ethnic Evaluation Identifies Novel Low Frequency Loci Associated with 25-Hydroxyvitamin D Concentrations.	0	15	28150	0	5.789	Serum 25-Hydroxyvitamin D levels
journal of clinical endocrinology & metabolism	23894154	2013	Genome-wide association study on differentiated thyroid cancer.	2	2	1187	0	6.31	Thyroid cancer
journal of clinical endocrinology & metabolism	26312577	2015	Bivariate Genome-Wide Association Study Implicates ATP6V1G1 as a Novel Pleiotropic Locus Underlying Osteoporosis and Age at Menarche.	0	8	826	0	5.531	Bone mineral density (hip) and age at menarche
journal of clinical endocrinology & metabolism	29325096	2018	Genetic Determinants of Circulating Estrogen Levels, and Evidence of a Causal Effect of Estradiol on Bone Density in Men.	0	1	11097	9	5.789	Estradiol levels
journal of clinical investigation	24216480	2013	Lumbar disc degeneration is linked to a carbohydrate sulfotransferase 3 variant.	13	2	3697	5	13.765	Disc degeneration (lumbar)
journal of clinical investigation	25798622	2015	Identification and validation of N-acetyltransferase 2 as an insulin sensitivity gene.	0	1	2764	3	12.575	Insulin resistance/response
journal of clinical investigation	28783044	2017	Phenotypic and pharmacogenetic evaluation of patients with thiazide-induced hyponatremia.	4	0	2953	7	13.251	Thiazide-induced hyponatremia
journal of clinical investigation	18521185	2008	Variations in the G6PC2/ABCB11 genomic region are associated with fasting glucose levels.	0	1	5088	0	16.559	Fasting plasma glucose
journal of clinical investigation	28394258	2017	Large-scale genome-wide analysis identifies genetic variants associated with cardiac structure and function.	0	8	30201	10	13.251	Aortic root size
journal of clinical investigation	23999434	2013	Common genetic variation at the IL1RL1 locus regulates IL-33/ST2 signaling.	0	14	2797	1	13.765	Serum protein levels (sST2)
journal of clinical lipidology	29246731	2017	A common variant in ARHGEF10 alters delta-6 desaturase activity and influence susceptibility to hypertriglyceridemia.	0	6	141	0	3.58	Delta-5 desaturase activity response to n3-polyunsaturated fat supplement
journal of clinical oncology	27114598	2016	Clinical and Genetic Risk Factors for Acute Pancreatitis in Patients With Acute Lymphoblastic Leukemia.	2	0	213	13	24.008	Asparaginase-induced acute pancreatitis in acute lymphoblastic leukemia
journal of clinical oncology	26460308	2015	Genome-Wide Association Study of Event-Free Survival in Diffuse Large B-Cell Lymphoma Treated With Immunochemotherapy.	2	2	852	0	20.982	Event free survival in diffuse large B-cell lymphoma treated with immunochemotherapy
journal of clinical oncology	20876420	2010	Genome-wide associations and functional genomic studies of musculoskeletal adverse events in women receiving aromatase inhibitors.	19	1	878	1	18.97	Adverse response to aromatase inhibitors
journal of clinical oncology	19901119	2009	Germline genetic variation in an organic anion transporter polypeptide associated with methotrexate pharmacokinetics and clinical effects.	2	21	640	0	17.793	Methotrexate phramacokinetics (acute lymphoblastic leukemia)
journal of clinical oncology	21245432	2011	HLA-DQA1*02:01 is a major risk factor for lapatinib-induced hepatotoxicity in women with advanced breast cancer.	19	0	323	0	18.372	Lapatinib-induced hepatotoxicity in breast cancer
journal of clinical oncology	26811534	2016	CELF4 Variant and Anthracycline-Related Cardiomyopathy: A Children's Oncology Group Genome-Wide Association Study.	9	0	331	0	24.008	Cardiomyopathy in childhood cancer survivors
journal of clinical periodontology	24024966	2013	Genome-wide association study of chronic periodontitis in a general German population.	11	28	3915	0	3.61	Periodontitis (CDC/AAP)
journal of clinical periodontology	25256105	2014	Genome-wide exploration identifies sex-specific genetic effects of alleles upstream NPY to increase the risk of severe periodontitis in men.	11	1	1312	0	4.01	Aggressive periodontitis (sex interaction)
journal of clinical psychiatry	26845276	2016	Genome-wide environment interaction between depressive state and stressful life events.	5	2	1088	0	5.291	Major depressive disorder (stressful life events interaction)
journal of clinical psychiatry	25562672	2014	Seasonality shows evidence for polygenic architecture and genetic correlation with schizophrenia and bipolar disorder.	5	8	3269	0	5.498	Seasonality
journal of dental research	27601451	2016	Chronic Periodontitis Genome-wide Association Study in the Hispanic Community Health Study / Study of Latinos.	11	5	10935	0	4.755	Chronic periodontitis (mean interproximal clinical attachment level)
journal of dental research	25672891	2015	A genome-wide association study of periodontitis in a Japanese population.	11	2	9573	0	4.602	Periodontitis
journal of dental research	23470693	2013	Genome-wide association studies of pit-and-fissure- and smooth-surface caries in permanent dentition.	11	8	996	0	4.144	Pit-and-Fissure caries
journal of dental research	28081371	2017	GWAS Identifies New Loci for Painful Temporomandibular Disorder: Hispanic Community Health Study/Study of Latinos.	11	5	10153	0	5.38	Temporomandibular joint disorder
journal of dental research	29364747	2018	Rare and Common Variants Conferring Risk of Tooth Agenesis.	11	4	340498	1	5.38	Tooth agenesis
journal of dental research	22699663	2012	Genome-wide association study of periodontal pathogen colonization.	11	16	1020	0	3.826	Periodontal microbiota
journal of dental research	21940522	2011	Genome-wide association scan for childhood caries implicates novel genes.	11	3	1305	0	3.486	Dental caries
journal of gastroenterology	29923122	2018	NUDT15 codon 139 is the best pharmacogenetic marker for predicting thiopurine-induced severe adverse events in Japanese patients with inflammatory bowel disease: a multicenter study.	11	1	1215	5	5.561	Thiopurine-induced acute severe leukopenia in inflammatory bowel disease
journal of genetics and genomics	27964859	2016	Large-scale genome-wide scans do not support petaloid toenail as a Mendelian trait.	0	0	3682	0	4.051	Petaloid toenail
journal of hand surgery-american volume	20971583	2010	Genome-wide association scan of Dupuytren's disease.	13	1	73	1	1.439	Dupuytren's disease
journal of headache and pain	27957625	2016	A genome-wide analysis in cluster headache points to neprilysin and PACAP receptor gene variants.	6	2	458	0	3.58	Cluster headache
journal of hepatology	25457201	2014	Genome-wide association study identifies TF as a significant modifier gene of iron metabolism in HFE hemochromatosis.	4	2	474	0	11.336	Hereditary hemochromatosis-related traits (HFE mutation homozygotes)
journal of hepatology	21703177	2011	Genome-wide association study of interferon-related cytopenia in chronic hepatitis C patients.	3	1	1287	0	9.264	IFN-related cytopenia
journal of hepatology	23321320	2013	A genome-wide association study of HCV-induced liver cirrhosis in the Japanese population identifies novel susceptibility loci at the MHC region.	1	5	1727	0	10.401	Hepatitis C induced liver cirrhosis
journal of human genetics	29066854	2017	2SNP heritability and effects of genetic variants for neutrophil-to-lymphocyte and platelet-to-lymphocyte ratio.	0	0	5901	0	2.942	Lymphocyte counts
journal of human genetics	26763881	2016	Genome-wide association study of serum lipids confirms previously reported associations as well as new associations of common SNPs within PCSK7 gene with triglyceride.	0	2	2994	0	2.471	HDL cholesterol levels
journal of human genetics	23575436	2013	New susceptibility loci in MYL2, C12orf51 and OAS1 associated with 1-h plasma glucose as predisposing risk factors for type 2 diabetes in the Korean population.	4	11	7696	0	2.526	Glycemic traits
journal of human genetics	22951595	2012	Genome-wide association study identifies GYS2 as a novel genetic factor for polycystic ovary syndrome through obesity-related condition.	4	0	1741	0	2.365	Polycystic ovary syndrome
journal of human genetics	23151678	2012	Impact of four loci on serum tamsulosin hydrochloride concentration.	0	4	182	0	2.365	Serum tamsulosin hydrochloride concentration
journal of human genetics	29559738	2018	A genome-wide association study on photic sneeze syndrome in a Japanese population.	0	3	11409	0	2.942	Photic sneeze reflex
journal of human genetics	28424481	2017	The first genome-wide association study identifying new susceptibility loci for obstetric antiphospholipid syndrome.	3	15	534	0	2.942	Obstetric antiphospholipid syndrome
journal of human genetics	22513714	2012	Genetic architecture for susceptibility to gout in the KARE cohort study.	13	0	8834	0	2.365	Gout
journal of human genetics	19165232	2009	Genome-wide association study of panic disorder in the Japanese population.	5	17	400	1	2.547	Panic disorder
journal of human genetics	19893584	2009	Identification of 15 loci influencing height in a Korean population.	0	15	8842	0	2.547	Height
journal of human genetics	28703135	2017	Genome-wide association study of neovascular age-related macular degeneration in the Thai population.	7	4	1451	0	2.942	Neovascular age-related macular degeneration
journal of human genetics	22551897	2012	Genome-wide association studies of tuberculosis in Asians identify distinct at-risk locus for young tuberculosis.	1	0	1850	0	2.365	Tuberculosis
journal of human genetics	21471979	2011	Common variants on 14q32 and 13q12 are associated with DLBCL susceptibility.	2	2	1008	0	2.57	Large B-cell lymphoma
journal of human genetics	21048783	2010	A genome-wide association study identifies RNF213 as the first Moyamoya disease gene.	9	1	117	0	2.496	Moyamoya disease
journal of human genetics	22399142	2012	A genome-wide association study identifies novel susceptibility genetic variation for thyrotoxic hypokalemic periodic paralysis.	6	1	152	0	2.365	Thyrotoxic hypokalemic periodic paralysis
journal of human genetics	24172245	2013	A genome-wide association study of third molar agenesis in Japanese and Korean populations.	11	2	487	0	2.526	Tooth agenesis (mandibular third molar)
journal of human genetics	23364394	2013	A genome-wide association study of a coronary artery disease risk variant.	9	5	5714	2	2.526	Coronary heart disease
journal of human genetics	28100913	2017	Genome-wide association study using the ethnicity-specific Japonica array: identification of new susceptibility loci for cold medicine-related Stevens-Johnson syndrome with severe ocular complications.	12	3	805	0	2.942	Cold medicine-related Stevens-Johnson syndrome/toxic epidermal necrolysis (SJS/TEN) with severe ocular complications
journal of human genetics	26763874	2016	Genome-wide association study reveals sex-specific selection signals against autosomal nucleotide variants.	0	1	8842	1	2.471	Sex ratio
journal of human genetics	21900946	2011	Identification of independent risk loci for Graves' disease within the MHC in the Japanese population.	4	7	3837	0	2.57	Graves' disease
journal of human genetics	25972035	2015	Association of common variants in the calcium-sensing receptor gene with serum calcium levels in East Asians.	0	12	4558	1	2.487	Calcium levels
journal of human genetics	26377243	2015	Genome- and exome-wide association study of serum lipoprotein (a) in the Jackson Heart Study.	0	19	2895	0	2.487	Lipoprotein (a) levels
journal of hypertension	25695618	2015	TET2 and CSMD1 genes affect SBP response to hydrochlorothiazide in never-treated essential hypertensives.	0	0	485	0	5.062	Blood pressure response to hydrochlorothiazide in hypertension
journal of hypertension	28060188	2017	PROX1 gene CC genotype as a major determinant of early onset of type 2 diabetes in slavic study participants from Action in Diabetes and Vascular Disease: Preterax and Diamicron MR Controlled Evaluation study.	4	26	3409	0	4.092	Type 2 diabetes (age of onset)
journal of infectious diseases	22693232	2012	A functional variation in CD55 increases the severity of 2009 pandemic H1N1 influenza A virus infection.	10	0	51	0	5.848	Influenza (severity)
journal of infectious diseases	29253144	2017	Polymorphisms in the Wilms Tumor Gene Are Associated With Interindividual Variations in Rubella Virus-Specific Cellular Immunity After Measles-Mumps-Rubella II Vaccination.	1	0	1845	0	5.186	Rubella-specific interferon-gamma secretion
journal of infectious diseases	19115949	2009	Genomewide association study of an AIDS-nonprogression cohort emphasizes the role played by HLA genes (ANRS Genomewide Association Study 02).	1	3	1713	0	5.865	AIDS progression
journal of infectious diseases	20205591	2010	Host determinants of HIV-1 control in African Americans.	1	10	515	0	6.288	HIV-1 viral setpoint
journal of infectious diseases	19754311	2009	Genomewide association study of a rapid progression cohort identifies new susceptibility alleles for AIDS (ANRS Genomewide Association Study 03).	1	7	2134	0	5.865	AIDS
journal of infectious diseases	26450422	2015	Polymorphisms in HLA Class II Genes Are Associated With Susceptibility to Staphylococcus aureus Infection in a White Population.	1	1	47564	0	6.344	Skin and soft tissue Staphylococcus aureus infection
journal of infectious diseases	20064070	2010	Multistage genomewide association study identifies a locus at 1q41 associated with rate of HIV-1 disease progression to clinical AIDS.	1	1	156	0	6.288	HIV-1 progression
journal of infectious diseases	21502085	2011	Genome-wide association study implicates PARD3B-based AIDS restriction.	1	7	755	0	6.41	AIDS progression
journal of investigative dermatology	19340012	2009	Genome-wide association study of tanning phenotype in a population of European ancestry.	0	10	2287	1	5.543	Tanning
journal of investigative dermatology	28011148	2016	A Genome-Wide Association Study of Basal Transepidermal Water Loss Finds that VariantsÃ‚Â at 9q34.3 Are Associated with SkinÃ‚Â Barrier Function.	0	1	611	0	6.287	Trans-epidermal water loss
journal of investigative dermatology	29031612	2017	Variants at HLA-A, HLA-C, and HLA-DQB1 Confer Risk of Psoriasis Vulgaris in Japanese.	12	2	708	0	6.448	Psoriasis vulgaris
journal of investigative dermatology	28502801	2017	Genome-Wide Association Shows thatÃ‚Â Pigmentation Genes Play a Role in SkinÃ‚Â Aging.	0	14	5087	0	6.448	Skin aging (microtopography measurement)
journal of investigative dermatology	22170493	2011	Genome-wide meta-analysis of psoriatic arthritis identifies susceptibility locus at REL.	12	2	3967	0	6.314	Psoriatic arthritis
journal of investigative dermatology	22437316	2012	Population-specific association between a polymorphic variant in ST18, encoding a pro-apoptotic molecule, and pemphigus vulgaris.	12	0	497	0	6.193	Pemphigus vulgaris
journal of investigative dermatology	25337690	2015	Immunochip-based analysis: high-density genotyping of immune-related loci sheds further light on the autoimmune genetic architecture of alopecia areata.	12	2	2242	1	6.915	Alopecia areata
journal of investigative dermatology	23223146	2012	A genome-wide association study in Caucasian women points out a putative role of the STXBP5L gene in facial photoaging.	0	4	502	0	6.193	Aging (facial)
journal of investigative dermatology	25705849	2015	A Genome-Wide Association Study Identifies the Skin Color Genes IRF4, MC1R, ASIP, and BNC2 Influencing Facial Pigmented Spots.	0	4	2844	1	6.915	Facial pigmentation
journal of investigative dermatology	24037343	2013	Identification of genes promoting skin youthfulness by genome-wide association study.	0	0	428	1	6.372	Skin youthfulness
journal of investigative dermatology	22951725	2012	Association analyses identify three susceptibility Loci for vitiligo in the Chinese Han population.	12	4	2818	0	6.193	Vitiligo
journal of investigative dermatology	21326295	2011	Genome-wide analysis identifies a quantitative trait locus in the MHC class II region associated with generalized vitiligo age of onset.	12	1	1339	0	6.314	Vitiligo
journal of korean medical science	28776340	2017	ABCG2 Polymorphism Is Associated with Hyperuricemia in a Study of a Community-Based Korean Cohort.	4	2	3647	0	0	Hyperuricemia
journal of korean neurosurgical society	29354237	2018	Novel Genetic Variants Associated with Lumbar Spondylosis in Koreans : A Genome-Wide Association Study.	13	0	1425	0	0.86	Lumbar spondylosis (disc space narrowing)
journal of lipid research	28298293	2017	Discovery and fine-mapping of loci associated with MUFAs through trans-ethnic meta-analysis in Chinese and European populations.	0	0	15541	1	4.505	Erucic acid (22:1n-9) levels
journal of lipid research	22368281	2012	Genome-wide association study of genetic determinants of LDL-c response to atorvastatin therapy: importance of Lp(a).	4	1	2702	0	4.386	Response to statin therapy
journal of lipid research	24023261	2013	THOC5: a novel gene involved in HDL-cholesterol metabolism.	0	6	839	0	4.73	Lipid traits
journal of lipid research	25378659	2014	Genetic loci associated with circulating levels of very long-chain saturated fatty acids.	0	21	10129	0	4.421	Very long-chain saturated fatty acid levels (fatty acid 20:0)
journal of lipid research	28512139	2017	A genome-wide association meta-analysis on lipoprotein (a) concentrations adjusted for apolipoprotein (a) isoforms.	0	44	13781	0	4.505	Lipoprotein (a) levels
journal of lipid research	24023260	2013	Genetic association with lipids in Filipinos: waist circumference modifies an APOA5 effect on triglyceride levels.	0	6	1782	0	4.73	Lipid traits
journal of lipid research	24847101	2014	Genome-wide association study of the plasma triglyceride response to an n-3 polyunsaturated fatty acid supplementation.	5	5	141	0	4.421	Response to long-chain n-3 polyunsaturated fatty acid supplementation (change in triglyceride levels)
journal of medical genetics	23349225	2013	Meta-analysis identifies a MECOM gene as a novel predisposing factor of osteoporotic fracture.	13	1	1427	0	5.636	Osteoporosis
journal of medical genetics	23572186	2013	Meta-analysis of genome-wide studies identifies MEF2C SNPs associated with bone mineral density at forearm.	0	1	5866	2	5.636	Bone mineral density
journal of medical genetics	19359265	2009	A genome-wide association study identifies a novel locus on chromosome 18q12.2 influencing white cell telomere length.	0	1	1625	0	5.751	Telomere length
journal of medical genetics	28039329	2016	A genome-wide interaction analysis of tricyclic/tetracyclic antidepressants and RR and QT intervals: a pharmacogenomics study from the Cohorts for Heart and Aging Research in Genomic Epidemiology (CHARGE) consortium.	19	1	121935	0	5.451	QT interval (tricyclic/tetracyclic antidepressant use interaction)
journal of medical genetics	29453196	2018	Genome-wide association study identifies ERBB4 on 2q34 as a novel locus associated with sperm motility in Japanese men.	0	1	811	1	5.751	Sperm motility
journal of medical genetics	21785125	2011	Association of HFE and TMPRSS6 genetic variants with iron and erythrocyte parameters is only in part dependent on serum hepcidin concentrations.	0	8	1657	0	6.365	Hepcidin levels
journal of medical genetics	24665060	2014	Genome-wide association study of smoking behaviours among Bangladeshi adults.	0	8	2035	0	6.335	Age of smoking initiation
journal of medical genetics	27941131	2016	Genome-wide association study identifies variants in HORMAD2 associated with tonsillectomy.	10	1	13483	1	5.451	Tonsillectomy
journal of medical genetics	29151059	2017	Genome-wide association study of telomere length among South Asians identifies a second RTEL1 association signal.	0	7	5075	1	5.751	Telomere length
journal of medical genetics	27587472	2016	Meta-analysis of genome-wide association studies of HDL cholesterol response to statins.	4	2	16769	0	5.451	Response to statins (HDL cholesterol change)
journal of medical genetics	18835860	2008	A genome-wide association study identifies an association of a common variant in TERT with susceptibility to idiopathic pulmonary fibrosis.	10	1	1093	0	5.713	Idiopathic pulmonary fibrosis
journal of medical genetics	19508968	2009	A genome-wide association study suggests that a locus within the ataxin 2 binding protein 1 gene is associated with hand osteoarthritis: the Treat-OA consortium.	13	0	1804	0	5.751	Osteoarthritis
journal of medical genetics	27036123	2016	Meta-analysis of 49Ã¢â‚¬â€¦549 individuals imputed with the 1000 Genomes Project reveals an exonic damaging variant in ANGPTL4 determining fasting TG levels.	0	45	60024	1	5.451	Cholesterol, total
journal of medical genetics	22140272	2011	A genome-wide association study of men with symptoms of testicular dysgenesis syndrome and its network biology interpretation.	14	0	927	2	6.365	Testicular dysgenesis syndrome
journal of medical genetics	29018042	2017	GWAS on prolonged gestation (post-term birth): analysis of successive Finnish birth cohorts.	0	0	4792	1	5.751	Post-term birth
journal of medical genetics	23505323	2013	Genomic study in Mexicans identifies a new locus for triglycerides and refines European lipid loci.	0	5	2240	1	5.636	HDL cholesterol
journal of medical genetics	23776197	2013	Genome-wide association study identifies ephrin type A receptors implicated in paclitaxel induced peripheral sensory neuropathy.	19	10	143	1	5.636	Paclitaxel-induced neuropathy
journal of medical genetics	24667120	2014	Genome-wide association study identifies new disease loci for isolated clubfoot.	17	1	1396	1	6.335	Clubfoot
journal of medical genetics	24919509	2014	A genome-wide association study of serum levels of prostate-specific antigen in the Japanese population.	0	2	1086	1	6.335	Prostate-specific antigen levels
journal of medical genetics	25057126	2014	Meta-analysis identifies loci affecting levels of the potential osteoarthritis biomarkers sCOMP and uCTX-II with genome wide significance.	13	5	4654	0	6.335	Osteoarthritis biomarkers
journal of medical genetics	29514873	2018	Multiplex genomewide association analysis of breast milk fatty acid composition extends the phenotypic association and potential selection of FADS1 variants to arachidonic acid, a critical infant micronutrient.	0	8	1142	0	5.751	Breast milk fatty acid composition (infant genotype effect)
journal of medical genetics	23539754	2013	Identification of chromosome 3q28 and ALPK1 as susceptibility loci for chronic kidney disease in Japanese individuals by a genome-wide association study.	14	0	501	1	5.636	Chronic kidney disease
journal of medical virology	24700089	2014	Genome-wide association study of HPV-associated cervical cancer in Japanese women.	2	9	412	0	2.347	Cervical cancer
journal of molecular medicine-jmm	29934777	2018	Targeted resequencing of a locus for heparin-induced thrombocytopenia on chromosome 5 identified in a genome-wide association study.	19	3	192	0	4.938	Heparin-induced thrombocytopenia
journal of molecular neuroscience	22648509	2012	PKNOX2 is associated with formal thought disorder in schizophrenia: a meta-analysis of two genome-wide association studies.	5	5	3529	0	2.891	Formal thought disorder in schizophrenia
journal of molecular neuroscience	23229837	2012	TMPRSS9 and GRIN2B are associated with neuroticism: a genome-wide association study in a European sample.	0	1	2748	0	2.891	Neuroticism
journal of neural transmission	18839057	2008	Molecular genetics of adult ADHD: converging evidence from genome-wide association and extended pedigree linkage studies.	5	26	647	0	2.514	Attention deficit hyperactivity disorder
journal of neural transmission	26821981	2016	Genome-wide association analysis to predict optimal antipsychotic dosage in schizophrenia: a pilot study.	5	21	79	0	2.392	antipsychotic drug dosage in schizophrenia or schizoaffective disorder
journal of neuro-ophthalmology	29608535	2018	Genetic Survey of Adult-Onset Idiopathic Intracranial Hypertension.	6	15	190	0	2.152	Idiopathic intracranial hypertension
journal of neuroimmunology	20598377	2010	Evidence for VAV2 and ZNF433 as susceptibility genes for multiple sclerosis.	6	4	1415	0	2.901	Multiple sclerosis
journal of neuroimmunology	20117844	2010	MGAT5 alters the severity of multiple sclerosis.	6	1	1040	0	2.901	Multiple sclerosis (severity)
journal of neurology	26233692	2015	The Alzheimer disease BIN1 locus as a modifier of GBA-associated Parkinson disease.	6	0	79	1	3.408	Parkinson's disease in GBA mutation carriers (age at onset)
journal of neurology neurosurgery and psychiatry	26818729	2016	Genome-wide association study of sporadic brain arteriovenous malformations.	9	0	1706	0	7.349	Brain arteriovenous malformations (sporadic)
journal of neurology neurosurgery and psychiatry	26746183	2016	A rapid functional decline type of amyotrophic lateral sclerosis is linked to low expression of TTN.	6	0	454	1	7.349	Moderate functional decline in sporadic amyotrophic lateral sclerosis
journal of neurology neurosurgery and psychiatry	28739605	2017	Genetic variation in the gene LRP2 increases relapse risk in multiple sclerosis.	6	1	268	0	7.144	Relapse in multiple sclerosis
journal of neurovirology	24554482	2014	Genome-wide association study of peripheral neuropathy with D-drug-containing regimens in AIDS Clinical Trials Group protocol 384.	1	11	254	0	2.595	Response to anti-retroviral therapy (ddI/d4T) in HIV-1 infection (Grade 1 peripheral neuropathy)
journal of nutrigenetics and nutrigenomics	28002826	2016	The CAPN2/CAPN8 Locus on Chromosome 1q Is Associated with Variation in Serum Alpha-Carotene Concentrations.	0	3	433	1	1.5	Carotenoid levels (alpha-carotene)
journal of nutrition	22437554	2012	Genome-wide association study identifies three common variants associated with serologic response to vitamin E supplementation in men.	0	8	2112	0	4.196	Response to Vitamin E supplementation
journal of occupational health	24351856	2013	An integrative study of the genetic, social and environmental determinants of chronic kidney disease characterized by tubulointerstitial damages in the North Central Region of Sri Lanka.	14	1	577	0	1.096	Chronic kidney disease
journal of orthopaedic research	28983962	2017	Etiology of developmental spinal stenosis: A genome-wide association study.	13	0	469	7	3.414	Lumbar spinal stenosis
journal of pediatric orthopaedics	26422391	2015	Candidate Loci are Revealed by an Initial Genome-wide Association Study of Juvenile Osteochondritis Dissecans.	13	5	2064	0	1.33	Juvenile osteochondritis dissecans
journal of psychiatric research	21703634	2011	A meta-analysis of two genome-wide association studies identifies 3 new loci for alcohol dependence.	5	2	2699	0	0	Alcohol dependence
journal of psychiatric research	23726668	2013	A genome-wide association study of a sustained pattern of antidepressant response.	5	3	1116	0	4.092	Response to antidepressant treatment (citalopram)
journal of psychiatric research	20185149	2010	Gene variants associated with schizophrenia in a Norwegian genome-wide study are replicated in a large European cohort.	5	3	506	0	3.827	Schizophrenia
journal of psychiatric research	23953852	2013	Genome-wide association studies of maximum number of drinks.	0	0	2687	0	4.092	Alcohol consumption
journal of psychiatric research	25917933	2014	A genome-wide association study of suicide severity scores in bipolar disorder.	5	4	959	0	3.957	Suicide in bipolar disorder
journal of psychiatric research	25649181	2015	Identifying genetic loci associated with antidepressant drug response with drug-gene interaction models in a population-based study.	5	10	6443	0	4.465	Depressive symptoms (SSRI exposure interaction)
journal of psychiatric research	29505938	2017	Genome-wide association study of depressive symptoms in the Hispanic Community Health Study/Study of Latinos.	5	0	12310	0	0	Depressive symptoms
journal of psychiatric research	27643478	2016	A genome-wide association study of emotion dysregulation: Evidence for interleukin 2 receptor alpha.	5	1	2600	0	4.183	Emotional dysregulation
journal of psychiatric research	22126837	2011	Genome-wide study identifies PTPRO and WDR72 and FOXQ1-SUMO1P1 interaction associated with neurocognitive function.	0	2	700	0	0	Cognitive function
journal of psychopharmacology	25944848	2015	Genome-wide association study identifies common variants associated with pharmacokinetics of psychotropic drugs.	5	1	320	0	3.637	Pharmacokinetics of antidepressant drugs in severe mental disorder (concentration dose ratio)
journal of rheumatology	26980576	2016	Response to Intravenous Cyclophosphamide Treatment for Lupus Nephritis Associated with Polymorphisms in the FCGR2B-FCRLA Locus.	13	14	109	0	3.15	Response to cyclophosphamide in systemic lupus erythematosus with lupus nephritis
journal of rheumatology	28916551	2017	Genetic Determinants of Radiographic Knee Osteoarthritis in African Americans.	13	6	1217	0	3.47	Knee osteoarthritis
journal of rheumatology	26077402	2015	Genetic Factors for the Severity of ACPA-negative Rheumatoid Arthritis in 2 Cohorts of Early Disease: A Genome-wide Study.	13	1	262	0	3.236	Joint damage progression in ACPA-negative rheumatoid arthritis
journal of shoulder and elbow surgery	26350878	2015	Genome-wide association study for rotator cuffÃ‚Â tears identifies two significant single-nucleotide polymorphisms.	13	2	2952	2	2.412	Rotator cuff tears
journal of sleep research	25109461	2014	Genome-wide association study of sleep duration in the Finnish population.	0	0	1941	0	3.347	Sleep duration
journal of sleep research	27126917	2016	Genome-wide association analysis of actigraphic sleep phenotypes in the LIFE Adult Study.	0	101	874	0	3.259	Daytime sleep phenotypes
journal of sleep research	23496005	2013	Clinical, polysomnographic and genome-wide association analyses of narcolepsy with cataplexy: a European Narcolepsy Network study.	6	4	585	0	2.949	Narcolepsy with cataplexy
journal of speech language and hearing research	24687471	2014	Genome-wide association study of receptive language ability of 12-year-olds.	0	0	2329	0	2.07	Receptive language ability
journal of the american academy of child and adolescent psychiatry	20732627	2010	Case-control genome-wide association study of attention-deficit/hyperactivity disorder.	5	0	3351	0	5.148	Attention deficit hyperactivity disorder
journal of the american academy of child and adolescent psychiatry	29413154	2017	Novel Loci Associated With Attention-Deficit/Hyperactivity Disorder Are Revealed by Leveraging Polygenic Overlap With Educational Attainment.	5	0	334332	9	6.25	Attention deficit hyperactivity disorder or educational attainment (years of education) (pleiotropy)
journal of the american academy of child and adolescent psychiatry	24839885	2014	A genome-wide association meta-analysis of preschool internalizing problems.	5	13	5627	0	7.26	Preschool internalizing problems
journal of the american academy of child and adolescent psychiatry	27663945	2016	A Genome-Wide Association Meta-Analysis of Attention-Deficit/Hyperactivity Disorder Symptoms in Population-Based Pediatric Cohorts.	5	9	17666	0	6.442	Attention deficit hyperactivity disorder symptom score
journal of the american academy of child and adolescent psychiatry	22449649	2012	Genome-wide association study of intelligence: additive effects of novel brain expressed genes.	0	21	656	0	6.97	Intelligence
journal of the american academy of child and adolescent psychiatry	21784300	2011	Genome-wide association study of the child behavior checklist dysregulation profile.	5	7	680	0	6.444	Attention deficit hyperactivity disorder
journal of the american academy of child and adolescent psychiatry	20732626	2010	Family-based genome-wide association scan of attention-deficit/hyperactivity disorder.	5	10	1467	0	5.148	Attention deficit hyperactivity disorder
journal of the american academy of child and adolescent psychiatry	20732625	2010	Meta-analysis of genome-wide association studies of attention-deficit/hyperactivity disorder.	5	5	5415	1	5.148	Attention deficit hyperactivity disorder
journal of the american heart association	29478026	2018	Genome-Wide Association Approach Identified Novel Genetic Predictors of Heart Rate Response to ÃŽÂ²-Blockers.	0	2	699	0	4.45	Heart rate response to beta blockers
journal of the american heart association	29523524	2018	Genome Wide Association Study Identifies the HMGCS2 Locus to be Associated With Chlorthalidone Induced Glucose Increase in Hypertensive Patients.	9	6	310	0	4.45	Change in glucose in response to thiazide diuretic treatment in hypertension
journal of the american heart association	29097388	2017	Genetic Variants Associated With Uncontrolled Blood Pressure onÃ‚Â Thiazide Diuretic/ÃŽÂ²-Blocker Combination Therapy in the PEAR (Pharmacogenomic Evaluation of Antihypertensive Responses)Ã‚Â and INVEST (International Verapamil-SR Trandolapril Study) Trials.	0	3	314	0	4.45	Diastolic blood pressure in combination therapy (beta blocker and thiazide diuretic)
journal of the american heart association	27418160	2016	Shared Genetic Risk Factors of Intracranial, Abdominal, and Thoracic Aneurysms.	0	4	12601	0	4.425	Intracranial, abdominal aortic or thoracic aortic aneurysm (pleiotropy)
journal of the american heart association	29622589	2018	Genome-Wide Associations of Global Electrical Heterogeneity ECG Phenotype: The ARIC (Atherosclerosis Risk in Communities) Study and CHS (Cardiovascular Health Study).	0	15	13826	0	4.45	Global electrical heterogeneity phenotypes
journal of the american medical informatics association	22101970	2011	Use of diverse electronic medical record systems to identify genetic risk for type 2 diabetes within a genome-wide association study.	4	1	6488	0	3.609	Type 2 diabetes
journal of the american society of nephrology	24925725	2014	Lupus nephritis susceptibility loci in women with systemic lupus erythematosus.	12	17	2000	0	9.343	Lupus nephritis in systemic lupus erythematosus
journal of the american society of nephrology	28360221	2017	NFAT5 and SLC4A10 Loci Associate with Plasma Osmolality.	0	37	61869	0	8.655	Blood osmolality (transformed sodium)
journal of the american society of nephrology	24578125	2014	Common variants in UMOD associate with urinary uromodulin levels: a meta-analysis.	0	5	10884	0	9.343	Urinary uromodulin levels
journal of the american society of nephrology	27647854	2016	The Genetic Landscape of Renal Complications in Type 1 Diabetes.	14	1	4164	0	8.966	Chronic kidney disease (chronic kidney disease vs normal or mildly reduced eGFR) in type 1 diabetes
journal of the american society of nephrology	24029427	2013	Chromosome 2q31.1 associates with ESRD in women with type 1 diabetes.	14	1	2235	5	9.466	End-stage renal disease in Type 1 diabetics
journal of the american society of nephrology	29545352	2018	Genome-Wide Association Studies of Metabolites in Patients with CKD Identify Multiple Loci and Illuminate Tubular Transport Mechanisms.	14	4	1143	0	8.655	Fractional excretion of metabolites in chronic kidney disease
journal of the american society of nephrology	20595679	2010	HLA has strongest association with IgA nephropathy in genome-wide analysis.	14	1	5411	0	8.288	Nephropathy
journal of the american society of nephrology	20558539	2010	Common genetic variants associate with serum phosphorus concentration.	0	5	16264	0	8.288	Phosphorus levels
journal of the american society of nephrology	27650483	2016	African Ancestry-Specific Alleles and Kidney Disease Risk in Hispanics/Latinos.	0	3	12226	5	8.966	Urinary albumin-to-creatinine ratio
journal of the american society of nephrology	21355061	2011	CUBN is a gene locus for albuminuria.	0	1	31580	0	9.663	Urinary albumin excretion
journal of the american society of nephrology	27927781	2016	Genetic Variants Associated with Circulating Parathyroid Hormone.	0	6	22653	1	8.966	Serum parathyroid hormone levels
journal of the american society of nephrology	29093028	2017	Genome-Wide Meta-Analysis Unravels Interactions between Magnesium Homeostasis and Metabolic Phenotypes.	0	0	7976	0	8.655	Fractional excretion of magnesium
journal of the national cancer institute	21263130	2011	Novel breast cancer susceptibility locus at 9q31.2: results of a genome-wide association study.	2	9	6346	0	13.757	Breast cancer
journal of the national cancer institute	29917119	2018	Novel Common Genetic Susceptibility Loci for Colorectal Cancer.	2	28	67812	1	0	Colorectal cancer
journal of the national cancer institute	18780872	2008	Familial aggregation of common sequence variants on 15q24-25.1 in lung cancer.	2	1	413	2	14.933	Lung cancer
journal of the national cancer institute	29117387	2017	Two Novel Susceptibility Loci for Prostate Cancer in Men of African Ancestry.	2	2	21012	0	0	Prostate cancer
journal of the national cancer institute	25890600	2015	Identification of novel genetic markers of breast cancer survival.	2	3	37954	0	0	Breast cancer (survival)
journal of the national cancer institute	21483023	2011	Genome-wide association study of survival in non-small cell lung cancer patients receiving platinum-based chemotherapy.	2	1	327	1	13.757	Response to platinum-based chemotherapy in non-small-cell lung cancer
journal of the national cancer institute	23482656	2013	Genome-wide association study of susceptibility loci for cervical cancer.	2	6	4982	0	0	Cervical cancer
journal of the national cancer institute	29059430	2017	Genome-Wide Association Study to Identify Susceptibility Loci That Modify Radiation-Related Risk for Breast Cancer After Childhood Cancer.	2	5	2981	1	0	Breast cancer in childhood cancer survivors
journal of the national cancer institute	29432556	2018	A High-risk Haplotype for Premature Menopause in Childhood Cancer Survivors Exposed to Gonadotoxic Therapy.	4	8	799	0	0	Premature menopause in childhood cancer survivors
journal of the national cancer institute	22286212	2012	Genome-wide association study of classical Hodgkin lymphoma and Epstein-Barr virus status-defined subgroups.	2	4	7617	0	0	Hodgkin's lymphoma
journal of the national cancer institute	23512250	2013	Novel susceptibility variants at 10p12.31-12.2 for childhood acute lymphoblastic leukemia in ethnically diverse populations.	2	3	5123	2	0	Acute lymphoblastic leukemia (childhood)
journal of the national cancer institute	25713168	2015	15q12 variants, sputum gene promoter hypermethylation, and lung cancer risk: a GWAS in smokers.	2	3	1163	0	0	Gene methylation in lung tissue
journal of the neurological sciences	24954085	2014	Novel genetic variants modify the effect of smoking on carotid plaque burden in Hispanics.	9	4	665	0	2.474	Carotid plaque burden (smoking interaction)
journal of the neurological sciences	28870582	2017	Linking Alzheimer's disease and type 2 diabetes: Novel shared susceptibility genes detected by cFDR approach.	6	0	123195	0	2.448	Alzheimer's disease or type 2 diabetes (pleiotropy)
journal of thoracic oncology	21079520	2010	Genome-wide association study on overall survival of advanced non-small cell lung cancer patients treated with carboplatin and paclitaxel.	2	3	105	0	4.04	Non-small cell lung cancer (survival)
journal of thrombosis and haemostasis	22672568	2012	A genome-wide association study of venous thromboembolism identifies risk variants in chromosomes 1q24.2 and 9q.	9	5	2962	1	6.081	Venous thromboembolism
journal of thrombosis and haemostasis	23279374	2013	Genetic determinants of plasma ÃŽÂ²Ã¢â€šâ€š-glycoprotein I levels: a genome-wide association study in extended pedigrees from Spain.	0	9	306	0	5.55	&beta;2-Glycoprotein I (&beta;2-GPI) plasma levels
journal of thrombosis and thrombolysis	23054467	2012	New single nucleotide polymorphisms associated with differences in platelets reactivity in patients with type 2 diabetes treated with acetylsalicylic acid: genome-wide association approach and pooled DNA strategy.	4	0	291	0	1.985	Platelet reactivity
journal of translational medicine	23668334	2013	Genome scan study of prostate cancer in Arabs: identification of three genomic regions with multiple prostate cancer susceptibility loci in Tunisians.	2	0	221	0	3.991	Prostate cancer
journal of urology	23376709	2013	A 2-stage genome-wide association study to identify single nucleotide polymorphisms associated with development of urinary symptoms after radiotherapy for prostate cancer.	2	1	346	0	3.753	Urinary symptoms in response to radiotherapy in prostate cancer
journal of urology	22704111	2012	Pilot genome-wide association search identifies potential loci for risk of erectile dysfunction in type 1 diabetes using the DCCT/EDIC study cohort.	4	6	528	0	3.696	Erectile dysfunction in type 1 diabetes
journal of urology	25524241	2014	Genetic contributions to urgency urinary incontinence in women.	14	6	1507	0	4.36	Urgency urinary incontinence
journal of vascular surgery	19497516	2009	Identification of a genetic variant associated with abdominal aortic aneurysms on chromosome 3p12.3 by genome wide association.	9	0	235	0	3.517	Abdominal aortic aneurysm
journal of viral hepatitis	22497812	2012	Interleukin 28B polymorphisms are the only common genetic variants associated with low-density lipoprotein cholesterol (LDL-C) in genotype-1 chronic hepatitis C and determine the association between LDL-C and treatment response.	1	1	1319	0	3.082	Lipid levels in hepatitis C treatment
journals of gerontology series a-biological sciences and medical sciences	26219847	2015	Heritability and Genome-Wide Association Analyses of Human Gait Suggest Contribution of Common Variants.	0	5	2946	0	5.476	Gait rhythm
journals of gerontology series a-biological sciences and medical sciences	27816938	2016	Genome-wide Association Study of Parental Life Span.	0	1	5716	0	5.957	Parental longevity (at least one long-lived parent)
journals of gerontology series a-biological sciences and medical sciences	25199915	2014	GWAS of longevity in CHARGE consortium confirms APOE and FOXO3 candidacy.	0	7	9793	2	5.416	Longevity (90 years and older)
journals of gerontology series a-biological sciences and medical sciences	20304771	2010	A meta-analysis of four genome-wide association studies of survival to age 90 years or older: the Cohorts for Heart and Aging Research in Genomic Epidemiology Consortium.	0	1	3791	1	3.988	Longevity
kidney international	20668430	2010	A risk allele for focal segmental glomerulosclerosis in African Americans is located within a region containing APOL1 and MYH9.	14	1	3407	0	6.105	Glomerulosclerosis
kidney international	26083657	2015	Genome-wide association study of acute kidney injury after coronary bypass graft surgery identifies susceptibility loci.	19	3	873	1	7.683	Acute kidney injury in coronary artery bypass surgery (creatinine rise)
kidney international	25493955	2014	Genome-wide association study of kidney function decline in individuals of European descent.	14	8	45530	1	8.563	Kidney function decline traits
lancet	18834626	2008	Association of three genetic loci with uric acid concentration and risk of gout: a genome-wide association study.	0	3	11847	0	28.409	Urate levels
lancet	21239051	2011	Identification of ADAMTS7 as a novel locus for coronary atherosclerosis and association of ABO with myocardial infarction in the presence of coronary atherosclerosis: two genome-wide association studies.	9	3	2723	0	38.278	Coronary artery disease
lancet	26806518	2016	Genetic variants associated with response to lithium treatment in bipolar disorder: a genome-wide association study.	5	10	2563	19	47.831	Response to lithium treatment in bipolar disorder
lancet	22763110	2012	Identification of new susceptibility loci for osteoarthritis (arcOGEN): a genome-wide association study.	13	4	18419	2	39.06	Osteoarthritis
lancet	23453885	2013	Identification of risk loci with shared effects on five major psychiatric disorders: a genome-wide analysis.	5	74	61220	77	39.207	Autism spectrum disorder, attention deficit-hyperactivity disorder, bipolar disorder, major depressive disorder, and schizophrenia (combined)
lancet	18455228	2008	Bone mineral density, osteoporosis, and osteoporotic fractures: a genome-wide association study.	0	2	2094	1	28.409	Bone mineral density
lancet	20541252	2010	Common genetic determinants of vitamin D insufficiency: a genome-wide association study.	4	3	16125	2	33.633	Vitamin D insufficiency
lancet	18262040	2008	LDL-cholesterol concentrations: a genome-wide association study.	0	3	11685	0	28.409	LDL cholesterol
lancet	21292315	2011	Imputation of sequence variants for identification of genetic risks for Parkinson's disease: a meta-analysis of genome-wide association studies.	6	11	17352	0	38.278	Parkinson's disease
lancet	23755828	2013	Genetic variants associated with warfarin dose in African-American individuals: a genome-wide association study.	9	1	533	9	39.207	Warfarin maintenance dose
lancet	21907864	2011	Identification of IL6R and chromosome 11q13.5 as risk loci for asthma.	10	4	32442	0	38.278	Asthma
lancet diabetes & endocrinology	27157822	2016	Genetic variants associated with antithyroid drug-induced agranulocytosis: a genome-wide association study in a European population.	3	6	5209	13	19.742	Anti-thyroid drug induced agranulocytosis
lancet infectious diseases	29395996	2018	Cerebral tryptophan metabolism and outcome of tuberculous meningitis: an observational cohort study.	1	10	130	0	25.148	CSF tryptophan concentration in tuberculous meningitis
lancet neurology	29724592	2018	Potential genetic modifiers of disease risk and age at onset in patients with frontotemporal lobar degeneration and GRN mutations: a genome-wide association study.	5	3	382	0	27.138	Behavioural changes in frontotemporal lobe dementia
lancet neurology	25087078	2014	Genetic determinants of common epilepsies: a meta-analysis of genome-wide association studies.	6	9	34853	2	21.896	Epilepsy
lancet neurology	17362836	2007	Genome-wide genotyping in amyotrophic lateral sclerosis and neurologically normal controls: first stage analysis and public release of data.	6	6	547	1	10.169	Amyotrophic lateral sclerosis
lancet neurology	23041239	2012	Genetic risk factors for ischaemic stroke and its subtypes (the METASTROKE collaboration): a meta-analysis of genome-wide association studies.	9	8	74393	0	23.917	Stroke (ischemic)
lancet neurology	24943344	2014	Frontotemporal dementia and its subtypes: a genome-wide association study.	6	2	6462	1	21.896	Frontotemporal dementia
lancet neurology	19081515	2008	Genetic risk factors for variant Creutzfeldt-Jakob disease: a genome-wide association study.	1	2	3200	0	14.27	Creutzfeldt-Jakob disease
lancet neurology	17434096	2007	A genome-wide genotyping study in patients with ischaemic stroke: initial analysis and data release.	9	4	517	0	10.169	Stroke
lancet neurology	20801718	2010	Chromosome 9p21 in amyotrophic lateral sclerosis in Finland: a genome-wide association study.	6	2	902	1	21.659	Amyotrophic lateral sclerosis
lancet neurology	26708676	2015	Loci associated with ischaemic stroke and its subtypes (SiGN): a genome-wide association study.	9	3	49324	1	23.468	Ischemic stroke
lancet neurology	17052657	2006	Genome-wide genotyping in Parkinson's disease and neurologically normal controls: first stage analysis and public release of data.	6	3	537	0	9.479	Parkinson's disease
lancet neurology	20801717	2010	Chromosome 9p21 in sporadic amyotrophic lateral sclerosis in the UK and seven other countries: a genome-wide association study.	6	4	13844	1	21.659	Amyotrophic lateral sclerosis
lancet neurology	29029846	2017	Identification of novel risk loci for restless legs syndrome in genome-wide association studies in individuals of European ancestry: a meta-analysis.	6	20	110851	28	27.138	Restless legs syndrome
lancet neurology	27068588	2016	Identification of additional risk loci for stroke and small vessel disease: a meta-analysis of genome-wide association studies.	9	0	83641	12	26.284	Ischemic stroke
lancet neurology	17827064	2007	ITPR2 as a susceptibility gene in sporadic amyotrophic lateral sclerosis: a genome-wide association study.	6	1	911	0	10.169	Amyotrophic lateral sclerosis
lancet neurology	29263008	2018	Investigating the genetic architecture of dementia with Lewy bodies: a two-stage genome-wide association study.	5	4	5007	10	27.138	Dementia with Lewy bodies
lancet oncology	20304703	2010	Genetic variants and risk of lung cancer in never smokers: a genome-wide association study.	2	1	754	0	17.764	Lung cancer
lancet oncology	27527254	2016	Genome-wide association studies in oesophageal adenocarcinoma and Barrett's oesophagus: a large-scale meta-analysis.	11	5	23326	8	33.9	Barrett's esophagus
lancet oncology	28274756	2017	Common genetic variation and risk of gallbladder cancer in India: a case-control genome-wide association study.	2	2	2751	25	36.418	Gallbladder cancer
lancet respiratory medicine	25533491	2014	Genome-wide association study of survival from sepsis due to pneumonia: an observational cohort study.	1	2	1553	0	9.629	Sepsis from pneumonia (survival)
lancet respiratory medicine	29551627	2018	Susceptibility to corticosteroid-induced adrenal suppression: a genome-wide association study.	10	4	407	16	21.466	Baseline cortisol levels in response to low dose short synacthen test in corticosteroid treated asthma
lancet respiratory medicine	24429156	2013	Genetic variants associated with idiopathic pulmonary fibrosis susceptibility and mortality: a genome-wide association study.	10	5	1084	2	0	Idiopathic pulmonary fibrosis
lancet respiratory medicine	24621683	2014	Risk loci for chronic obstructive pulmonary disease: a genome-wide association study and meta-analysis.	10	9	12337	0	9.629	Chronic obstructive pulmonary disease (moderate to severe)
lancet respiratory medicine	29066090	2017	Genetic variants associated with susceptibility to idiopathic pulmonary fibrosis in people of European ancestry: a genome-wide association study.	10	8	3968	11	21.466	Idiopathic pulmonary fibrosis
leukemia research	20189245	2010	Genome-wide association study of childhood acute lymphoblastic leukemia in Korea.	2	0	93	0	2.555	Acute lymphoblastic leukemia (childhood)
lipids in health and disease	29208002	2017	EPHA6 rs4857055 CÃ¢â‚¬â€°>Ã¢â‚¬â€°T polymorphism associates with hypertension through triglyceride and LDL particle size in the Korean population.	0	6	2146	0	2.663	Diastolic blood pressure
lupus	22004975	2011	Association of CD247 with systemic lupus erythematosus in Asian populations.	13	0	2805	0	2.337	Systemic lupus erythematosus
maturitas	22321639	2012	LAMC1 gene is associated with premature ovarian failure.	4	0	48	0	2.844	Premature ovarian failure
mayo clinic proceedings	21646302	2011	Mayo Genome Consortia: a genotype-phenotype resource for genome-wide association studies with an application to the analysis of circulating bilirubin levels.	0	5	6307	0	5.698	Bilirubin levels
mechanisms of ageing and development	21740922	2011	A genome-wide association study confirms APOE as the major gene influencing survival in long-lived individuals.	0	1	1821	1	3.439	Longevity
mediators of inflammation	29967566	2018	Pathway-Wide Genetic Risks in Chlamydial Infections Overlap between Tissue Tropisms: A Genome-Wide Association Scan.	1	5	240	0	3.549	Chlamydia trachomatis seropositivity
medicine	26632684	2015	Genome-wide Meta-analysis on the Sense of Smell Among US Older Adults.	0	22	6252	1	2.133	Sense of smell
medicine	29095316	2017	Genome-wide association study for genetic variants related with maximal voluntary ventilation reveals two novel genomic signals associated with lung function.	10	0	8842	0	2.028	Lung function (FEV1/FVC)
medicine	29489655	2018	Genome-wide association study of maternal genetic effects and parent-of-origin effects on food allergy.	19	5	201	0	2.028	Egg allergy (maternal genetic effects)
metabolism-clinical and experimental	24405752	2013	Genome-wide association study identifies common loci influencing circulating glycated hemoglobin (HbA1c) levels in non-diabetic subjects: the Long Life Family Study (LLFS).	0	1	4088	0	3.611	Glycated hemoglobin levels
metabolism-clinical and experimental	26256467	2015	Genome-wide association study of triglyceride response to a high-fat meal among participants of the NHLBI Genetics of Lipid Lowering Drugs and Diet Network (GOLDN).	0	9	872	0	4.375	Postprandial triglyceride response to high fat diet meal
mitochondrion	25240745	2014	A genome-wide association study in the genetic analysis of idiopathic thrombophilia project suggests sex-specific regulation of mitochondrial DNA levels.	0	21	407	2	3.249	Mitochondrial DNA levels
molecular autism	24564958	2014	Variability in the common genetic architecture of social-communication spectrum phenotypes during childhood and adolescence.	5	17	5628	0	5.413	Social communication problems
molecular autism	28540026	2017	Meta-analysis of GWAS of over 16,000 individuals with autism spectrum disorder highlights a novel locus at 10q24.32 and a significant overlap with schizophrenia.	5	3	15954	1	5.872	Autism spectrum disorder
molecular autism	24047820	2013	Common variation contributes to the genetic architecture of social communication traits.	0	4	5584	0	5.486	Social communication problems
molecular brain	26289589	2015	Associations between the orexin (hypocretin) receptor 2 gene polymorphism Val308Ile and nicotine dependence in genome-wide and subsequent association studies.	5	0	148	0	3.745	Nicotine dependence
molecular endocrinology	23518928	2013	TSPYL5 SNPs: association with plasma estradiol concentrations and aromatase expression.	0	18	772	0	4.201	Estradiol plasma levels (breast cancer)
molecular genetics and genomics	29327327	2018	Identifying potentially common genes between dyslipidemia and osteoporosis using novel analytical approaches.	0	0	238565	0	2.734	Femoral neck bone mineral density or plasma lipids (pleiotropy)
molecular medicine	20811658	2010	Genome-wide association for smoking cessation success in a trial of precessation nicotine replacement.	0	1	369	0	5.908	Smoking cessation
molecular medicine	26562150	2015	Genome-wide Association Study of Late-Onset Myasthenia Gravis: Confirmation of TNFRSF11A, and Identification of ZBTB10 and Three Distinct HLA Associations.	6	21	2660	0	3.53	Late-onset myasthenia gravis
molecular medicine	25014791	2014	Immunochip identifies novel, and replicates known, genetic risk loci for rheumatoid arthritis in black South Africans.	13	3	637	0	4.508	Rheumatoid arthritis
molecular medicine	18615156	2008	Genome-wide association scan identifies candidate polymorphisms associated with differential response to anti-TNF treatment in rheumatoid arthritis.	13	8	89	1	3.411	Response to TNF antagonist treatment
molecular neurobiology	26227905	2015	A Pooling Genome-Wide Association Study Combining a Pathway Analysis for Typical Sporadic Parkinson's Disease in the Han Population of Chinese Mainland.	6	22	500	0	5.397	Parkinson's disease
molecular nutrition & food research	28941034	2017	Genome-Wide Interactions with Dairy Intake for Body Mass Index in Adults of European Descent.	0	0	25513	0	5.151	BMI x dairy intake interaction (1df interaction test)
molecular pain	23834954	2013	Genome-wide association study of sensory disturbances in the inferior alveolar nerve after bilateral sagittal split ramus osteotomy.	11	7	105	0	3.531	Sensory disturbances after bilateral sagittal split ramus osteotomy
molecular psychiatry	29731509	2017	A genome-wide association study for extremely high intelligence.	0	1	9410	1	11.64	Extremely high intelligence
molecular psychiatry	20038948	2009	A genome-wide survey of human short-term memory.	0	0	333	2	15.049	Memory (short-term)
molecular psychiatry	28167838	2017	GLRB allelic variation associated with agoraphobic cognitions, increased startle response and fear network activation: a potential neurogenetic pathway to panic disorder.	5	0	1370	30	11.64	Agoraphobic traits
molecular psychiatry	21116278	2010	Genome-wide association with MRI atrophy measures as a quantitative trait locus for Alzheimer's disease.	6	5	939	0	15.47	Entorhinal cortical thickness
molecular psychiatry	27021820	2016	Genome-wide interaction study of brain beta-amyloid burden and cognitive impairment in Alzheimer's disease.	6	0	678	3	13.204	Cognitive impairment (brain beta-amyloid deposition interaction)
molecular psychiatry	22105620	2011	A genome-wide survey and functional brain imaging study identify CTNNBL1 as a memory-related gene.	0	0	1073	0	13.668	Memory performance
molecular psychiatry	21173776	2010	Meta-analysis of genome-wide association studies for personality.	0	2	17375	3	15.47	Personality dimensions
molecular psychiatry	21042317	2010	Genome-wide association study of major depressive disorder: new results, meta-analysis, and lessons learned.	5	4	6104	2	15.47	Major depressive disorder
molecular psychiatry	27046643	2016	Genome-wide association study of cognitive functions and educational attainment in UK Biobank (N=112Ã¢â‚¬â€°151).	0	15	111114	18	13.204	Educational attainment
molecular psychiatry	28070124	2017	An endophenotype approach to the genetics of alcohol dependence: a genome wide association study of fast beta EEG in families of African ancestry.	0	1	2382	0	11.64	Fast beta electroencephalogram
molecular psychiatry	19065144	2008	Genome-wide association for major depressive disorder: a possible role for the presynaptic protein piccolo.	5	0	3540	0	12.537	Major depressive disorder
molecular psychiatry	17486107	2007	A genome-wide association study implicates diacylglycerol kinase eta (DGKH) and several other genes in the etiology of bipolar disorder.	5	1	1024	2	10.9	Bipolar disorder
molecular psychiatry	25644384	2015	Genetic contributions to variation in general cognitive function: a meta-analysis of genome-wide association studies in the CHARGE consortium (N=53949).	0	34	53949	11	13.314	Cognitive function
molecular psychiatry	20038947	2009	Novel loci for major depression identified by genome-wide association study of Sequenced Treatment Alternatives to Relieve Depression and meta-analysis of three studies.	5	9	7385	1	15.049	Major depressive disorder (broad)
molecular psychiatry	19721433	2009	Genome-wide pharmacogenomic analysis of response to treatment with antipsychotics.	5	9	738	0	15.049	Response to antipsychotic treatment
molecular psychiatry	28265120	2017	A genome-wide gene-by-trauma interaction study of alcohol misuse in two independent cohorts identifies PRKG1 as a risk locus.	5	1	16361	0	11.64	Alcohol misuse (trauma interaction)
molecular psychiatry	28416812	2017	A new locus regulating MICALL2 expression was identified for association with executive inhibition in children with attention deficit hyperactivity disorder.	5	1	780	2	11.64	Executive inhibition (Stroop WIT and CIT) in attention deficit hyperactivity disorder
molecular psychiatry	29520036	2018	Genome-wide analysis of insomnia disorder.	5	28	17651	45	11.64	Insomnia
molecular psychiatry	24322204	2013	Genome-wide association study of bipolar disorder accounting for effect of body mass index identifies a new risk allele in TCF7L2.	5	51	1408	1	15.147	Bipolar disorder (body mass index interaction)
molecular psychiatry	22005931	2011	Genome-wide association analysis of age-at-onset in Alzheimer's disease.	6	13	2222	0	13.668	Alzheimer's disease (age of onset)
molecular psychiatry	23419831	2013	APOE and BCHE as modulators of cerebral amyloid deposition: a florbetapir PET genome-wide association study.	6	13	555	1	15.147	Alzheimer's disease biomarkers
molecular psychiatry	24189344	2013	Common genetic variants on 1p13.2 associate with risk of autism.	5	11	2220	0	15.147	Autism
molecular psychiatry	20351715	2010	Meta-analysis of genome-wide association data of bipolar disorder and major depressive disorder.	5	9	14052	0	15.47	Bipolar disorder or major depressive disorder (combined)
molecular psychiatry	29326435	2018	A combined analysis of genetically correlated traits identifies 187 loci and a role for neurogenesis and myelination in intelligence.	0	645	248482	18	11.64	Intelligence (MTAG)
molecular psychiatry	25778476	2015	A novel Alzheimer disease locus located near the gene encoding tau protein.	6	4	53727	4	13.314	Alzheimer's disease (APOE e4 interaction)
molecular psychiatry	21826061	2011	Genome-wide association studies establish that human intelligence is highly heritable and polygenic.	0	0	3511	35	13.668	Intelligence
molecular psychiatry	17667963	2007	A whole genome association study of neuroticism using DNA pooling.	0	1	2054	1	10.9	Neuroticism
molecular psychiatry	23207651	2012	A genome-wide association study implicates the APOE locus in nonpathological cognitive ageing.	18	1	3280	0	14.897	Cognitive decline
molecular psychiatry	20386566	2010	Genome-wide association study of bipolar I disorder in the Han Chinese population.	5	2	2000	0	15.47	Bipolar I disorder
molecular psychiatry	18347602	2008	Genomewide association for schizophrenia in the CATIE study: results of stage 1.	5	6	1471	2	12.537	Schizophrenia
molecular psychiatry	26830138	2016	Family-based association analyses of imputed genotypes reveal genome-wide significant association of Alzheimer's disease with OSBPL6, PTPRG, and PDCL3.	6	203	4527	2	13.204	Alzheimer disease and age of onset
molecular psychiatry	21483430	2011	Impact of DISC1 variation on neuroanatomical and neurocognitive phenotypes.	0	1	857	0	13.668	Neuranatomic and neurocognitive phenotypes
molecular psychiatry	22430674	2012	Genome-wide haplotype association study identifies the FRMD4A gene as a risk locus for Alzheimer's disease.	6	1	7353	0	14.897	Alzheimer's disease
molecular psychiatry	23958962	2013	Genome-wide association study of cocaine dependence and related traits: FAM53B identified as a risk gene.	5	15	5697	0	15.147	Cocaine dependence
molecular psychiatry	18227835	2008	Alpha-5/alpha-3 nicotinic receptor subunit alleles increase risk for heavy smoking.	5	0	7481	0	12.537	Nicotine dependence
molecular psychiatry	23358160	2013	Genome-wide study of association and interaction with maternal cytomegalovirus infection suggests new schizophrenia loci.	5	3	1770	1	15.147	Schizophrenia
molecular psychiatry	22005930	2011	Genome-wide association study of Alzheimer's disease with psychotic symptoms.	6	11	7222	0	13.668	Psychosis and Alzheimer's disease
molecular psychiatry	29703947	2018	Human brain arousal in the resting state: a genome-wide association study.	0	45	1877	0	11.64	Resting-state electroencephalogram vigilance
molecular psychiatry	24535457	2014	A genome-wide association meta-analysis of plasma AÃŽÂ² peptides concentrations in the elderly.	0	10	3528	0	14.496	Plasma amyloid beta peptide concentrations (ABx-40)
molecular psychiatry	22889924	2012	Genome-wide association study of Tourette's syndrome.	5	7	6249	3	14.897	Tourette syndrome
molecular psychiatry	28115744	2017	A genome-wide association study identifies two novel susceptibility loci and trans population polygenicity associated with bipolar disorder.	5	23	81582	8	11.64	Bipolar disorder
molecular psychiatry	20125088	2010	Genome-wide association study of recurrent early-onset major depressive disorder.	5	9	2656	1	15.47	Major depressive disorder
molecular psychiatry	22182935	2011	Genome-wide association study meta-analysis of European and Asian-ancestry samples identifies three novel loci associated with bipolar disorder.	5	5	14755	0	13.668	Bipolar disorder
molecular psychiatry	24514567	2014	A genome-wide association study of anorexia nervosa.	5	2	17767	1	14.496	Anorexia nervosa
molecular psychiatry	19125160	2009	Examination of the current top candidate genes for AD in a genome-wide association study.	6	1	970	0	15.049	Alzheimer's disease
molecular psychiatry	28115739	2017	Genome-wide association study of therapeutic opioid dosing identifies a novel locus upstream of OPRM1.	5	37	1410	10	11.64	Methadone dose in opioid dependence
molecular psychiatry	19786962	2009	First genome-wide association scan on neurophysiological endophenotypes points to trans-regulation effects on SLC2A3 in dyslexic children.	5	2	200	0	15.049	Speech perception in dyslexia
molecular psychiatry	29112194	2017	Genome-wide association study identifies a novel locus for cannabis dependence.	5	1	8515	0	11.64	Cannabis dependence
molecular psychiatry	28533516	2017	ASD restricted and repetitive behaviors associated at 17q21.33: genes prioritized by expression in fetal brains.	5	1	6809	0	11.64	Restricted and repetitive behaviours in autism spectrum disorder
molecular psychiatry	21747397	2011	Association between genetic variation in a region on chromosome 11 and schizophrenia in large samples from Europe.	5	0	4883	0	13.668	Schizophrenia
molecular psychiatry	26754954	2016	Meta-analysis of genome-wide association studies of anxiety disorders.	5	1	21761	0	13.204	Anxiety disorder
molecular psychiatry	24821223	2014	Genome-wide association study in obsessive-compulsive disorder: results from the OCGAS.	5	2	6136	11	14.496	Obsessive-compulsive disorder
molecular psychiatry	27777418	2016	The PHF21B gene is associated with major depression and modulates the stress response.	5	17	399	5	13.204	Major depressive disorder
molecular psychiatry	28937693	2017	Genome-wide association study of alcohol consumption and genetic overlap with other health-related traits in UK Biobank (N=112Ã¢â‚¬â€°117).	0	20	112117	0	11.64	Alcohol consumption
molecular psychiatry	24614497	2014	A genome-wide linkage and association study of musical aptitude identifies loci containing genes related to inner ear development and neurocognitive functions.	0	0	843	13	14.496	Musical aptitude
molecular psychiatry	22472876	2012	A mega-analysis of genome-wide association studies for major depressive disorder.	5	5	18759	17	14.897	Major depressive disorder
molecular psychiatry	20195266	2010	Genomewide pharmacogenomic study of metabolic side effects to antipsychotic drugs.	5	37	738	0	15.47	Response to antipsychotic treatment
molecular psychiatry	25869804	2015	GWAS for executive function and processing speed suggests involvement of the CADM2 gene.	0	0	13462	12	13.314	Executive function
molecular psychiatry	23358156	2013	Childhood intelligence is heritable, highly polygenic and associated with FNBP1L.	0	6	12441	27	15.147	Intelligence (childhood)
molecular psychiatry	18521090	2008	Association of the NPAS3 gene and five other loci with response to the antipsychotic iloperidone identified in a whole genome association study.	5	0	106	0	12.537	Response to iloperidone treatment (PANSS-T score)
molecular psychiatry	21423239	2011	A genome-wide association study of attempted suicide.	5	3	2698	2	13.668	Suicide attempts in bipolar disorder
molecular psychiatry	18957941	2008	Genome-wide association scan for five major dimensions of personality.	0	5	3972	4	12.537	Personality dimensions
molecular psychiatry	27067015	2016	Genome-wide analysis of over 106Ã¢â‚¬â€°000 individuals identifies 9 neuroticism-associated loci.	0	13	106716	2	13.204	Neuroticism
molecular psychiatry	18317468	2008	Whole-genome association study of bipolar disorder.	5	0	3469	1	12.537	Bipolar disorder
molecular psychiatry	26239289	2015	Evidence of CNIH3 involvement in opioid dependence.	5	1	1328	1	13.314	Opioid dependence
molecular psychiatry	21502949	2011	Discovery and replication of dopamine-related gene effects on caudate volume in young and elderly populations (N=1198) using genome-wide search.	0	2	734	0	13.668	Caudate nucleus volume
molecular psychiatry	25385369	2014	FASTKD2 is associated with memory and hippocampal structure in older adults.	0	1	6705	14	14.496	Episodic memory
molecular psychiatry	27922604	2016	Common variants on 2p16.1, 6p22.1 and 10q24.32 are associated with schizophrenia in Han Chinese population.	5	9	10154	0	13.204	Schizophrenia
molecular psychiatry	23183491	2012	Genome-wide association study identifies a potent locus associated with human opioid sensitivity.	0	1	118	0	14.897	Opioid sensitivity
molecular psychiatry	29875475	2018	Translational studies support a role for serotonin 2B receptor (HTR2B) gene in aggression-related cannabis response.	5	0	5815	0	11.64	Cannabis-related aggression
molecular psychiatry	27400856	2016	Genome-wide common and rare variant analysis provides novel insights into clozapine-associated neutropenia.	5	10	5649	1	13.204	Clozapine-induced agranulocytosis/granulocytopenia in treatment-resistant schizophrenia
molecular psychiatry	28194004	2017	Genetic contributions to self-reported tiredness.	0	3	108976	14	11.64	Self-reported tiredness
molecular psychiatry	28485404	2017	Genetic contributors to variation in alcohol consumption vary by race/ethnicity in a large multi-ethnic genome-wide association study.	0	7	86627	0	11.64	Alcohol consumption (drinkers vs non-drinkers)
molecular psychiatry	24280982	2013	Polygenic dissection of diagnosis and clinical dimensions of bipolar disorder and schizophrenia.	5	12	39202	0	15.147	Schizophrenia or bipolar disorder
molecular psychiatry	19488044	2009	Genome-wide association study of bipolar disorder in European American and African American individuals.	5	1	3049	0	15.049	Bipolar disorder
molecular psychiatry	22869035	2012	A genome-wide association study of post-traumatic stress disorder identifies the retinoid-related orphan receptor alpha (RORA) gene as a significant risk locus.	5	0	491	0	14.897	Post-traumatic stress disorder
molecular psychiatry	28584286	2017	Genome-wide meta-analysis of cognitive empathy: heritability, and correlates with sex, neuropsychiatric conditions and cognition.	0	125	89553	34	11.64	Cognitive empathy
molecular psychiatry	24166409	2014	Genome-wide association study of alcohol dependence:significant findings in African- and European-Americans including novel risk loci.	5	19	8884	1	14.496	Alcohol dependence
molecular psychiatry	17522711	2007	Converging evidence for a pseudoautosomal cytokine receptor gene locus in schizophrenia.	5	1	322	1	10.9	Schizophrenia
molecular psychiatry	19107115	2008	Genome-wide association study of recurrent major depressive disorder in two European case-control cohorts.	5	1	3141	1	12.537	Major depressive disorder
molecular psychiatry	26503763	2015	Genome-wide association study identifies SESTD1 as a novel risk gene for lithium-responsive bipolar disorder.	5	4	7007	2	13.314	Objective response to lithium treatment
molecular psychiatry	23319000	2013	Genome-wide association study of monoamine metabolite levels in human cerebrospinal fluid.	0	13	398	0	15.147	Metabolite levels (5-HIAA)
molecular psychiatry	18521091	2008	Whole genome association study identifies polymorphisms associated with QT prolongation during iloperidone treatment of schizophrenia.	5	6	183	1	12.537	Response to iloperidone treatment (QT prolongation)
molecular psychiatry	23752247	2013	Genome-wide association study on detailed profiles of smoking behavior and nicotine dependence in a twin sample.	0	0	1114	0	15.147	Smoking behavior
molecular psychiatry	21876539	2011	Genome-wide association analysis of coffee drinking suggests association with CYP1A1/CYP1A2 and NRCAM.	0	4	18176	5	13.668	Coffee consumption
molecular psychiatry	23337944	2013	Opioid receptor mu 1 gene, fat intake and obesity in adolescence.	0	0	598	0	15.147	Fat intake
molecular psychiatry	22688191	2012	Genome-wide association study in a Swedish population yields support for greater CNV and MHC involvement in schizophrenia compared with bipolar disorder.	5	4	2929	1	14.897	Bipolar disorder
molecular psychiatry	20585324	2010	Genome-wide association study of conduct disorder symptomatology.	5	12	3963	0	15.47	Conduct disorder
molecular psychiatry	22889921	2012	Genome-wide association study of obsessive-compulsive disorder.	5	3	7422	3	14.897	Obsessive-compulsive disorder
molecular psychiatry	28093568	2017	GWAS meta-analysis reveals novel loci and genetic correlates for general cognitive function: a report from the COGENT consortium.	0	13	35298	6	11.64	Cognitive function
molecular psychiatry	25288136	2014	Genome-wide meta-analysis identifies six novel loci associated with habitual coffee consumption.	0	4	48528	90	14.496	Coffee consumption
molecular psychiatry	21079607	2010	A genome-wide association study on common SNPs and rare CNVs in anorexia nervosa.	5	9	4766	1	15.47	Anorexia nervosa
molecular psychiatry	19188921	2009	Genome-wide association analyses suggested a novel mechanism for smoking behavior regulated by IL15.	0	0	840	0	15.049	Smoking behavior
molecular psychiatry	23979607	2013	Genome-wide analyses of borderline personality features.	5	1	7125	0	15.147	Borderline personality disorder features
molecular vision	29422769	2018	A genome-wide association study of corneal astigmatism: The CREAM Consortium.	7	16	31370	0	2.219	Corneal astigmatism
molecular vision	25352737	2014	Electronic medical records and genomics (eMERGE) network exploration in cataract: several new potential susceptibility loci.	7	3	7497	0	1.986	Age-related cataracts
molecular vision	22605921	2012	Genome-wide association study of primary open angle glaucoma risk and quantitative traits.	7	0	5767	0	1.987	Glaucoma (primary open-angle)
movement disorders	24375517	2013	Genome-wide association study in musician's dystonia: a risk variant at the arylsulfatase G locus?	6	3	1111	0	5.634	Musician's dystonia
movement disorders	26268663	2015	Baseline genetic associations in the Parkinson's Progression Markers Initiative (PPMI).	6	0	587	1	6.01	Parkinson's disease
muscle & nerve	21826682	2011	Association of common variants in the human eyes shut ortholog (EYS) with statin-induced myopathy: evidence for additional functions of EYS.	4	0	79	0	2.367	Response to statin therapy
nagoya journal of medical science	29581620	2018	Genome-wide association study for pollinosis identified two novel loci in interleukin (IL)-1B in a Japanese population.	10	0	731	0	1.016	Pollinosis
nature	22895189	2012	Genome-wide association study indicates two novel resistance loci for severe malaria.	1	4	2153	2	38.597	Malaria
nature	23222517	2012	Seventy-five genetic loci influencing the human red blood cell.	0	45	71861	0	38.597	Red blood cell traits
nature	20881960	2010	Hundreds of variants clustered in genomic loci and biological pathways affect human height.	0	199	133653	9	36.104	Height
nature	19684573	2009	Genetic variation in IL28B predicts hepatitis C treatment-induced viral clearance.	1	3	1137	8	0	Response to hepatitis C treatment
nature	22982992	2012	FTO genotype is associated with phenotypic variability of body mass index.	0	1	133154	4	38.597	Body mass index
nature	19571811	2009	Common polygenic variation contributes to risk of schizophrenia and bipolar disorder.	5	4	6909	18	0	Schizophrenia
nature	21909115	2011	Genetic variants in novel pathways influence blood pressure and cardiovascular disease risk.	0	19	69395	6	36.28	Diastolic blood pressure
nature	28658209	2017	Fine-mapping inflammatory bowel disease loci to single-variant resolution.	11	0	69603	12	41.577	Inflammatory bowel disease
nature	24390342	2013	Genetics of rheumatoid arthritis contributes to biology and drug discovery.	13	181	79799	24	42.351	Rheumatoid arthritis
nature	19242412	2009	Identification of IFRD1 as a modifier gene for cystic fibrosis lung disease.	4	0	320	1	0	Cystic fibrosis severity
nature	21124317	2010	Integrative genomics identifies LMO1 as a neuroblastoma oncogene.	2	3	4881	0	36.104	Neuroblastoma
nature	21833088	2011	Genetic risk and a primary role for cell-mediated immune mechanisms in multiple sclerosis.	6	87	26621	9	36.28	Multiple sclerosis
nature	19812673	2009	A genome-wide linkage and association scan reveals novel loci for autism.	5	2	2584	2	0	Autism
nature	25231870	2014	Parent-of-origin-specific allelic associations among 106 genomic loci for age at menarche.	0	122	182413	29	41.456	Menarche (age at onset)
nature	23128233	2012	Host-microbe interactions have shaped the genetic architecture of inflammatory bowel disease.	11	30	34366	12	38.597	Crohn's disease
nature	27225129	2016	Genome-wide association study identifies 74 loci associated with educational attainment.	0	34	280007	128	0	Educational attainment (college completion)
nature	19404256	2009	Common genetic variants on 5p14.1 associate with autism spectrum disorders.	5	1	11576	8	0	Autism
nature	17632545	2007	A genome-wide association study identifies KIAA0350 as a type 1 diabetes gene.	4	4	2171	3	28.751	Type 1 diabetes
nature	25673413	2015	Genetic studies of body mass index yield new insights for obesity biology.	0	634	238944	59	38.138	Body mass index
nature	21886157	2011	Human metabolic individuality in biomedical and pharmaceutical research.	0	37	2820	2	36.28	Metabolic traits
nature	20173735	2010	ITPA gene variants protect against anaemia in patients treated for chronic hepatitis C.	1	2	1286	2	36.104	Chronic hepatitis C infection
nature	17554300	2007	Genome-wide association study of 14,000 cases of seven common diseases and 3,000 shared controls.	5	7	4806	20	28.751	Bipolar disorder
nature	19571808	2009	Common variants conferring risk of schizophrenia.	5	7	16161	10	0	Schizophrenia
nature	29059683	2017	Association analysis identifies 65 new breast cancer risk loci.	2	803	139274	57	41.577	Breast cancer
nature	17293876	2007	A genome-wide association study identifies novel risk loci for type 2 diabetes.	4	3	1275	5	28.751	Type 2 diabetes
nature	17611496	2007	Genetic variants regulating ORMDL3 expression contribute to the risk of childhood asthma.	10	1	2237	2	28.751	Asthma
nature	26367794	2015	Whole-genome sequencing identifies EN1 as a determinant of bone density and fracture.	0	3	32735	23	38.138	Femoral neck bone mineral density
nature	26416757	2015	A novel locus of resistance to severe malaria in a region of ancient balancing selection.	1	3	10421	31	38.138	Severe malaria
nature	18385739	2008	A variant associated with nicotine dependence, lung cancer and peripheral arterial disease.	5	1	10995	6	31.434	Nicotine dependence
nature	20686565	2010	Biological, clinical and population relevance of 95 loci for blood lipids.	0	52	100184	8	36.104	Cholesterol, total
nature	25056061	2014	Biological insights from 108 schizophrenia-associated genetic loci.	5	98	83550	156	41.456	Schizophrenia
nature	21775986	2011	The landscape of recombination in African Americans.	0	5	30033	10	36.28	Recombination measurement
nature	20453838	2010	Genome-wide association study identifies five new breast cancer susceptibility loci.	2	13	8556	7	36.104	Breast cancer
nature	19571809	2009	Common variants on chromosome 6p22.1 are associated with schizophrenia.	5	2	7593	5	0	Schizophrenia
nature	22139419	2011	New gene functions in megakaryopoiesis and platelet formation.	0	29	18600	2	36.28	Mean platelet volume
nature	25673412	2015	New genetic loci link adipose and insulin biology to body fat distribution.	0	142	143480	47	38.138	Hip circumference
nature	29875488	2018	Genomic atlas of the human plasma proteome.	0	2784	3301	16	41.577	Blood protein levels
nature	17603472	2007	Variants conferring risk of atrial fibrillation on chromosome 4q25.	9	2	5026	1	28.751	Atrial fibrillation/atrial flutter
nature	27680694	2016	Genome-wide associations for birth weight and correlations with adult disease.	0	61	142558	19	0	Birth weight
nature	24390345	2013	Sequence variants in SLC16A11 are a common risk factor for type 2 diabetes in Mexico.	4	4	8214	37	42.351	Type 2 diabetes
nature	25607358	2015	Common genetic variants influence human subcortical brain structures.	0	12	13171	42	38.138	Subcortical brain region volumes
nature	18385738	2008	A susceptibility locus for lung cancer maps to nicotinic acetylcholine receptor subunit genes on 15q25.	2	1	4448	1	31.434	Lung cancer
nature	23644456	2013	Nonsense mutation in the LGR4 gene is associated with several human diseases and other traits.	0	2	73965	8	42.351	Bone mineral density
nature	20596022	2010	Genome-wide association study in alopecia areata implicates both innate and adaptive immunity.	12	8	4332	8	36.104	Alopecia areata
nature communications	26818947	2016	Genome-wide association studies in the Japanese population identify seven novel loci for type 2 diabetes.	4	56	41646	1	12.124	Type 2 diabetes
nature communications	29769521	2018	Thirty loci identified for heart rate response to exercise and recovery implicate autonomic nervous system.	0	32	67257	17	12.353	Heart rate response to exercise
nature communications	26151821	2015	Genome-wide association study of colorectal cancer identifies six new susceptibility loci.	2	22	37955	2	11.329	Colorectal cancer
nature communications	29773799	2018	Elucidating the genetic architecture of reproductive ageing in the Japanese population.	0	1	30266	0	12.353	Early age at menarche
nature communications	29769526	2018	A whole-genome sequence study identifies genetic risk factors for neuromyelitis optica.	6	14	921	7	12.353	Neuromyelitis optica
nature communications	24618891	2014	Genome-wide association study reveals two new risk loci for bipolar disorder.	5	6	24025	14	11.47	Bipolar disorder
nature communications	28598434	2017	Genome-wide association study identifies multiple risk loci for renal cell carcinoma.	2	26	31190	1	12.353	Renal cell carcinoma
nature communications	27117709	2016	Identification of four novel susceptibility loci for oestrogen receptor negative breast cancer.	2	31	19291	0	12.124	Breast cancer
nature communications	29374233	2018	GWAS of epigenetic aging rates in blood reveals a critical role for TERT.	0	3	8393	15	12.353	Extrinsic epigenetic age acceleration
nature communications	28195142	2017	A genome-wide association study yields five novel thyroid cancer risk loci.	2	12	290551	0	12.353	Thyroid cancer
nature communications	25939698	2015	Enhanced meta-analysis and replication studies identify five new psoriasis susceptibility loci.	12	6	11693	0	11.329	Psoriasis
nature communications	26956414	2016	Meta-analysis of genome-wide association studies discovers multiple loci for chronic lymphocytic leukemia.	2	31	10767	0	12.124	Chronic lymphocytic leukemia
nature communications	24149102	2013	Variation at 3p24.1 and 6q23.3 influences the risk of Hodgkin's lymphoma.	2	6	7882	1	10.742	Hodgkin's lymphoma
nature communications	26068415	2015	Genome-wide association study identifies novel genetic variants contributing to variation in blood metabolite levels.	0	15	7478	1	11.329	Acylcarnitine levels
nature communications	29511194	2018	Genome-wide analysis yields new loci associating with aortic valve stenosis.	9	5	351799	1	12.353	Aortic valve stenosis
nature communications	24886709	2014	Amerindian-specific regions under positive selection harbour new lipid variants in Latinos.	0	2	3701	0	11.47	Cholesterol, total
nature communications	28443625	2017	Genome-wide meta-analysis of 241,258 adults accounting for smoking behaviour identifies novel loci for obesity traits.	0	145	196760	2	12.353	BMI (adjusted for smoking behaviour)
nature communications	26416764	2015	Causal mechanisms and balancing selection inferred from genetic associations with polycystic ovary syndrome.	4	9	87943	24	11.329	Polycystic ovary syndrome
nature communications	28743860	2017	Bivariate genome-wide association meta-analysis of pediatric musculoskeletal traits reveals pleiotropic effects at the SREBF1/TOM1L2 locus.	0	10	10414	6	12.353	Bone mineral density (paediatric, total body less head)
nature communications	29051540	2017	Genome-wide association study identifies the SERPINB gene cluster as a susceptibility locus for food allergy.	19	0	2556	22	12.353	Cow's milk allergy
nature communications	26503584	2015	Identification of four new susceptibility loci for testicular germ cell tumour.	2	3	5932	12	11.329	Testicular germ cell tumor
nature communications	25710614	2015	Genome-wide association study identifies peanut allergy-specific loci and evidence of epigenetic mediation in US children.	19	5	2197	14	11.329	Egg allergy
nature communications	25226531	2014	Common variation near ROBO2 is associated with expressive vocabulary in infancy.	0	8	13237	6	11.47	Expressive vocabulary in infants
nature communications	25342443	2014	Genome-wide association study identifies multiple loci associated with both mammographic density and breast cancer risk.	0	12	7600	0	11.47	Mammographic density (dense area)
nature communications	25823570	2015	Identification of myopia-associated WNT7B polymorphisms provides insights into the mechanism underlying the development of myopia.	0	1	3248	0	11.329	Axial length
nature communications	25241763	2014	Meta-analysis of genome-wide association studies identifies novel loci that influence cupping and the glaucomatous process.	0	18	21094	0	11.47	Vertical cup-disc ratio
nature communications	24253340	2013	Genome-wide association study implicates NDST3 in schizophrenia and bipolar disorder.	5	1	2544	7	10.742	Schizophrenia
nature communications	26077951	2015	Genome-wide association study of corticobasal degeneration identifies risk variants shared with progressive supranuclear palsy.	6	4	3263	4	11.329	Corticobasal degeneration
nature communications	26833098	2016	Genome-wide meta-analysis uncovers novel loci influencing circulating leptin levels.	0	10	35292	2	12.124	circulating leptin levels
nature communications	28240269	2017	Connecting genetic risk to disease end points through the human blood plasma proteome.	0	590	997	2	12.353	Blood protein levels
nature communications	27539887	2016	Genome-wide association study identifies 14 novel risk alleles associated with basal cell carcinoma.	2	33	274265	2	12.124	Basal cell carcinoma
nature communications	25187353	2014	Clozapine-induced agranulocytosis is associated with rare HLA-DQB1 and HLA-B alleles.	5	28	1357	0	11.47	Clozapine-induced agranulocytosis
nature communications	25939597	2015	Two susceptibility loci identified for prostate cancer aggressiveness.	2	18	7541	0	11.329	Prostate cancer
nature communications	29158497	2017	Germline variation in ADAMTSL1 is associated with prognosis following breast cancer treatment in young women.	2	0	4739	10	12.353	Breast cancer (survival)
nature communications	29760442	2018	Cross-ancestry genome-wide association analysis of corneal thickness strengthens link between complex and Mendelian eye diseases.	0	61	25910	9	12.353	Central corneal thickness
nature communications	26443449	2015	Large-scale association analysis in Asians identifies new susceptibility loci for prostate cancer.	2	14	7394	0	11.329	Prostate cancer
nature communications	29497042	2018	Genetic study links components of the autonomous nervous system to heart-rate profile during exercise.	0	11	58818	1	12.353	Heart rate increase in response to exercise
nature communications	27005778	2016	Genome-wide study for circulating metabolites identifies 62 loci and reveals novel systemic effects of LPA.	0	6	24925	1	12.124	Metabolite levels (lipid measures)
nature communications	28931804	2017	Cross-ethnic meta-analysis identifies association of the GPX3-TNIP1 locus with amyotrophic lateral sclerosis.	6	4	40136	3	12.353	Amyotrophic lateral sclerosis (sporadic)
nature communications	29313844	2017	Large-scale GWAS identifies multiple loci for hand grip strength providing biological insights into muscular fitness.	0	0	12851	18	12.353	Fat mass index
nature communications	29662059	2018	Genome-wide association study of depression phenotypes in UK Biobank identifies variants in excitatory synaptic pathways.	5	111	322580	69	12.353	Depression (broad)
nature communications	28714469	2017	Transancestral mapping and genetic load in systemic lupus erythematosus.	13	254	27574	12	12.353	Systemic lupus erythematosus
nature communications	29739929	2018	Genome-wide association study in 176,678 Europeans reveals genetic loci for tanning response to sun exposure.	0	79	121296	47	12.353	Low tan response
nature communications	28724990	2017	Large meta-analysis of genome-wide association studies identifies five loci for lean body mass.	0	5	28330	0	12.353	Appendicular lean mass
nature communications	29358691	2018	Re-analysis of public genetic data reveals a rare X-chromosomal variant associated with type 2 diabetes.	4	24	168420	1	12.353	Type 2 diabetes
nature communications	25569183	2015	A genome-wide association study of marginal zone lymphoma shows association to the HLA region.	2	4	7046	0	11.329	Marginal zone lymphoma
nature communications	26394269	2015	International genome-wide meta-analysis identifies new primary biliary cirrhosis risk loci and targetable pathogenic pathways.	11	30	13239	0	11.329	Primary biliary cholangitis
nature communications	28924153	2017	Common variants in MMP20 at 11q22.2 predispose to 11q deletion and neuroblastoma risk.	2	0	417	10	12.353	Neuroblastoma (11q deletion vs 11q undeleted and MYCN amplification)
nature communications	29632299	2018	Genome-wide association study identifies susceptibility loci for B-cell childhood acute lymphoblastic leukemia.	2	11	17051	0	12.353	Acute lymphoblastic leukemia in childhood (B cell precursor)
nature communications	27029810	2016	Variants near CHRNA3/5 and APOE have age- and sex-related effects on human lifespan.	0	2	272081	19	12.124	Lifespan
nature communications	28425483	2017	A genome-wide association study identifies six novel risk loci for primary biliary cholangitis.	11	22	5158	12	12.353	Primary biliary cholangitis
nature communications	29235454	2017	A large multi-ethnic genome-wide association study identifies novel genetic loci for intraocular pressure.	0	56	69756	1	12.353	Intraocular pressure
nature communications	26417704	2015	Genome-wide association meta-analysis identifies five modifier loci of lung disease severity in cystic fibrosis.	4	29	6873	9	11.329	Lung disease severity in cystic fibrosis
nature communications	25784220	2015	A PAX1 enhancer locus is associated with susceptibility to idiopathic scoliosis in females.	13	1	1184	0	11.329	Adolescent idiopathic scoliosis
nature communications	29511167	2018	A transcriptome-wide association study identifies PALMD as a susceptibility gene for calcific aortic valve stenosis.	9	1	2026	0	12.353	Calcific aortic valve stenosis
nature communications	26198393	2015	Genome-wide association study identifies variants at 16p13 associated with survival in multiple myeloma patients.	2	1	545	1	11.329	Multiple myeloma (survival)
nature communications	28232668	2017	Genome-wide analyses of non-syndromic cleft lip with palate identify 14 novel loci and genetic heterogeneity.	17	56	6084	1	12.353	Nonsyndromic cleft lip with cleft palate
nature communications	25003214	2014	The correlation between reading and mathematics ability at age twelve has a substantial genetic component.	0	2	2794	50	11.47	Reading or mathematical ability
nature communications	29146897	2017	GWAS for male-pattern baldness identifies 71 susceptibility loci explaining 38% of the risk.	0	58	43590	1	12.353	Male-pattern baldness
nature communications	24399259	2014	Two new susceptibility loci 1q24.2 and 11p11.2 confer risk to severe acne.	12	3	2062	0	11.47	Acne (severe)
nature communications	28598419	2017	Genome-wide approach identifies a novel gene-maternal pre-pregnancy BMI interaction on preterm birth.	0	3	1733	0	12.353	Gestational age at birth (maternal effect)
nature communications	26955885	2016	Genome-wide association analysis identifies novel loci for chronotype in 100,420 individuals from the UK Biobank.	0	14	100420	1	12.124	Chronotype
nature communications	24920014	2014	A meta-analysis of Hodgkin lymphoma reveals 19p13.3 TCF3 as a novel susceptibility locus.	2	7	9693	0	11.47	Hodgkin's lymphoma
nature communications	27244555	2016	Genome-wide association study identifies 8p21.3 associated with persistent hepatitis B virus infection among Chinese.	1	4	2308	0	12.124	Susceptibility to persistent hepatitis B virus infection
nature communications	28537267	2017	Meta-analysis identifies five novel loci associated with endometriosis highlighting key genes involved in hormone metabolism.	14	35	208903	5	12.353	Endometriosis
nature communications	26833246	2016	New loci for body fat percentage reveal link between adiposity and cardiometabolic disease risk.	0	47	78525	7	12.124	Body fat percentage
nature communications	27501781	2016	Association of variations in HLA class II and other loci with susceptibility to EGFR-mutated lung adenocarcinoma.	2	6	5030	0	12.124	EGFR mutation-positive lung adenocarcinoma
nature communications	29422604	2018	Genome-wide meta-analysis identifies five new susceptibility loci for pancreatic cancer.	2	32	21536	6	12.353	Pancreatic cancer
nature communications	25352340	2014	Novel loci affecting iron homeostasis and their effects in individuals at risk for hemochromatosis.	0	5	23986	0	11.47	Iron status biomarkers (ferritin levels)
nature communications	26174136	2015	Three missense variants of metabolic syndrome-related genes are associated with alpha-1 antitrypsin levels.	0	3	3294	0	11.329	Serum alpha1-antitrypsin levels
nature communications	25849990	2015	Genetic variation at MECOM, TERT, JAK2 and HBS1L-MYB predisposes to myeloproliferative neoplasms.	2	3	3200	1	11.329	Myeloproliferative neoplasms
nature communications	26831199	2016	Genetic associations at 53 loci highlight cell types and biological pathways relevant for kidney function.	14	10	117165	2	12.124	Chronic kidney disease
nature communications	25407941	2014	GWAS identifies four novel eosinophilic esophagitis loci.	11	6	4240	5	11.47	Eosinophilic esophagitis
nature communications	29196614	2017	Genome-wide association study of classical Hodgkin lymphoma identifies key regulators of disease susceptibility.	2	6	16757	18	12.353	Hodgkin's lymphoma
nature communications	29523850	2018	Risk of nontyphoidal Salmonella bacteraemia in African children is modified by STAT4.	1	2	2857	0	12.353	Nontyphoidal Salmonella bacteraemia
nature communications	28492228	2017	Association between a common immunoglobulin heavy chain allele and rheumatic heart disease risk in Oceania.	9	2	2855	5	12.353	Rheumatic heart disease
nature communications	27145994	2016	Common genetic variation in ETV6 is associated with colorectal cancer susceptibility.	2	4	2329	0	12.124	Colorectal cancer
nature communications	28165464	2017	Genome-wide association analysis implicates dysregulation of immunity genes in chronic lymphocytic leukaemia.	2	37	17691	5	12.353	Chronic lymphocytic leukemia
nature communications	27976721	2016	A large-scale genome-wide association and meta-analysis identified four novel susceptibility loci for leprosy.	1	13	6316	0	12.124	Leprosy
nature communications	28928442	2017	Genome-wide association and HLA region fine-mapping studies identify susceptibility loci for multiple common infections.	6	38	83620	3	12.353	Bacterial meningitis
nature communications	26272126	2015	Common and rare variants associated with kidney stones and biochemical traits.	14	4	285019	1	11.329	Kidney stones
nature communications	28703219	2017	Genome-wide association and expression quantitative trait loci studies identify multiple susceptibility loci for thyroid cancer.	2	10	8749	2	12.353	Differentiated thyroid cancer
nature communications	28223688	2017	Sequence variant at 8q24.21 associates with sciatica caused by lumbar disc herniation.	13	1	287338	0	12.353	Sciatica caused by lumbar disc herniation (treated with microdiscectomy)
nature communications	25629512	2015	New loci and coding variants confer risk for age-related macular degeneration in East Asians.	7	7	7810	13	11.329	Exudative age-related macular degeneration
nature communications	28139693	2017	Genome-wide association study of prostate-specific antigen levels identifies novel loci independent of prostate cancer.	2	40	28503	11	12.353	Prostate-specific antigen levels
nature communications	27020472	2016	Meta-analysis of gene-environment-wide association scans accounting for education level identifies additional loci for refractive error.	7	48	50351	11	12.124	Spherical equivalent (joint analysis main effects and education interaction)
nature communications	26926045	2016	A genome-wide association scan in admixed Latin Americans identifies loci influencing facial and scalp hair features.	0	2	6357	229	12.124	Balding
nature communications	26394188	2015	Genome-wide association study identifies new susceptibility loci for adolescent idiopathic scoliosis in Chinese girls.	13	4	2459	1	11.329	Adolescent idiopathic scoliosis
nature communications	25775280	2015	Genome-wide association study identifies a new susceptibility locus for cleft lip with or without a cleft palate.	17	6	2106	0	11.329	Nonsyndromic cleft lip with or without cleft palate
nature communications	27424798	2016	Genome-wide association study identifies novel susceptibility loci for cutaneous squamous cell carcinoma.	2	13	287137	15	12.124	Cutaneous squamous cell carcinoma
nature communications	26853712	2016	Genome-wide association study identifies multiple susceptibility loci for craniofacial microsomia.	17	13	2951	3	12.124	Craniofacial microsomia
nature communications	28537254	2017	Large scale meta-analysis characterizes genetic architecture for common psoriasis associated variants.	12	61	287323	14	12.353	Psoriasis
nature communications	25350695	2014	Pharmacogenetic meta-analysis of genome-wide association studies of LDL cholesterol response to statins.	4	6	18596	7	11.47	Response to statins (LDL cholesterol change)
nature communications	24927181	2014	Genome-wide association study identifies three novel susceptibility loci for severe Acne vulgaris.	12	14	7025	0	11.47	Acne (severe)
nature communications	26424050	2015	Genome-wide association study identifies multiple susceptibility loci for glioma.	2	7	9218	10	11.329	Glioblastoma
nature communications	29343764	2018	Genome-wide association study in 79,366 European-ancestry individuals informs the genetic architecture of 25-hydroxyvitamin D levels.	0	6	79366	6	12.353	Vitamin D levels
nature communications	26284813	2015	Genome-wide association of polycystic ovary syndrome implicates alterations in gonadotropin secretion in European ancestry populations.	4	0	984	6	11.329	DHEAS levels in polycystic ovary syndrome
nature communications	29348612	2018	GWAS in childhood acute lymphoblastic leukemia reveals novel genetic associations at chromosomes 17q12 and 8q24.21.	2	9	19240	0	12.353	Acute lymphoblastic leukemia (childhood)
nature communications	25134534	2014	Genome-wide association study identifies new susceptibility loci for epithelial ovarian cancer in Han Chinese women.	2	6	2216	0	11.47	Epithelial ovarian cancer
nature communications	28358029	2017	Genome-wide association study identifies three novel loci in Fuchs endothelial corneal dystrophy.	7	6	3968	25	12.353	Fuchs's corneal dystrophy
nature communications	28878392	2017	Multivariate discovery and replication of five novel loci associated with Immunoglobulin G N-glycosylation.	0	5	1960	0	12.353	IgG bisecting N-acetyl glucosamine phenotypes (multivariate analysis)
nature communications	29030599	2017	Genome-wide meta-analysis associates HLA-DQA1/DRB1 and LPA and lifestyle factors with human longevity.	0	5	606059	73	12.353	Parental lifespan
nature communications	26686553	2015	A genome-wide association study identifies four novel susceptibility loci underlying inguinal hernia.	11	4	72805	41	11.329	Inguinal hernia
nature communications	26028593	2015	Identification of new susceptibility loci for IgA nephropathy in Han Chinese.	14	23	12095	0	11.329	IgA nephropathy
nature communications	27363682	2016	Genome-wide association study identifies multiple susceptibility loci for multiple myeloma.	2	23	241704	4	12.124	Multiple myeloma
nature communications	26733130	2016	Sequence variants in the PTCH1 gene associate with spine bone mineral density and osteoporotic fractures.	0	7	20162	1	12.124	Bone mineral density (hip)
nature communications	26822151	2016	Genome-wide association study and targeted metabolomics identifies sex-specific association of CPS1 with coronary artery disease.	9	2	1985	1	12.124	Betaine levels in individuals undergoing cardiac evaluation
nature communications	28613276	2017	Genetic loci associated with heart rate variability and their effects on cardiac disease risk.	0	12	24088	0	12.353	Heart rate variability traits (pvRSA/HF)
nature communications	28098162	2017	Novel genetic loci associated with hippocampal volume.	0	2	26814	3	12.353	Hippocampal volume
nature communications	25608926	2015	Genome-wide meta-analysis in alopecia areata resolves HLA associations and reveals two new susceptibility loci.	12	34	7565	0	11.329	Alopecia areata
nature communications	25855136	2015	New basal cell carcinoma susceptibility loci.	2	13	270930	1	11.329	Basal cell carcinoma
nature communications	26007630	2015	Variants in ELL2 influencing immunoglobulin levels associate with multiple myeloma.	2	8	224749	0	11.329	Multiple myeloma
nature communications	26835600	2016	GWAS of 89,283 individuals identifies genetic variants associated with self-reporting of being a morning person.	0	2	122125	156	12.124	Chronotype
nature communications	28322246	2017	Genetic correlation between amyotrophic lateral sclerosis and schizophrenia.	6	0	112086	22	12.353	Amyotrophic lateral sclerosis or schizophrenia (pleiotropy)
nature communications	28548082	2017	Whole genome sequencing and imputation in isolated populations identify genetic associations with medically-relevant complex traits.	0	0	3213	55	12.353	Body mass index
nature communications	26151496	2015	Genetic determinants of antithyroid drug-induced agranulocytosis by human leukocyte antigen genotyping and genome-wide association study.	4	9	683	0	11.329	Thionamide-induced agranulocytosis in Graves' disease
nature communications	25327703	2014	Genome-wide association study of breast cancer in Latinas identifies novel protective variants on 6q25.	2	2	4710	25	11.47	Breast cancer
nature communications	25967671	2015	Genome-wide association analysis identifies three new risk loci for gout arthritis in Han Chinese.	13	5	3103	0	11.329	Gout
nature communications	25105248	2014	Trans-ethnic genome-wide association study of colorectal cancer identifies a new susceptibility locus in VTI1A.	2	1	13020	0	11.47	Colorectal cancer
nature communications	29891935	2018	A multiethnic genome-wide association study of primary open-angle glaucoma identifies novel risk loci.	7	47	240302	0	12.353	Glaucoma (primary open-angle)
nature communications	29563502	2018	Placenta and appetite genes GDF15 and IGFBP7 are associated with hyperemesis gravidarum.	15	2	17062	32	12.353	Hyperemesis gravidarum
nature communications	26542096	2015	Meta-analysis identifies seven susceptibility loci involved in the atopic march.	10	7	11181	5	11.329	Atopic march
nature communications	25903422	2015	Genome-wide meta-analysis identifies multiple novel associations and ethnic heterogeneity of psoriasis susceptibility.	12	68	13816	4	11.329	Psoriasis
nature communications	27193062	2016	A genome-wide association scan implicates DCHS2, RUNX2, GLI3, PAX1 and EDAR in human facial variation.	0	4	5958	157	12.124	facial morphology traits (multivariate analysis)
nature communications	26105758	2015	A genome-wide association study identifies multiple loci for variation in human ear morphology.	0	1	4919	3	11.329	Antitragus size
nature genetics	27618447	2016	Trans-ancestry meta-analyses identify rare and common variants associated with blood pressure and hypertension.	0	44	192763	24	27.959	Diastolic blood pressure
nature genetics	27064253	2016	Mosaic loss of chromosome Y is associated with common variation near TCL1A.	0	1	12369	4	27.959	Mosaic loss of chromosome Y
nature genetics	21926974	2011	Genome-wide association study identifies five new schizophrenia loci.	5	25	21856	7	35.532	Schizophrenia
nature genetics	23502781	2013	Genome-wide association analysis identifies a susceptibility locus for pulmonary arterial hypertension.	9	1	1408	1	29.648	Pulmonary arterial hypertension (without BMPR2 mutations)
nature genetics	22797724	2012	A genome-wide association study identifies two new susceptibility loci for lung adenocarcinoma in the Japanese population.	2	4	7028	0	35.209	Lung adenocarcinoma
nature genetics	19198612	2009	New susceptibility locus for coronary artery disease on chromosome 3q22.3.	9	2	2520	1	34.284	Coronary heart disease
nature genetics	20622878	2010	Genome-wide association study identifies variants in the MHC class I, IL10, and IL23R-IL12RB2 regions associated with BehÃƒÂ§et's disease.	13	2	2493	0	36.377	Behcet's disease
nature genetics	19412176	2009	Narcolepsy is strongly associated with the T-cell receptor alpha locus.	6	1	1881	4	34.284	Narcolepsy
nature genetics	28604732	2017	Meta-analysis of five genome-wide association studies identifies multiple new loci associated with testicular germ cell tumor.	2	37	17528	24	27.125	Testicular germ cell tumor
nature genetics	18193046	2008	Genome-wide scan identifies variation in MLXIPL associated with plasma triglycerides.	0	4	2011	0	30.259	Triglycerides
nature genetics	22446963	2012	Meta-analysis identifies nine new loci associated with rheumatoid arthritis in the Japanese population.	13	15	20965	1	35.209	Rheumatoid arthritis
nature genetics	28869590	2017	Identification of new susceptibility loci for type 2 diabetes and shared etiological pathways with coronary heart disease.	4	157	183651	43	27.125	Type 2 diabetes
nature genetics	22544364	2012	A genome-wide association study identifies susceptibility loci for Wilms tumor.	2	7	2636	1	35.209	Wilms tumor
nature genetics	18836448	2008	Sequence variants in IL10, ARPC2 and multiple other loci contribute to ulcerative colitis susceptibility.	11	2	1944	0	30.259	Ulcerative colitis
nature genetics	19079260	2008	Genome-wide association yields new sequence variants at seven loci that associate with measures of obesity.	0	14	73758	2	30.259	Body mass index
nature genetics	18204447	2008	Functional variants in the B-cell gene BANK1 are associated with systemic lupus erythematosus.	13	1	794	0	30.259	Systemic lupus erythematosus
nature genetics	22797727	2012	Meta-analysis identifies multiple loci associated with kidney function-related traits in east Asian populations.	0	15	39717	0	35.209	Renal function-related traits (BUN)
nature genetics	19561606	2009	Sequence variants in the CLDN14 gene associate with kidney stones and bone mineral density.	14	1	35540	1	34.284	Kidney stones
nature genetics	25961943	2015	The impact of low-frequency and rare variants on lipid levels.	0	47	62166	2	31.616	Cholesterol, total
nature genetics	19079261	2008	Six new loci associated with body mass index highlight a neuronal influence on body weight regulation.	0	11	32387	8	30.259	Body mass index
nature genetics	23502783	2013	The CCND1 c.870G>A polymorphism is a risk factor for t(11;14)(q13;q32) multiple myeloma.	2	14	8966	2	29.648	Multiple myeloma (hyperdiploidy)
nature genetics	18193044	2008	Six new loci associated with blood low-density lipoprotein cholesterol, high-density lipoprotein cholesterol or triglycerides in humans.	0	6	2758	2	30.259	HDL cholesterol
nature genetics	23817571	2013	Meta-analysis of genome-wide association studies identifies ten loci influencing allergic sensitization.	0	12	15845	11	29.648	Allergic sensitization
nature genetics	26414677	2015	Large-scale genomic analyses link reproductive aging to hypothalamic signaling, breast cancer susceptibility and BRCA1-mediated DNA repair.	0	2	2545	7	31.616	Menopause (age at onset)
nature genetics	20622881	2010	Genome-wide association study identifies a sequence variant within the DAB2IP gene conferring susceptibility to abdominal aortic aneurysm.	9	2	31795	0	36.377	Abdominal aortic aneurysm
nature genetics	19198610	2009	Sequence variants affecting eosinophil numbers associate with asthma and myocardial infarction.	0	7	9392	2	34.284	Eosinophil counts
nature genetics	25642632	2015	Discovery of six new susceptibility loci and analysis of pleiotropic effects in leprosy.	1	22	8060	7	31.616	Leprosy
nature genetics	26752265	2016	Genome-wide association analysis identifies TXNRD2, ATXN2 and FOXC1 as susceptibility loci for primary open-angle glaucoma.	7	6	33365	24	27.959	Glaucoma (high intraocular pressure)
nature genetics	21743467	2011	Seven prostate cancer susceptibility loci identified by a multi-stage genome-wide association study.	2	9	13560	3	35.532	Prostate cancer
nature genetics	19525955	2009	Genome-wide association study identifies new multiple sclerosis susceptibility loci on chromosomes 12 and 20.	6	8	5031	0	34.284	Multiple sclerosis
nature genetics	22544366	2012	Meta-analysis identifies six new susceptibility loci for atrial fibrillation.	9	10	59133	0	35.209	Atrial fibrillation
nature genetics	28067912	2017	Genome-wide association study identifies distinct genetic contributions to prognosis and susceptibility in Crohn's disease.	11	4	2734	15	27.125	Poor prognosis in Crohn's disease
nature genetics	28067908	2017	Genome-wide association study implicates immune activation of multiple integrin genes in inflammatory bowel disease.	11	119	40266	24	27.125	Crohn's disease
nature genetics	19198613	2009	Common variants on 9q22.33 and 14q13.3 predispose to thyroid cancer in European populations.	2	2	37388	1	34.284	Thyroid cancer
nature genetics	19079262	2008	New sequence variants associated with bone mineral density.	0	8	6865	1	30.259	Bone mineral density (hip)
nature genetics	22001757	2011	Genome-wide association study identifies loci influencing concentrations of liver enzymes in plasma.	0	4	61089	0	35.532	Liver enzyme levels (alanine transaminase)
nature genetics	18794855	2008	Sequence variant on 8q24 confers susceptibility to urinary bladder cancer.	2	2	36139	1	30.259	Urinary bladder cancer
nature genetics	19060906	2008	Common variants at 30 loci contribute to polygenic dyslipidemia.	0	14	19840	2	30.259	HDL cholesterol
nature genetics	19060907	2008	Variants in MTNR1B influence fasting glucose levels.	0	3	35812	2	30.259	Fasting plasma glucose
nature genetics	22344219	2012	Meta-analysis identifies common variants associated with body mass index in east Asians.	0	7	27715	0	35.209	Body mass index
nature genetics	28346442	2017	Identification of 12 new susceptibility loci for different histotypes of epithelial ovarian cancer.	2	1	43751	34	27.125	Endometrioid ovarian cancer
nature genetics	23455636	2013	Seven new loci associated with age-related macular degeneration.	7	19	59494	9	29.648	Age-related macular degeneration
nature genetics	21743469	2011	Interaction between ERAP1 and HLA-B27 in ankylosing spondylitis implicates peptide handling in the mechanism for HLA-B27 in disease susceptibility.	13	13	11802	0	35.532	Ankylosing spondylitis
nature genetics	21666692	2011	Genome-wide association study reveals three susceptibility loci for common migraine in the general population.	6	3	23230	3	35.532	Migraine
nature genetics	22941190	2012	Common variants at 6p21.1 are associated with large artery atherosclerotic stroke.	9	1	2406	0	35.209	Stroke (ischemic)
nature genetics	22941191	2012	Common variation at 6q16 within HACE1 and LIN28B influences susceptibility to neuroblastoma.	2	6	6303	6	35.209	Neuroblastoma
nature genetics	27322543	2016	Meta-analysis of 375,000 individuals identifies 38 susceptibility loci for migraine.	6	44	375752	140	27.959	Migraine
nature genetics	20953189	2010	Genome-wide association analysis identifies three psoriasis susceptibility loci.	12	8	4377	0	36.377	Psoriasis
nature genetics	22037555	2011	Common variants on 8p12 and 1q24.2 confer risk of schizophrenia.	5	2	10218	0	35.532	Schizophrenia
nature genetics	18193045	2008	Common variants in the GDF5-UQCC region are associated with variation in human height.	0	5	6669	3	30.259	Height
nature genetics	29892016	2018	Association analyses of more than 140,000 men identify 63 new prostate cancer susceptibility loci.	2	140	140254	98	27.125	Prostate cancer
nature genetics	26390057	2015	Trans-ancestry genome-wide association study identifies 12 genetic loci influencing blood pressure and implicates a role for DNA methylation.	0	20	99994	2	31.616	Diastolic blood pressure
nature genetics	20622880	2010	Genome-wide association study identifies a susceptibility locus at 21q21 for ventricular fibrillation in acute myocardial infarction.	9	0	972	0	36.377	Ventricular fibrillation
nature genetics	18204446	2008	Genome-wide association scan in women with systemic lupus erythematosus identifies susceptibility variants in ITGAM, PXK, KIAA1542 and other loci.	13	6	3057	0	30.259	Systemic lupus erythematosus
nature genetics	22057235	2011	Dense genotyping identifies and localizes multiple common and rare variant association signals in celiac disease.	11	43	24269	0	35.532	Celiac disease
nature genetics	20062063	2010	Several common variants modulate heart rate, PR interval and QRS duration.	0	18	12670	1	36.377	Electrocardiographic traits
nature genetics	22344221	2012	Common variants at CDKAL1 and KLF9 are associated with body mass index in east Asian populations.	0	10	26620	0	35.209	Body mass index (SNP x SNP interaction)
nature genetics	20139977	2010	Common variants near TERC are associated with mean telomere length.	0	1	2917	3	36.377	Telomere length
nature genetics	18391951	2008	Many sequence variants affecting diversity of adult human height.	0	52	30968	2	30.259	Height
nature genetics	25751624	2015	Fine mapping of type 1 diabetes susceptibility loci and evidence for colocalization of causal variants with lymphoid gene enhancers.	4	51	21526	5	31.616	Type 1 diabetes
nature genetics	17435756	2007	Genome-wide association study identifies new susceptibility loci for Crohn disease and implicates autophagy in disease pathogenesis.	11	4	1923	2	25.556	Crohn's disease
nature genetics	22197929	2011	A genome-wide association study in Han Chinese identifies multiple susceptibility loci for IgA nephropathy.	14	9	5704	0	35.532	IgA nephropathy
nature genetics	17460697	2007	A variant in CDKAL1 influences insulin response and risk of type 2 diabetes.	4	3	6674	2	25.556	Type 2 diabetes
nature genetics	25194280	2014	Genome-wide association study identifies three susceptibility loci for laryngeal squamous cell carcinoma in the Chinese population.	2	6	2988	2	29.352	Laryngeal squamous cell carcinoma
nature genetics	18372905	2008	A genome-wide association study identifies colorectal cancer susceptibility loci on chromosomes 10p14 and 8q23.3.	2	5	1849	1	30.259	Colorectal cancer
nature genetics	21706003	2011	Genetic variation near IRS1 associates with reduced adiposity and an impaired metabolic profile.	4	3	36626	4	35.532	Adiposity
nature genetics	18587394	2008	Genome-wide association defines more than 30 distinct susceptibility loci for Crohn's disease.	11	30	8059	7	30.259	Crohn's disease
nature genetics	23583978	2013	A meta-analysis identifies new loci associated with body mass index in individuals of African ancestry.	0	7	39144	18	29.648	Body mass index
nature genetics	19862010	2009	Multiple loci influence erythrocyte phenotypes in the CHARGE Consortium.	0	8	24167	2	34.284	Hematocrit
nature genetics	19396169	2009	A large-scale genome-wide association study of Asian populations uncovers genetic factors influencing eight quantitative traits.	0	8	8842	0	34.284	Biomedical quantitative traits
nature genetics	25344690	2014	Common variants associated with general and MMR vaccine-related febrile seizures.	19	7	6117	10	29.352	Febrile seizures
nature genetics	21666691	2011	Genome-wide association study identifies two new susceptibility loci for atopic dermatitis in the Chinese Han population.	12	1	2374	1	35.532	Atopic dermatitis
nature genetics	27749845	2016	Genome-wide association analyses identify new susceptibility loci for oral cavity and pharyngeal cancer.	2	5	12619	16	27.959	Oral cavity and pharyngeal cancer
nature genetics	20037589	2009	A genome-wide perspective of genetic variation in human metabolism.	0	5	1029	2	34.284	Metabolite levels
nature genetics	25108386	2014	Genome-wide association analysis of Vogt-Koyanagi-Harada syndrome identifies two new susceptibility loci at 1p31.2 and 10q21.3.	7	4	2783	0	29.352	Vogt-Koyanagi-Harada syndrome
nature genetics	17767159	2007	A QTL influencing F cell production maps to a gene encoding a zinc-finger protein on chromosome 2p15.	0	3	179	0	25.556	F-cell distribution
nature genetics	19838195	2009	A large-scale replication study identifies TNIP1, PRDM1, JAZF1, UHRF1BP1 and IL10 as risk loci for systemic lupus erythematosus.	13	41	9169	1	34.284	Systemic lupus erythematosus
nature genetics	23104005	2012	A study based on whole-genome sequencing yields a rare variant at 8q24 associated with prostate cancer.	2	1	59585	2	35.209	Prostate cancer
nature genetics	19349984	2009	A common variant on chromosome 11q13 is associated with atopic dermatitis.	12	1	3281	4	34.284	Atopic dermatitis
nature genetics	22751097	2012	Genome-wide association study in Han Chinese identifies four new susceptibility loci for coronary artery disease.	9	8	6534	0	35.209	Coronary heart disease
nature genetics	21460841	2011	Common variants at MS4A4/MS4A6E, CD2AP, CD33 and EPHA1 are associated with late-onset Alzheimer's disease.	6	9	15675	8	35.532	Alzheimer's disease (late onset)
nature genetics	23624525	2013	Genome-wide association analyses in Han Chinese identify two new susceptibility loci for amyotrophic lateral sclerosis.	6	2	2365	1	29.648	Amyotrophic lateral sclerosis
nature genetics	28346443	2017	Genome-wide association study of glioma subtypes identifies specific differences in genetic susceptibility to glioblastoma and non-glioblastoma tumors.	2	13	24381	41	27.125	Glioblastoma
nature genetics	20190752	2010	Multiple common variants for celiac disease influencing immune gene expression.	11	40	15283	2	36.377	Celiac disease
nature genetics	24929828	2014	Genome-wide association analysis identifies six new loci associated with forced vital capacity.	10	7	52253	9	29.352	Lung function (forced vital capacity)
nature genetics	18327257	2008	SLC2A9 is a newly identified urate transporter influencing serum urate concentration, urate excretion and gout.	0	1	794	2	30.259	Urate levels
nature genetics	22484627	2012	A genome-wide association meta-analysis identifies new childhood obesity loci.	4	5	13848	5	35.209	Obesity
nature genetics	28892062	2017	Genome-wide association study identifies 112 new loci for body mass index in the Japanese population.	0	265	158284	0	27.125	Body mass index
nature genetics	19448619	2009	Loci at chromosomes 13, 19 and 20 influence age at natural menopause.	0	13	2979	0	34.284	Menopause (age at onset)
nature genetics	17952075	2007	Genetic determinants of hair, eye and skin pigmentation in Europeans.	0	4	2986	13	25.556	Blond vs. brown hair color
nature genetics	18372903	2008	Meta-analysis of genome-wide association data and large-scale replication identifies additional susceptibility loci for type 2 diabetes.	4	16	10128	3	30.259	Type 2 diabetes
nature genetics	20081858	2010	New genetic loci implicated in fasting glucose homeostasis and their impact on type 2 diabetes risk.	0	16	46186	3	36.377	Fasting blood glucose
nature genetics	20711177	2010	Common genetic variation in the HLA region is associated with late-onset sporadic Parkinson's disease.	6	4	3986	2	36.377	Parkinson's disease
nature genetics	19648918	2009	Genome-wide association study identifies variants in the ABO locus associated with susceptibility to pancreatic cancer.	2	1	3576	7	34.284	Pancreatic cancer
nature genetics	21378986	2011	Genome-wide association identifies a susceptibility locus for coronary artery disease in the Chinese Han population.	9	0	460	1	35.532	Coronary heart disease
nature genetics	23666239	2013	Meta-analysis identifies four new loci associated with testicular germ cell tumor.	2	11	1638	8	29.648	Testicular germ cell tumor
nature genetics	19648920	2009	Genetic variation in the prostate stem cell antigen gene PSCA confers susceptibility to urinary bladder cancer.	2	1	1926	0	34.284	Bladder cancer
nature genetics	18758464	2008	Loci on 20q13 and 21q22 are associated with pediatric-onset inflammatory bowel disease.	11	6	5261	0	30.259	Inflammatory bowel disease
nature genetics	22961001	2012	Common variants at the MHC locus and at chromosome 16q24.1 predispose to Barrett's esophagus.	11	5	7024	1	35.209	Barrett's esophagus
nature genetics	22634755	2012	Common variation near CDKN1A, POLD3 and SHROOM2 influences colorectal cancer risk.	2	3	17780	0	35.209	Colorectal cancer
nature genetics	18391952	2008	Genome-wide association analysis identifies 20 loci that influence adult height.	0	20	13665	5	30.259	Height
nature genetics	19182806	2009	Variant in the sequence of the LINGO1 gene confers risk of essential tremor.	6	1	14830	1	34.284	Essential tremor
nature genetics	19483682	2009	Common variation in KITLG and at 5q31.3 predisposes to testicular germ cell cancer.	2	1	1196	1	34.284	Testicular cancer
nature genetics	19483685	2009	HLA-B*5701 genotype is a major determinant of drug-induced liver injury due to flucloxacillin.	19	6	340	3	34.284	Drug-induced liver injury (flucloxacillin)
nature genetics	21278746	2011	Common variants in ZNF365 are associated with both mammographic density and breast cancer risk.	0	1	4877	2	35.532	Percent mammographic density
nature genetics	20581827	2010	Twelve type 2 diabetes susceptibility loci identified through large-scale association analysis.	4	26	47117	2	36.377	Type 2 diabetes
nature genetics	19503088	2009	REL, encoding a member of the NF-kappaB family of transcription factors, is a newly defined risk locus for rheumatoid arthritis.	13	5	6922	0	34.284	Rheumatoid arthritis
nature genetics	29700475	2018	Genome-wide association analyses identify 44 risk variants and refine the genetic architecture of major depression.	5	44	480359	116	27.125	Depression
nature genetics	21297633	2011	Meta-analysis identifies 29 additional ulcerative colitis risk loci, increasing the number of confirmed associations to 47.	11	47	26405	2	35.532	Ulcerative colitis
nature genetics	27723756	2016	Genome-wide association analysis identifies variation in vitamin D receptor and other host factors influencing the gut microbiota.	0	51	1812	6	27.959	Gut microbiota (bacterial taxa)
nature genetics	19060911	2008	Loci influencing lipid levels and coronary heart disease risk in 16 European population cohorts.	0	15	22562	2	30.259	Cholesterol, total
nature genetics	19198609	2009	Genome-wide association of early-onset myocardial infarction with single nucleotide polymorphisms and copy number variants.	9	9	6042	10	34.284	Myocardial infarction (early onset)
nature genetics	23708191	2013	Genome-wide association study of multiple congenital heart disease phenotypes identifies a susceptibility locus for atrial septal defect at chromosome 4p16.	9	2	6978	6	29.648	Congenital heart disease
nature genetics	24880342	2014	Rare variants of large effect in BRCA2 and CHEK2 affect risk of lung cancer.	2	5	27209	9	29.352	Lung cancer
nature genetics	19198611	2009	Genome-wide haplotype association study identifies the SLC22A3-LPAL2-LPA gene cluster as a risk locus for coronary artery disease.	9	2	4864	1	34.284	Coronary heart disease
nature genetics	19412175	2009	Common variations in BARD1 influence susceptibility to high-risk neuroblastoma.	2	1	2440	2	34.284	Neuroblastoma (high-risk)
nature genetics	17529974	2007	Common variants on chromosomes 2q35 and 16q12 confer susceptibility to estrogen receptor-positive breast cancer.	2	2	13145	3	25.556	Breast cancer
nature genetics	22922875	2012	Genome-wide association analyses identify three new susceptibility loci for primary angle closure glaucoma.	7	5	11462	1	35.209	Glaucoma (primary angle closure)
nature genetics	20453840	2010	Variants within the immunoregulatory CBLB gene are associated with multiple sclerosis.	6	2	1754	0	36.377	Multiple sclerosis
nature genetics	19734903	2009	Genome-wide association study identifies variants at CLU and CR1 associated with Alzheimer's disease.	6	3	7360	5	34.284	Alzheimer's disease
nature genetics	17554261	2007	Sequence variants in the autophagy gene IRGM and multiple other replicating loci contribute to Crohn's disease susceptibility.	11	9	4686	3	25.556	Crohn's disease
nature genetics	19430480	2009	Genome-wide association study and meta-analysis find that over 40 loci affect risk of type 1 diabetes.	4	38	16559	2	34.284	Type 1 diabetes
nature genetics	19734902	2009	Genome-wide association study identifies variants at CLU and PICALM associated with Alzheimer's disease.	6	3	11789	5	34.284	Alzheimer's disease
nature genetics	28604728	2017	Identification of 19 new risk loci and potential regulatory mechanisms influencing susceptibility to testicular germ cell tumor.	2	43	24573	17	27.125	Testicular germ cell tumor
nature genetics	19578365	2009	Genome-wide association study identifies variants at 9p21 and 22q13 associated with development of cutaneous nevi.	2	2	1524	2	34.284	Cutaneous nevi
nature genetics	25173105	2014	Common variants near ABCA1, AFAP1 and GMDS confer risk of primary open-angle glaucoma.	7	9	3077	7	29.352	Glaucoma (primary open-angle)
nature genetics	19122664	2009	Ulcerative colitis-risk loci on chromosomes 1p36 and 12q15 found by genome-wide association study.	11	12	3525	0	34.284	Ulcerative colitis
nature genetics	20953188	2010	Genome-wide association study identifies a psoriasis susceptibility locus at TRAF3IP2.	12	3	1618	0	36.377	Psoriasis
nature genetics	20543847	2010	Variants near DMRT1, TERT and ATF7IP are associated with testicular germ cell cancer.	2	6	5926	1	36.377	Testicular germ cell cancer
nature genetics	19578367	2009	Genome-wide association study identifies five susceptibility loci for glioma.	2	7	5548	2	34.284	Glioma
nature genetics	19136949	2009	Genetic variation in PCDH11X is associated with susceptibility to late-onset Alzheimer's disease.	6	1	2099	3	34.284	Alzheimer's disease
nature genetics	19151717	2009	Sequence variants at the TERT-CLPTM1L locus associate with many cancer types.	2	1	30395	1	34.284	Basal cell carcinoma
nature genetics	18677311	2008	Identification of loci associated with schizophrenia by genome-wide association and follow-up.	5	3	3416	1	30.259	Schizophrenia
nature genetics	19620980	2009	Genetic variants at 6p21.33 are associated with susceptibility to follicular lymphoma.	2	1	781	1	34.284	Follicular lymphoma
nature genetics	18372901	2008	Genome-wide association scan identifies a colorectal cancer susceptibility locus on 11q23 and replicates risk loci at 8q24 and 18q21.	2	3	1983	1	30.259	Colorectal cancer
nature genetics	20694014	2010	Genome-wide association analyses identifies a susceptibility locus for tuberculosis on chromosome 18q11.2.	1	14	5359	2	36.377	Tuberculosis
nature genetics	25305756	2014	Discovery of new risk loci for IgA nephropathy implicates genes involved in immunity against intestinal pathogens.	14	32	6699	6	29.352	IgA nephropathy
nature genetics	22961000	2012	Dense fine-mapping study identifies new susceptibility loci for primary biliary cirrhosis.	11	47	11375	2	35.209	Primary biliary cirrhosis
nature genetics	19305409	2009	Common variants at ten loci modulate the QT interval duration in the QTSCD Study.	0	12	15842	1	34.284	QT interval
nature genetics	23291589	2013	Genome-wide association analyses identify multiple loci associated with central corneal thickness and keratoconus.	0	26	20020	1	29.648	Corneal structure
nature genetics	21804549	2011	Meta-analysis of genome-wide association studies of asthma in ethnically diverse North American populations.	10	7	5388	4	35.532	Asthma
nature genetics	28135244	2017	Genome-wide association analysis identifies novel blood pressure loci and offers biological insights into cardiovascular risk.	0	94	140886	39	27.125	Diastolic blood pressure
nature genetics	27918536	2016	Genome-wide analyses for personality traits identify six genomic loci and show correlations with psychiatric disorders.	0	0	76551	36	27.959	Agreeableness
nature genetics	26366553	2015	Genome-wide association analyses based on whole-genome sequencing in Sardinia provide insights into regulation of hemoglobin levels.	0	8	6602	2	31.616	Hemoglobin levels
nature genetics	22327514	2012	Common variants near TARDBP and EGR2 are associated with susceptibility to Ewing sarcoma.	2	3	4779	3	35.209	Ewing sarcoma
nature genetics	25217962	2014	HLA-DQA1-HLA-DRB1 variants confer susceptibility to pancreatitis induced by thiopurine immunosuppressants.	11	1	2207	3	29.352	Response to thiopurine immunosuppressants in inflammatory bowel disease (pancreatitis) (azathioprine and mercaptopurine)
nature genetics	21399633	2011	Genome-wide association study identifies susceptibility loci for IgA nephropathy.	14	5	2096	0	35.532	Nephropathy
nature genetics	28416822	2017	Identification of six new genetic loci associated with atrial fibrillation in the Japanese population.	9	19	36792	2	27.125	Atrial fibrillation
nature genetics	20154673	2010	Common variants at 7p21 are associated with frontotemporal lobar degeneration with TDP-43 inclusions.	6	0	3024	1	36.377	Frontotemporal lobar degeneration
nature genetics	18454148	2008	Common variants near MC4R are associated with fat mass, weight and risk of obesity.	0	2	16876	3	30.259	Body mass index
nature genetics	23583979	2013	Identification of heart rate-associated loci and their effects on cardiac conduction and rhythm disorders.	0	32	92355	0	29.648	Heart rate
nature genetics	20729853	2010	Genome-wide association study of esophageal squamous cell carcinoma in Chinese subjects identifies susceptibility loci at PLCE1 and C20orf54.	2	0	2810	0	36.377	Esophageal cancer
nature genetics	19525953	2009	Meta-analysis of genome scans and replication identify CD6, IRF8 and TNFRSF1A as new multiple sclerosis susceptibility loci.	6	15	9844	0	34.284	Multiple sclerosis
nature genetics	23708190	2013	A genome-wide association study identifies two risk loci for congenital heart malformations in Han Chinese populations.	9	2	2191	0	29.648	Congenital heart malformation
nature genetics	21926972	2011	Large-scale genome-wide association analysis of bipolar disorder identifies a new susceptibility locus near ODZ4.	5	18	16731	1	35.532	Bipolar disorder
nature genetics	28991256	2017	Genome-wide association analysis identifies 30 new susceptibility loci for schizophrenia.	5	222	108341	0	27.125	Schizophrenia
nature genetics	20657596	2010	Excess of rare variants in genes identified by genome-wide association study of hypertriglyceridemia.	4	5	1660	1	36.377	Hypertriglyceridemia
nature genetics	24908248	2014	Variants near TERT and TERC influencing telomere length are associated with high-grade glioma risk.	2	3	7608	14	29.352	Glioma (high-grade)
nature genetics	17529973	2007	A genome-wide association study identifies alleles in FGFR2 associated with risk of sporadic postmenopausal breast cancer.	2	1	2287	2	25.556	Breast cancer
nature genetics	23872634	2013	Common variants at SCN5A-SCN10A and HEY2 are associated with Brugada syndrome, a rare disease with high risk of sudden cardiac death.	9	3	1427	4	29.648	Brugada syndrome
nature genetics	18849994	2008	Susceptibility variants for male-pattern baldness on chromosome 20p11.	0	1	643	3	30.259	Male-pattern baldness
nature genetics	20062060	2010	Genome-wide association study of PR interval.	0	9	28517	0	36.377	PR interval
nature genetics	20818381	2010	A genome-wide association study in the Japanese population identifies susceptibility loci for type 2 diabetes at UBE2E2 and C2CD4A-C2CD4B.	4	1	7541	0	36.377	Type 2 diabetes
nature genetics	17558408	2007	A genome-wide association study for celiac disease identifies risk variants in the region harboring IL2 and IL21.	11	2	2200	3	25.556	Celiac disease
nature genetics	21460842	2011	A genome-wide association study identifies three loci associated with susceptibility to uterine fibroids.	2	5	3035	1	35.532	Uterine fibroids
nature genetics	21102462	2010	Thirty new loci for age at menarche identified by a meta-analysis of genome-wide association studies.	0	42	87802	4	36.377	Menarche (age at onset)
nature genetics	20953186	2010	Common variants at TRAF3IP2 are associated with susceptibility to psoriatic arthritis and psoriasis.	12	3	1460	1	36.377	Psoriatic arthritis
nature genetics	19749757	2009	Genome-wide association of IL28B with response to pegylated interferon-alpha and ribavirin therapy for chronic hepatitis C.	1	1	142	2	34.284	Response to hepatitis C treatment
nature genetics	17632509	2007	A genome-wide association scan identifies the hepatic cholesterol transporter ABCG8 as a susceptibility factor for human gallstone disease.	11	1	640	1	25.556	Gallstone disease
nature genetics	23042114	2012	Genome-wide association study identifies eight new susceptibility loci for atopic dermatitis in the Japanese population.	12	17	9443	1	35.209	Atopic dermatitis
nature genetics	18978792	2008	Meta-analysis of genome-wide association study data identifies additional type 1 diabetes risk loci.	4	14	8207	0	30.259	Type 1 diabetes
nature genetics	20081857	2010	Genetic variation in GIPR influences the glucose and insulin responses to an oral glucose challenge.	0	5	15234	0	36.377	Two-hour glucose challenge
nature genetics	21983785	2011	Genome-wide association study identifies a new melanoma susceptibility locus at 1q21.3.	2	2	6555	0	35.532	Melanoma
nature genetics	20208534	2010	Common variants at 5q22 associate with pediatric eosinophilic esophagitis.	11	14	2155	1	36.377	Eosinophilic esophagitis (pediatric)
nature genetics	28250457	2017	Genome-wide analyses identify common variants associated with macular telangiectasia type 2.	7	5	2209	23	27.125	Macular telangiectasia type 2
nature genetics	17401363	2007	Genome-wide association study of prostate cancer identifies a second risk locus at 8q24.	2	2	2329	2	25.556	Prostate cancer
nature genetics	18758461	2008	A genome-wide association study identifies six susceptibility loci for chronic lymphocytic leukemia.	2	6	1943	2	30.259	Chronic lymphocytic leukemia
nature genetics	25064007	2014	A genome-wide association study identifies susceptibility loci for ossification of the posterior longitudinal ligament of the spine.	0	8	7922	1	29.352	Ossification of the posterior longitudinal ligament of the spine
nature genetics	19820697	2009	A genome-wide meta-analysis identifies 22 loci associated with eight hematological parameters in the HaemGen consortium.	0	12	4627	2	34.284	Hematological parameters
nature genetics	17401366	2007	Genome-wide association study identifies a second prostate cancer susceptibility variant at 8q24.	2	3	4517	1	25.556	Prostate cancer
nature genetics	27918534	2016	Multiethnic genome-wide meta-analysis of ectopic fat depots identifies loci associated with adipocyte development and differentiation.	0	9	12240	4	27.959	Pericardial adipose tissue adjusted for height and weight
nature genetics	25751625	2015	Genome-wide association analysis of more than 120,000 individuals identifies 15 new susceptibility loci for breast cancer.	2	88	33832	10	31.616	Breast cancer
nature genetics	18776911	2008	Common variants of FUT2 are associated with plasma vitamin B12 levels.	0	1	1658	0	30.259	Vitamin B12 levels
nature genetics	19820699	2009	Common variants in TMPRSS6 are associated with iron status and erythrocyte volume.	0	4	4818	2	34.284	Iron status biomarkers
nature genetics	28416818	2017	Large-scale analyses of common and rare variants identify 12 new loci associated with atrial fibrillation.	9	10	133073	3	27.125	Atrial fibrillation
nature genetics	22081228	2011	Genome-wide association study identifies FCGR2A as a susceptibility locus for Kawasaki disease.	13	2	6657	0	35.532	Kawasaki disease
nature genetics	24162738	2013	New loci associated with chronic hepatitis B virus infection in Han Chinese.	1	3	1888	0	29.648	Hepatitis B
nature genetics	21909109	2011	Large-scale genome-wide association studies in East Asians identify new genetic loci influencing metabolic traits.	0	7	12545	0	35.532	Gamma glutamyl transpeptidase
nature genetics	25774636	2015	Susceptibility to tuberculosis is associated with variants in the ASAP1 gene encoding a regulator of dendritic cell migration.	1	2	11137	12	31.616	Tuberculosis
nature genetics	22446962	2012	A genome-wide association study identifies three new risk loci for Kawasaki disease.	13	5	3807	0	35.209	Kawasaki disease
nature genetics	28166215	2017	Genetic loci associated with chronic obstructive pulmonary disease overlap with loci for lung function and pulmonary fibrosis.	10	31	58918	30	27.125	Chronic obstructive pulmonary disease
nature genetics	23583980	2013	Genome-wide association study identifies multiple susceptibility loci for pulmonary fibrosis.	10	16	5844	3	29.648	Interstitial lung disease
nature genetics	19060910	2008	Genome-wide association analysis of metabolic traits in a birth cohort from a founder population.	0	5	4763	5	30.259	HDL cholesterol
nature genetics	27723758	2016	Common variants at PVT1, ATG13-AMBRA1, AHI1 and CLEC16A are associated with selective IgA deficiency.	3	33	6487	0	27.959	Selective IgA deficiency
nature genetics	29559693	2018	Genome-wide analyses using UK Biobank data provide insights into the genetic architecture of osteoarthritis.	13	6	50508	6	27.125	Osteoarthritis (hospital diagnosed)
nature genetics	25108383	2014	Genome-wide association analyses identify variants in developmental genes associated with hypospadias.	17	24	6492	0	29.352	Hypospadias
nature genetics	24076602	2013	Analysis of immune-related loci identifies 48 new susceptibility variants for multiple sclerosis.	6	126	38589	12	29.648	Multiple sclerosis
nature genetics	20364137	2010	Genome-wide association study of intracranial aneurysm identifies three new risk loci.	9	6	15295	2	36.377	Intracranial aneurysm
nature genetics	22019779	2011	A genome-wide association study identifies common variants near LBX1 associated with adolescent idiopathic scoliosis.	13	1	2506	0	35.532	Scoliosis
nature genetics	20526339	2010	Genome-wide association study for vitiligo identifies susceptibility loci at 6q27 and the MHC.	12	4	2546	0	36.377	Vitiligo
nature genetics	25665007	2015	Common variants in ACYP2 influence susceptibility to cisplatin-induced hearing loss.	8	0	238	4	31.616	Cisplatin-induced hearing loss in brain tumor patients
nature genetics	19734900	2009	Genetic variant near IRS1 is associated with type 2 diabetes, insulin resistance and hyperinsulinemia.	4	6	1376	0	34.284	Type 2 diabetes and other traits
nature genetics	19915574	2009	Common variants at five new loci associated with early-onset inflammatory bowel disease.	11	4	8571	1	34.284	Inflammatory bowel disease (early onset)
nature genetics	19430482	2009	Multiple loci associated with indices of renal function and chronic kidney disease.	14	4	19877	4	34.284	Renal function and chronic kidney disease
nature genetics	21572416	2011	Meta-analysis of genome-wide association studies identifies common variants associated with blood pressure variation in east Asians.	0	9	19608	0	35.532	Blood pressure
nature genetics	17603485	2007	Two variants on chromosome 17 confer prostate cancer risk, and the one in TCF2 protects against type 2 diabetes.	2	2	12791	4	25.556	Prostate cancer
nature genetics	26192919	2015	Association analyses identify 38 susceptibility loci for inflammatory bowel disease and highlight shared genetic risk across populations.	11	165	20883	8	31.616	Crohn's disease
nature genetics	21874001	2011	Genome-wide association study in individuals of South Asian ancestry identifies six new type 2 diabetes susceptibility loci.	4	6	20019	1	35.532	Type 2 diabetes
nature genetics	21602797	2011	Genome-wide association and linkage identify modifier loci of lung disease severity in cystic fibrosis at 11p13 and 20q13.2.	4	6	2494	1	35.532	Cystic fibrosis severity
nature genetics	18978787	2008	Common 5p15.33 and 6p21.33 variants influence lung cancer risk.	2	3	10295	1	30.259	Lung cancer
nature genetics	21113153	2010	Common variants in DGKK are strongly associated with risk of hypospadias.	17	1	930	1	36.377	Hypospadias
nature genetics	19966805	2009	The imprinted DLK1-MEG3 gene region on chromosome 14q32.2 alters susceptibility to type 1 diabetes.	4	2	16559	0	34.284	Type 1 diabetes
nature genetics	19287384	2009	A germline JAK2 SNP is associated with predisposition to the development of JAK2(V617F)-positive myeloproliferative neoplasms.	2	1	3323	3	34.284	Myeloproliferative neoplasms
nature genetics	20418888	2010	Sequence variants at CHRNB3-CHRNA6 and CYP2A6 affect smoking behavior.	0	5	31266	0	36.377	Smoking behavior
nature genetics	18711367	2008	Variants in KCNQ1 are associated with susceptibility to type 2 diabetes mellitus.	4	1	1691	2	30.259	Type 2 diabetes
nature genetics	19801982	2009	Twenty bone-mineral-density loci identified by large-scale meta-analysis of genome-wide association studies.	0	13	19195	1	34.284	Bone mineral density (hip)
nature genetics	21378988	2011	A genome-wide association study in Europeans and South Asians identifies five new loci for coronary artery disease.	9	19	30482	1	35.532	Coronary heart disease
nature genetics	18391950	2008	Identification of ten loci associated with height highlights new biological pathways in human growth.	0	18	15821	3	30.259	Height
nature genetics	22504418	2012	Common variants at 6q22 and 17q21 are associated with intracranial volume.	0	2	8175	5	35.209	Intracranial volume
nature genetics	19330027	2009	Newly discovered breast cancer susceptibility loci on 3p24 and 17q23.2.	2	2	754	0	34.284	Breast cancer
nature genetics	26098869	2015	Common variation at 2p13.3, 3q29, 7p13 and 17q25.1 associated with susceptibility to pancreatic cancer.	2	17	15002	2	31.616	Pancreatic cancer
nature genetics	19011631	2008	Meta-analysis of genome-wide association data identifies four new susceptibility loci for colorectal cancer.	2	4	3831	0	30.259	Colorectal cancer
nature genetics	19483681	2009	A genome-wide association study of testicular germ cell tumor.	2	6	2165	1	34.284	Testicular germ cell tumor
nature genetics	26237428	2015	Genome-wide meta-analysis identifies five new susceptibility loci for cutaneous malignant melanoma.	2	16	36077	4	31.616	Cutaneous malignant melanoma
nature genetics	18193043	2008	Newly identified loci that influence lipid concentrations and risk of coronary artery disease.	0	10	8656	4	30.259	HDL cholesterol
nature genetics	21909108	2011	Meta-analysis of genome-wide association studies from the CHARGE consortium identifies common variants associated with carotid intima media thickness and plaque.	0	11	31211	0	35.532	Carotid intima media thickness
nature genetics	25217961	2014	A meta-analysis of 87,040 individuals identifies 23 new susceptibility loci for prostate cancer.	2	41	87040	18	29.352	Prostate cancer
nature genetics	20711174	2010	Genome-wide association study identifies new HLA class II haplotypes strongly protective against narcolepsy.	6	2	1264	2	36.377	Narcolepsy
nature genetics	20453842	2010	Genome-wide association study meta-analysis identifies seven new rheumatoid arthritis risk loci.	13	29	25708	1	36.377	Rheumatoid arthritis
nature genetics	24728293	2014	Severe osteoarthritis of the hand associates with common variants within the ALDH1A2 gene and with rare variants at 1p31.	13	1	69776	1	29.352	Osteoarthritis (hand, severe)
nature genetics	18454146	2008	Common genetic variation near MC4R is associated with waist circumference and insulin resistance.	0	4	2684	2	30.259	Waist circumference and related phenotypes
nature genetics	21151130	2010	Genome-wide association study identifies a locus at 7p15.2 associated with endometriosis.	14	3	10254	1	36.377	Endometriosis
nature genetics	20729852	2010	A shared susceptibility locus in PLCE1 at 10q23 for gastric adenocarcinoma and esophageal squamous cell carcinoma.	2	4	5623	0	36.377	Esophageal cancer and gastric cancer
nature genetics	21151128	2010	Genome-wide association study identifies susceptibility loci for polycystic ovary syndrome on chromosome 2p16.3, 2p21 and 9q33.3.	4	5	1639	0	36.377	Polycystic ovary syndrome
nature genetics	22286219	2012	Genome-wide association study identifies multiple loci influencing human serum metabolite levels.	0	18	8330	3	35.209	Lipid metabolism phenotypes
nature genetics	20639880	2010	Genome-wide meta-analyses identify three loci associated with primary biliary cirrhosis.	11	6	1398	0	36.377	Primary biliary cholangitis
nature genetics	20512145	2010	A genome-wide association study of nasopharyngeal carcinoma identifies three new susceptibility loci.	2	7	3477	1	36.377	Nasopharyngeal carcinoma
nature genetics	18264097	2008	Multiple newly identified loci associated with prostate cancer susceptibility.	2	12	3748	4	30.259	Prostate cancer
nature genetics	25129146	2014	Joint analysis of three genome-wide association studies of esophageal squamous cell carcinoma in Chinese populations.	2	10	11124	0	29.352	Esophageal squamous cell carcinoma
nature genetics	18264098	2008	Common sequence variants on 2p15 and Xp11.22 confer susceptibility to prostate cancer.	2	2	23226	2	30.259	Prostate cancer
nature genetics	20802479	2010	Genome-wide association study of migraine implicates a common susceptibility variant on 8q22.1.	6	1	13478	6	36.377	Migraine
nature genetics	20383147	2010	Genome-wide association study of systemic sclerosis identifies CD247 as a new susceptibility locus.	13	4	7467	0	36.377	Systemic sclerosis
nature genetics	27479909	2016	Identification of 15 genetic loci associated with risk of major depression in individuals of European descent.	5	47	326113	222	27.959	Major depressive disorder
nature genetics	28604730	2017	Large-scale association analysis identifies new lung cancer susceptibility loci and heterogeneity in genetic susceptibility across histological subtypes.	2	79	66756	24	27.125	Lung adenocarcinoma
nature genetics	24241537	2013	A genome-wide association study identifies CDHR3 as a susceptibility locus for early childhood asthma with severe exacerbations.	10	6	3684	30	29.648	Asthma (childhood onset)
nature genetics	20935630	2010	Association analyses of 249,796 individuals reveal 18 new loci associated with body mass index.	0	38	123865	10	36.377	Body mass index
nature genetics	18327256	2008	SLC2A9 influences uric acid concentrations with pronounced sex-specific effects.	0	1	1644	2	30.259	Urate levels
nature genetics	22504421	2012	Common variants at 12q14 and 12q24 are associated with hippocampal volume.	0	5	9232	8	35.209	Hippocampal volume
nature genetics	16648850	2006	A common genetic variant in the NOS1 regulator NOS1AP modulates cardiac repolarization.	0	1	1031	3	24.176	QT interval
nature genetics	19270707	2009	Key susceptibility locus for nonsyndromic cleft lip with or without cleft palate on chromosome 8q24.	17	2	607	1	34.284	Orofacial clefts
nature genetics	19767753	2009	Identification of seven new prostate cancer susceptibility loci through a genome-wide association study.	2	19	3748	2	34.284	Prostate cancer
nature genetics	20953190	2010	A genome-wide association study identifies new psoriasis susceptibility loci and an interaction between HLA-C and ERAP1.	12	17	7353	1	36.377	Psoriasis
nature genetics	22581228	2012	A genome-wide approach accounting for body mass index identifies genetic variants influencing fasting glycemic traits and insulin resistance.	0	33	58074	0	35.209	Fasting blood glucose
nature genetics	20081856	2010	Meta-analysis of genome-wide association data identifies a risk locus for major mood disorders on 3p21.1.	5	1	15754	0	36.377	Major mood disorders
nature genetics	19597492	2009	Variants in ZFHX3 are associated with atrial fibrillation in individuals of European ancestry.	9	3	40518	0	34.284	Atrial fibrillation
nature genetics	20972440	2010	Meta-analysis of three genome-wide association studies identifies susceptibility loci for colorectal cancer at 1q41, 3q26.2, 12q13.13 and 20q13.33.	2	5	7962	1	36.377	Colorectal cancer
nature genetics	21499248	2011	Genome-wide association study identifies a susceptibility locus for HCV-induced hepatocellular carcinoma.	2	2	3611	0	35.532	Hepatocellular carcinoma
nature genetics	20228798	2010	Genome-wide association study for ulcerative colitis identifies risk loci at 7q22 and 22q13 (IL17REL).	11	6	2746	0	36.377	Ulcerative colitis
nature genetics	19648919	2009	A genome-wide association study identifies a new ovarian cancer susceptibility locus on 9p22.2.	2	1	4170	2	34.284	Ovarian cancer
nature genetics	24836286	2014	Large-scale genetic study in East Asians identifies six new loci associated with colorectal cancer risk.	2	20	8270	1	29.352	Colorectal cancer
nature genetics	22387998	2012	A genome-wide association study identifies two susceptibility loci for duodenal ulcer in the Japanese population.	11	2	22737	0	35.209	Duodenal ulcer
nature genetics	19169255	2009	Psoriasis genome-wide association study identifies susceptibility variants within LCE gene cluster at 1q21.	12	3	2271	2	34.284	Psoriasis
nature genetics	20601957	2010	A genome-wide association study identifies genetic variants in the CDKN2BAS locus associated with endometriosis in Japanese.	14	2	2741	1	36.377	Endometriosis
[truncated: 1,556 more rows]

## Sheet: Table 2. Excluded GWAS
Journal	PubMed ID	Year	Title	ICD-10	N Significant Loci	Sample size	N Mentions	Journal Impact Factor (at time of publication)	Trait
nature genetics	26974007	2016	Analysis of five chronic inflammatory diseases identifies 27 new associations and highlights disease-specific patterns at shared loci.	20	244	86475	11	27.959	Chronic inflammatory diseases (ankylosing spondylitis, Crohn's disease, psoriasis, primary sclerosing cholangitis, ulcerative colitis) (pleiotropy)
plos genetics	21383967	2011	Meta-analysis of genome-wide association studies in celiac disease and rheumatoid arthritis identifies fourteen non-HLA shared loci.	20	15	38053	0	8.694	Celiac disease or Rheumatoid arthritis

## Sheet: Table 3. Included websites
ID	PubMed ID	Source	Date	URL	Alternative URL	Title	Duplicated	ICD-10	Journal Impact Factor	Trait
1	15761122	Medical News Today	2017-11-30 08:00:00	http://ct.moreover.com/?a=32648251079&p=1pl&v=1&x=4Ia0oxHvnouqe0CTrmfEOA		'Cognitive ability genes' identified	No	7	41.058	Age-related macular degeneration
2	15761122	IFLScience - Health and Medicine	2016-04-22 09:05:00	http://www.iflscience.com/health-and-medicine/genetics-what-it-makes-you-clever-and-why-it-s-shrouded-controversy		Genetics: What It Is That Makes You Clever – And Why It’s Shrouded In Controversy	No	7	41.058	Age-related macular degeneration
3	15761122	University of Cambridge	2016-04-21 11:00:00	http://ct.moreover.com/?a=26258570083&p=1pl&v=1&x=7vpZzYAYAC38Rzeo5CbWWA	https://www.cam.ac.uk/research/discussion/opinion-genetics-what-it-is-that-makes-you-clever-and-why-its-shrouded-in-controversy	Opinion: Genetics: what it is that makes you clever – and why it’s shrouded in controversy	No	7	41.058	Age-related macular degeneration
4	15761122	The Conversation	2016-04-21 05:13:00	http://ct.moreover.com/?a=26254661307&p=1pl&v=1&x=2xcig64OWiMHzhSugnJ5pw	https://theconversation.com/genetics-what-it-is-that-makes-you-clever-and-why-its-shrouded-in-controversy-56115	Genetics: what it is that makes you clever – and why it's shrouded in controversy	No	7	41.058	Age-related macular degeneration
5	15761122	Vector	2011-07-01 14:10:00	http://vectorblog.org/2011/07/pediatrics-megatrends-ii-genetics-and-tomorrows-medicine/?utm_source=feedburner&utm_medium=feed&utm_campaign=Feed%3A+childrenshospitalvectorblog+%28VectorBlog.org+-+by+Children%27s+Hospital+Boston%29		Pediatrics megatrends II: Genetics and tomorrow’s medicine	No	7	41.058	Age-related macular degeneration
7	16614226	Daily Mail	2017-12-13 21:30:00	http://ct.moreover.com/?a=32774828685&p=1pl&v=1&x=oT09B9tC-HpoQhUWWrjbxQ		Are SCHOOLS making children obese? Yes, one expert warns	No	4	30.028	Obesity
8	16614226	MedicalXpress	2017-12-13 13:43:00	http://ct.moreover.com/?a=32771528679&p=1pl&v=1&x=f4zo_RhwP-rgzdPk1ahCXQ		Is your child's school an obesity risk?	No	4	30.028	Obesity
9	16614226	The Conversation	2017-12-12 23:15:00	http://ct.moreover.com/?a=32767351593&p=1pl&v=1&x=Y6ozghIfNYcWfBpIzqjeQg		Is your child's school an obesity risk?	No	4	30.028	Obesity
10	16614226	Nutri-Link Ltd - Clinical Education	2010-04-05 23:00:00	http://www.nleducation.co.uk/resources/reviews/fat-i%E2%80%99m-not-to-blame-it%E2%80%99s-my-genes/		FAT? – I’m Not To Blame It’s My Genes!	No	4	30.028	Obesity
11	16614226	Science Surf	2007-02-05 12:50:00	http://www.wjst.de/blog/2007/02/05/curiouser-and-curiouser/		Curiouser and Curiouser	No	4	30.028	Obesity
12	16614226	Gene Expression	2006-11-15 05:45:00	http://www.gnxp.com/blog/2006/11/genomics-and-socialized-health-care.php		Genomics and socialized health care	No	4	30.028	Obesity
14	16648850	Gene Expression	2007-02-07 06:59:00	http://www.gnxp.com/blog/2007/02/scientists-discover-science-is-hard.php		Scientists discover: science is hard	No	0	24.176	QT interval
15	16648850	Gene Expression	2006-11-15 05:45:00	http://www.gnxp.com/blog/2006/11/genomics-and-socialized-health-care.php		Genomics and socialized health care	Yes	0	24.176	QT interval
16	16648850	Gene Expression	2006-05-10 08:32:00	http://www.gnxp.com/blog/2006/05/eghm-ii-what-hell-is-iq.php		EGHM II: what the hell is IQ?	No	0	24.176	QT interval
18	17053149	Gene Expression	2007-09-03 17:25:00	http://www.gnxp.com/blog/2007/09/cost-of-memory.php		The cost of memory?	No	0	30.028	Memory performance
19	17053149	The Mouse Trap	2006-10-27 10:21:00	http://the-mouse-trap.blogspot.com/2006/10/gene-that-affects-episodic-memory.html		A gene that affects episodic memory?	No	0	30.028	Memory performance
21	17053149	Gene Expression	2006-10-20 05:43:00	http://www.gnxp.com/blog/2006/10/memory-associated-snp.php		Memory-associated SNP	No	0	30.028	Memory performance
[truncated: 6,319 more rows]

## Sheet: Table 4. Excluded websites
ID	Title	Date	Source	PubMed ID	Reason excluded	URL
[truncated: 3,511 more rows]

## Sheet: Table 5. List of terms
NHGRI Glossary	ELSI	Positive	Negative
[truncated: 242 more rows]
